# Supplementary material for: Whole-Genome Sequences of 13 Chinese Indigenous Pinewood Nematodes, Bursaphelenchus xylophilus
Source: Int J Mol Sci. 2024 Sep 29;25(19):10492. doi: 10.3390/ijms251910492 (PMC11477327; doi:10.3390/ijms251910492)
Supplement: Supplementary file 1 [file ijms-25-10492-s001.zip]

Archive with 8 entries (8 files):
- Supplementary File S1.txt
- Supplementary File S2.xls
- Supplementary File S3.xls
- Supplementary File S4.xls
- Supplementary File S5.xls
- Supplementary File S6.xls
- Supplementary File S7.xlsx
- Supplementary File S8.xlsx
