# Supplementary material for: Whole-Genome Sequences of 13 Chinese Indigenous Pinewood Nematodes, Bursaphelenchus xylophilus
Source: Int J Mol Sci. 2024 Sep 29;25(19):10492. doi: 10.3390/ijms251910492 (PMC11477327; doi:10.3390/ijms251910492)
Supplement: Supplementary file 1 [file ijms-25-10492-s001.zip › Supplementary File S1.txt]

Sample	A1	A10	A11	B1	B2	A2	A3	A4	A5	A6	A7	A8	A9
Size	78274012	78274012	78274012	78274012	78274012	78274012	78274012	78274012	78274012	78274012	78274012	78274012	78274012
Depth 25th	78.0X	79.0X	46.0X	43.0X	49.0X	79.0X	28.0X	35.0X	42.0X	77.0X	49.0X	47.0X	71.0X
Mean Depth	94.06	97.07	59.18	53.5	64.07	95.4	37.26	46.26	52.52	92.81	63.61	58.02	86.87	69.27923077
Median Depth	95.0X	96.0X	58.0X	54.0X	63.0X	95.0X	37.0X	45.0X	52.0X	93.0X	62.0X	58.0X	87.0X
Depth 75th	108.0X	110.0X	69.0X	63.0X	75.0X	109.0X	44.0X	54.0X	61.0X	107.0X	73.0X	68.0X	101.0X
Depth 90th	122.0X	125.0X	80.0X	72.0X	88.0X	123.0X	52.0X	64.0X	70.0X	121.0X	86.0X	78.0X	115.0X
Max Depth	15262.0X	23786.0X	12219.0X	7539.0X	12724.0X	14982.0X	5702.0X	8550.0X	7676.0X	14760.0X	11878.0X	8653.0X	12960.0X
Coverage (>=) 1X	95.83%	96.24%	95.38%	95.31%	95.45%	95.65%	95.01%	95.15%	95.32%	95.62%	95.36%	95.44%	95.56%
Coverage at least(>=) 10X	92.75%	93.80%	92.08%	91.59%	92.24%	92.72%	90.80%	91.46%	91.59%	92.63%	92.16%	91.84%	92.52%
Coverage at least(>=) 50X	87.80%	89.24%	69.09%	61.74%	74.84%	88.05%	13.55%	37.49%	58.30%	87.78%	74.70%	70.47%	86.95%
Coverage at least(>=) 100X	40.77%	42.64%	3.64%	2.68%	5.03%	41.79%	1.18%	2.09%	2.49%	37.91%	4.65%	3.22%	27.42%
Coverage at least(>=) 200X	1.98%	1.89%	0.75%	0.50%	0.92%	2.03%	0.27%	0.45%	0.46%	1.86%	0.89%	0.60%	1.54%
Coverage at least(>=) 500X	0.27%	0.32%	0.17%	0.11%	0.18%	0.29%	0.08%	0.11%	0.11%	0.27%	0.19%	0.11%	0.24%
Coverage at least(>=) 1000X	0.10%	0.12%	0.07%	0.05%	0.07%	0.11%	0.04%	0.05%	0.05%	0.10%	0.08%	0.05%	0.09%
Coverage at least(>=) 2000X	0.05%	0.05%	0.04%	0.01%	0.03%	0.05%	0.01%	0.02%	0.03%	0.05%	0.04%	0.02%	0.04%
