# Supplementary material for: Whole-Genome Sequences of 13 Chinese Indigenous Pinewood Nematodes, Bursaphelenchus xylophilus
Source: Int J Mol Sci. 2024 Sep 29;25(19):10492. doi: 10.3390/ijms251910492 (PMC11477327; doi:10.3390/ijms251910492)
Supplement: Supplementary file 1 [file ijms-25-10492-s001.zip › Supplementary File S3.xls]

## Sheet: All_mutate_type_count
	A1	A10	A11	A2	A3	A4	A5	A6	A7	A8	A9	B1	B2	All
synonymous_variant	112201	94367	112179	112245	112005	112103	112174	112249	112192	112147	112229	112037	112123	141095	synonymous_variant	141095
missense_variant	34211	27359	34079	34186	33949	33929	34062	34181	34096	34071	34154	34003	34093	42586	missense_variant	42586
stop_gained	365	298	368	396	388	406	390	366	449	377	382	370	420	1054	stop_gained	1054
stop_lost	88	83	89	93	86	85	88	89	85	89	89	84	84	131	stop_lost	131
start_gained	0	0	0	0	0	0	0	0	0	0	0	0	0	0	start_gained	0
start_lost	125	88	121	126	122	121	122	125	124	124	126	124	125	152	start_lost	152
frameshift_variant	2674	2263	2673	2736	2704	2762	2667	2704	2931	2718	2692	2617	2800	5303	frameshift_variant	5303
splice_region_variant	15247	12740	15175	15255	15135	15146	15184	15246	15208	15188	15210	15159	15207	19623	splice_region_variant	19623
intron_variant	355644	304468	352494	356186	346987	350427	351677	355989	353227	352375	355132	351990	352692	492510	intron_variant	492510
intergenic_region	471292	409300	467171	471388	460363	464233	465396	470790	468402	466227	470368	465707	467466	651106	intergenic_region	651106
others	503114	426793	499829	503792	494143	497733	499008	503494	501008	499720	502604	498987	500200	680533	others	680533
