# Supplementary material for: Whole-Genome Sequences of 13 Chinese Indigenous Pinewood Nematodes, Bursaphelenchus xylophilus
Source: Int J Mol Sci. 2024 Sep 29;25(19):10492. doi: 10.3390/ijms251910492 (PMC11477327; doi:10.3390/ijms251910492)
Supplement: Supplementary file 1 [file ijms-25-10492-s001.zip › Supplementary File S4.xls]

Id	Description	Significant	Annotated	Pvalue	Qvalue	Signi_id	Signi_symbol
ko04614	Renin-angiotensin system	61(2091)	121(5822)	0.00067750802234283	0.156705302960202	gene-BXYJ_LOCUS3092,gene-BXYJ_LOCUS2509,gene-BXYJ_LOCUS387,gene-BXYJ_LOCUS15800,gene-BXYJ_LOCUS608,gene-BXYJ_LOCUS385,gene-BXYJ_LOCUS12973,gene-BXYJ_LOCUS386,gene-BXYJ_LOCUS604,gene-BXYJ_LOCUS11015,gene-BXYJ_LOCUS15799,gene-BXYJ_LOCUS603,gene-BXYJ_LOCUS7955,gene-BXYJ_LOCUS767,gene-BXYJ_LOCUS764,gene-BXYJ_LOCUS5953,gene-BXYJ_LOCUS15680,gene-BXYJ_LOCUS766,gene-BXYJ_LOCUS5954,gene-BXYJ_LOCUS13248,ge…	gene-BXYJ_LOCUS3092,gene-BXYJ_LOCUS2509,gene-BXYJ_LOCUS387,gene-BXYJ_LOCUS15800,gene-BXYJ_LOCUS608,gene-BXYJ_LOCUS385,gene-BXYJ_LOCUS12973,gene-BXYJ_LOCUS386,gene-BXYJ_LOCUS604,gene-BXYJ_LOCUS11015,gene-BXYJ_LOCUS15799,gene-BXYJ_LOCUS603,gene-BXYJ_LOCUS7955,gene-BXYJ_LOCUS767,gene-BXYJ_LOCUS764,gene-BXYJ_LOCUS5953,gene-BXYJ_LOCUS15680,gene-BXYJ_LOCUS766,gene-BXYJ_LOCUS5954,gene-BXYJ_LOCUS13248,ge…
ko04540	Gap junction	38(2091)	72(5822)	0.00238843757746564	0.156705302960202	gene-BXYJ_LOCUS78,gene-BXYJ_LOCUS13074,gene-BXYJ_LOCUS15716,gene-BXYJ_LOCUS1022,gene-BXYJ_LOCUS6178,gene-BXYJ_LOCUS15650,gene-BXYJ_LOCUS8263,gene-BXYJ_LOCUS7386,gene-BXYJ_LOCUS15356,gene-BXYJ_LOCUS7462,gene-BXYJ_LOCUS11045,gene-BXYJ_LOCUS7622,gene-BXYJ_LOCUS8034,gene-BXYJ_LOCUS9904,gene-BXYJ_LOCUS7643,gene-BXYJ_LOCUS9906,gene-BXYJ_LOCUS3141,gene-BXYJ_LOCUS8542,gene-BXYJ_LOCUS3791,gene-BXYJ_LOCUS8…	gene-BXYJ_LOCUS78,gene-BXYJ_LOCUS13074,gene-BXYJ_LOCUS15716,gene-BXYJ_LOCUS1022,gene-BXYJ_LOCUS6178,gene-BXYJ_LOCUS15650,gene-BXYJ_LOCUS8263,gene-BXYJ_LOCUS7386,gene-BXYJ_LOCUS15356,gene-BXYJ_LOCUS7462,gene-BXYJ_LOCUS11045,gene-BXYJ_LOCUS7622,gene-BXYJ_LOCUS8034,gene-BXYJ_LOCUS9904,gene-BXYJ_LOCUS7643,gene-BXYJ_LOCUS9906,gene-BXYJ_LOCUS3141,gene-BXYJ_LOCUS8542,gene-BXYJ_LOCUS3791,gene-BXYJ_LOCUS8…
ko04020	Calcium signaling pathway	68(2091)	144(5822)	0.00311660855958705	0.156705302960202	gene-BXYJ_LOCUS10953,gene-BXYJ_LOCUS78,gene-BXYJ_LOCUS15716,gene-BXYJ_LOCUS13053,gene-BXYJ_LOCUS11038,gene-BXYJ_LOCUS1022,gene-BXYJ_LOCUS10516,gene-BXYJ_LOCUS2259,gene-BXYJ_LOCUS703,gene-BXYJ_LOCUS13031,gene-BXYJ_LOCUS15818,gene-BXYJ_LOCUS8623,gene-BXYJ_LOCUS10974,gene-BXYJ_LOCUS752,gene-BXYJ_LOCUS10964,gene-BXYJ_LOCUS15817,gene-BXYJ_LOCUS341,gene-BXYJ_LOCUS7596,gene-BXYJ_LOCUS2216,gene-BXYJ_LOCU…	gene-BXYJ_LOCUS10953,gene-BXYJ_LOCUS78,gene-BXYJ_LOCUS15716,gene-BXYJ_LOCUS13053,gene-BXYJ_LOCUS11038,gene-BXYJ_LOCUS1022,gene-BXYJ_LOCUS10516,gene-BXYJ_LOCUS2259,gene-BXYJ_LOCUS703,gene-BXYJ_LOCUS13031,gene-BXYJ_LOCUS15818,gene-BXYJ_LOCUS8623,gene-BXYJ_LOCUS10974,gene-BXYJ_LOCUS752,gene-BXYJ_LOCUS10964,gene-BXYJ_LOCUS15817,gene-BXYJ_LOCUS341,gene-BXYJ_LOCUS7596,gene-BXYJ_LOCUS2216,gene-BXYJ_LOCU…
ko04080	Neuroactive ligand-receptor interaction	94(2091)	208(5822)	0.0031485575745165	0.156705302960202	gene-BXYJ_LOCUS12992,gene-BXYJ_LOCUS13074,gene-BXYJ_LOCUS12914,gene-BXYJ_LOCUS663,gene-BXYJ_LOCUS8608,gene-BXYJ_LOCUS1022,gene-BXYJ_LOCUS6025,gene-BXYJ_LOCUS703,gene-BXYJ_LOCUS15345,gene-BXYJ_LOCUS8613,gene-BXYJ_LOCUS6148,gene-BXYJ_LOCUS7641,gene-BXYJ_LOCUS10023,gene-BXYJ_LOCUS6028,gene-BXYJ_LOCUS15818,gene-BXYJ_LOCUS2207,gene-BXYJ_LOCUS7432,gene-BXYJ_LOCUS8623,gene-BXYJ_LOCUS10486,gene-BXYJ_LOCU…	gene-BXYJ_LOCUS12992,gene-BXYJ_LOCUS13074,gene-BXYJ_LOCUS12914,gene-BXYJ_LOCUS663,gene-BXYJ_LOCUS8608,gene-BXYJ_LOCUS1022,gene-BXYJ_LOCUS6025,gene-BXYJ_LOCUS703,gene-BXYJ_LOCUS15345,gene-BXYJ_LOCUS8613,gene-BXYJ_LOCUS6148,gene-BXYJ_LOCUS7641,gene-BXYJ_LOCUS10023,gene-BXYJ_LOCUS6028,gene-BXYJ_LOCUS15818,gene-BXYJ_LOCUS2207,gene-BXYJ_LOCUS7432,gene-BXYJ_LOCUS8623,gene-BXYJ_LOCUS10486,gene-BXYJ_LOCU…
ko04972	Pancreatic secretion	47(2091)	94(5822)	0.00332299191545072	0.156705302960202	gene-BXYJ_LOCUS5378,gene-BXYJ_LOCUS15716,gene-BXYJ_LOCUS7631,gene-BXYJ_LOCUS10373,gene-BXYJ_LOCUS10516,gene-BXYJ_LOCUS6178,gene-BXYJ_LOCUS1018,gene-BXYJ_LOCUS15637,gene-BXYJ_LOCUS9911,gene-BXYJ_LOCUS10500,gene-BXYJ_LOCUS15709,gene-BXYJ_LOCUS8658,gene-BXYJ_LOCUS2320,gene-BXYJ_LOCUS902,gene-BXYJ_LOCUS15708,gene-BXYJ_LOCUS7710,gene-BXYJ_LOCUS7895,gene-BXYJ_LOCUS5968,gene-BXYJ_LOCUS7622,gene-BXYJ_LOC…	gene-BXYJ_LOCUS5378,gene-BXYJ_LOCUS15716,gene-BXYJ_LOCUS7631,gene-BXYJ_LOCUS10373,gene-BXYJ_LOCUS10516,gene-BXYJ_LOCUS6178,gene-BXYJ_LOCUS1018,gene-BXYJ_LOCUS15637,gene-BXYJ_LOCUS9911,gene-BXYJ_LOCUS10500,gene-BXYJ_LOCUS15709,gene-BXYJ_LOCUS8658,gene-BXYJ_LOCUS2320,gene-BXYJ_LOCUS902,gene-BXYJ_LOCUS15708,gene-BXYJ_LOCUS7710,gene-BXYJ_LOCUS7895,gene-BXYJ_LOCUS5968,gene-BXYJ_LOCUS7622,gene-BXYJ_LOC…
ko04340	Hedgehog signaling pathway	69(2091)	149(5822)	0.00526862125470584	0.170124816419298	gene-BXYJ_LOCUS2500,gene-BXYJ_LOCUS303,gene-BXYJ_LOCUS8117,gene-BXYJ_LOCUS15712,gene-BXYJ_LOCUS8533,gene-BXYJ_LOCUS2421,gene-BXYJ_LOCUS12963,gene-BXYJ_LOCUS3109,gene-BXYJ_LOCUS344,gene-BXYJ_LOCUS899,gene-BXYJ_LOCUS5839,gene-BXYJ_LOCUS10937,gene-BXYJ_LOCUS6230,gene-BXYJ_LOCUS15667,gene-BXYJ_LOCUS897,gene-BXYJ_LOCUS15658,gene-BXYJ_LOCUS15710,gene-BXYJ_LOCUS10959,gene-BXYJ_LOCUS8017,gene-BXYJ_LOCUS1…	gene-BXYJ_LOCUS2500,gene-BXYJ_LOCUS303,gene-BXYJ_LOCUS8117,gene-BXYJ_LOCUS15712,gene-BXYJ_LOCUS8533,gene-BXYJ_LOCUS2421,gene-BXYJ_LOCUS12963,gene-BXYJ_LOCUS3109,gene-BXYJ_LOCUS344,gene-BXYJ_LOCUS899,gene-BXYJ_LOCUS5839,gene-BXYJ_LOCUS10937,gene-BXYJ_LOCUS6230,gene-BXYJ_LOCUS15667,gene-BXYJ_LOCUS897,gene-BXYJ_LOCUS15658,gene-BXYJ_LOCUS15710,gene-BXYJ_LOCUS10959,gene-BXYJ_LOCUS8017,gene-BXYJ_LOCUS1…
ko04971	Gastric acid secretion	41(2091)	82(5822)	0.00588588657187093	0.170124816419298	gene-BXYJ_LOCUS12980,gene-BXYJ_LOCUS5378,gene-BXYJ_LOCUS15716,gene-BXYJ_LOCUS13053,gene-BXYJ_LOCUS11038,gene-BXYJ_LOCUS2259,gene-BXYJ_LOCUS6178,gene-BXYJ_LOCUS576,gene-BXYJ_LOCUS10500,gene-BXYJ_LOCUS341,gene-BXYJ_LOCUS7774,gene-BXYJ_LOCUS7622,gene-BXYJ_LOCUS7764,gene-BXYJ_LOCUS15826,gene-BXYJ_LOCUS7294,gene-BXYJ_LOCUS7901,gene-BXYJ_LOCUS7370,gene-BXYJ_LOCUS8888,gene-BXYJ_LOCUS8886,gene-BXYJ_LOCUS…	gene-BXYJ_LOCUS12980,gene-BXYJ_LOCUS5378,gene-BXYJ_LOCUS15716,gene-BXYJ_LOCUS13053,gene-BXYJ_LOCUS11038,gene-BXYJ_LOCUS2259,gene-BXYJ_LOCUS6178,gene-BXYJ_LOCUS576,gene-BXYJ_LOCUS10500,gene-BXYJ_LOCUS341,gene-BXYJ_LOCUS7774,gene-BXYJ_LOCUS7622,gene-BXYJ_LOCUS7764,gene-BXYJ_LOCUS15826,gene-BXYJ_LOCUS7294,gene-BXYJ_LOCUS7901,gene-BXYJ_LOCUS7370,gene-BXYJ_LOCUS8888,gene-BXYJ_LOCUS8886,gene-BXYJ_LOCUS…
ko04520	Adherens junction	48(2091)	99(5822)	0.00647616176755222	0.170124816419298	gene-BXYJ_LOCUS9992,gene-BXYJ_LOCUS78,gene-BXYJ_LOCUS8811,gene-BXYJ_LOCUS7671,gene-BXYJ_LOCUS6148,gene-BXYJ_LOCUS15508,gene-BXYJ_LOCUS7417,gene-BXYJ_LOCUS7379,gene-BXYJ_LOCUS15637,gene-BXYJ_LOCUS384,gene-BXYJ_LOCUS2394,gene-BXYJ_LOCUS9688,gene-BXYJ_LOCUS647,gene-BXYJ_LOCUS15409,gene-BXYJ_LOCUS7895,gene-BXYJ_LOCUS13079,gene-BXYJ_LOCUS5916,gene-BXYJ_LOCUS2157,gene-BXYJ_LOCUS951,gene-BXYJ_LOCUS564,g…	gene-BXYJ_LOCUS9992,gene-BXYJ_LOCUS78,gene-BXYJ_LOCUS8811,gene-BXYJ_LOCUS7671,gene-BXYJ_LOCUS6148,gene-BXYJ_LOCUS15508,gene-BXYJ_LOCUS7417,gene-BXYJ_LOCUS7379,gene-BXYJ_LOCUS15637,gene-BXYJ_LOCUS384,gene-BXYJ_LOCUS2394,gene-BXYJ_LOCUS9688,gene-BXYJ_LOCUS647,gene-BXYJ_LOCUS15409,gene-BXYJ_LOCUS7895,gene-BXYJ_LOCUS13079,gene-BXYJ_LOCUS5916,gene-BXYJ_LOCUS2157,gene-BXYJ_LOCUS951,gene-BXYJ_LOCUS564,g…
ko04320	Dorso-ventral axis formation	26(2091)	48(5822)	0.00718888826177646	0.170124816419298	gene-BXYJ_LOCUS78,gene-BXYJ_LOCUS10963,gene-BXYJ_LOCUS10960,gene-BXYJ_LOCUS15639,gene-BXYJ_LOCUS13191,gene-BXYJ_LOCUS5257,gene-BXYJ_LOCUS312,gene-BXYJ_LOCUS13264,gene-BXYJ_LOCUS9778,gene-BXYJ_LOCUS7494,gene-BXYJ_LOCUS8034,gene-BXYJ_LOCUS2321,gene-BXYJ_LOCUS6099,gene-BXYJ_LOCUS6693,gene-BXYJ_LOCUS14225,gene-BXYJ_LOCUS15331,gene-BXYJ_LOCUS6216,gene-BXYJ_LOCUS5512,gene-BXYJ_LOCUS7014,gene-BXYJ_LOCUS…	gene-BXYJ_LOCUS78,gene-BXYJ_LOCUS10963,gene-BXYJ_LOCUS10960,gene-BXYJ_LOCUS15639,gene-BXYJ_LOCUS13191,gene-BXYJ_LOCUS5257,gene-BXYJ_LOCUS312,gene-BXYJ_LOCUS13264,gene-BXYJ_LOCUS9778,gene-BXYJ_LOCUS7494,gene-BXYJ_LOCUS8034,gene-BXYJ_LOCUS2321,gene-BXYJ_LOCUS6099,gene-BXYJ_LOCUS6693,gene-BXYJ_LOCUS14225,gene-BXYJ_LOCUS15331,gene-BXYJ_LOCUS6216,gene-BXYJ_LOCUS5512,gene-BXYJ_LOCUS7014,gene-BXYJ_LOCUS…
ko04360	Axon guidance	58(2091)	124(5822)	0.00776417243582482	0.170124816419298	gene-BXYJ_LOCUS7662,gene-BXYJ_LOCUS7557,gene-BXYJ_LOCUS5898,gene-BXYJ_LOCUS10987,gene-BXYJ_LOCUS15699,gene-BXYJ_LOCUS7375,gene-BXYJ_LOCUS10518,gene-BXYJ_LOCUS13310,gene-BXYJ_LOCUS7379,gene-BXYJ_LOCUS15637,gene-BXYJ_LOCUS3109,gene-BXYJ_LOCUS10974,gene-BXYJ_LOCUS15395,gene-BXYJ_LOCUS7596,gene-BXYJ_LOCUS3080,gene-BXYJ_LOCUS9611,gene-BXYJ_LOCUS8017,gene-BXYJ_LOCUS7895,gene-BXYJ_LOCUS7622,gene-BXYJ_LO…	gene-BXYJ_LOCUS7662,gene-BXYJ_LOCUS7557,gene-BXYJ_LOCUS5898,gene-BXYJ_LOCUS10987,gene-BXYJ_LOCUS15699,gene-BXYJ_LOCUS7375,gene-BXYJ_LOCUS10518,gene-BXYJ_LOCUS13310,gene-BXYJ_LOCUS7379,gene-BXYJ_LOCUS15637,gene-BXYJ_LOCUS3109,gene-BXYJ_LOCUS10974,gene-BXYJ_LOCUS15395,gene-BXYJ_LOCUS7596,gene-BXYJ_LOCUS3080,gene-BXYJ_LOCUS9611,gene-BXYJ_LOCUS8017,gene-BXYJ_LOCUS7895,gene-BXYJ_LOCUS7622,gene-BXYJ_LO…
ko04310	Wnt signaling pathway	77(2091)	171(5822)	0.00793662648027531	0.170124816419298	gene-BXYJ_LOCUS15716,gene-BXYJ_LOCUS10390,gene-BXYJ_LOCUS15712,gene-BXYJ_LOCUS7671,gene-BXYJ_LOCUS7417,gene-BXYJ_LOCUS8533,gene-BXYJ_LOCUS2421,gene-BXYJ_LOCUS15637,gene-BXYJ_LOCUS2394,gene-BXYJ_LOCUS344,gene-BXYJ_LOCUS10974,gene-BXYJ_LOCUS633,gene-BXYJ_LOCUS7596,gene-BXYJ_LOCUS5839,gene-BXYJ_LOCUS15667,gene-BXYJ_LOCUS840,gene-BXYJ_LOCUS15658,gene-BXYJ_LOCUS15710,gene-BXYJ_LOCUS10959,gene-BXYJ_LOC…	gene-BXYJ_LOCUS15716,gene-BXYJ_LOCUS10390,gene-BXYJ_LOCUS15712,gene-BXYJ_LOCUS7671,gene-BXYJ_LOCUS7417,gene-BXYJ_LOCUS8533,gene-BXYJ_LOCUS2421,gene-BXYJ_LOCUS15637,gene-BXYJ_LOCUS2394,gene-BXYJ_LOCUS344,gene-BXYJ_LOCUS10974,gene-BXYJ_LOCUS633,gene-BXYJ_LOCUS7596,gene-BXYJ_LOCUS5839,gene-BXYJ_LOCUS15667,gene-BXYJ_LOCUS840,gene-BXYJ_LOCUS15658,gene-BXYJ_LOCUS15710,gene-BXYJ_LOCUS10959,gene-BXYJ_LOC…
ko04070	Phosphatidylinositol signaling system	34(2091)	68(5822)	0.0115587960159783	0.212911085991903	gene-BXYJ_LOCUS15716,gene-BXYJ_LOCUS13053,gene-BXYJ_LOCUS854,gene-BXYJ_LOCUS2259,gene-BXYJ_LOCUS10964,gene-BXYJ_LOCUS709,gene-BXYJ_LOCUS15720,gene-BXYJ_LOCUS6032,gene-BXYJ_LOCUS7774,gene-BXYJ_LOCUS7622,gene-BXYJ_LOCUS7974,gene-BXYJ_LOCUS8024,gene-BXYJ_LOCUS1214,gene-BXYJ_LOCUS7768,gene-BXYJ_LOCUS9349,gene-BXYJ_LOCUS1067,gene-BXYJ_LOCUS1058,gene-BXYJ_LOCUS6437,gene-BXYJ_LOCUS7623,gene-BXYJ_LOCUS11…	gene-BXYJ_LOCUS15716,gene-BXYJ_LOCUS13053,gene-BXYJ_LOCUS854,gene-BXYJ_LOCUS2259,gene-BXYJ_LOCUS10964,gene-BXYJ_LOCUS709,gene-BXYJ_LOCUS15720,gene-BXYJ_LOCUS6032,gene-BXYJ_LOCUS7774,gene-BXYJ_LOCUS7622,gene-BXYJ_LOCUS7974,gene-BXYJ_LOCUS8024,gene-BXYJ_LOCUS1214,gene-BXYJ_LOCUS7768,gene-BXYJ_LOCUS9349,gene-BXYJ_LOCUS1067,gene-BXYJ_LOCUS1058,gene-BXYJ_LOCUS6437,gene-BXYJ_LOCUS7623,gene-BXYJ_LOCUS11…
ko04750	Inflammatory mediator regulation of TRP channels	55(2091)	119(5822)	0.0124814442362054	0.212911085991903	gene-BXYJ_LOCUS15716,gene-BXYJ_LOCUS13053,gene-BXYJ_LOCUS10390,gene-BXYJ_LOCUS2259,gene-BXYJ_LOCUS6178,gene-BXYJ_LOCUS3102,gene-BXYJ_LOCUS6012,gene-BXYJ_LOCUS9989,gene-BXYJ_LOCUS10610,gene-BXYJ_LOCUS10578,gene-BXYJ_LOCUS10430,gene-BXYJ_LOCUS10609,gene-BXYJ_LOCUS9617,gene-BXYJ_LOCUS10389,gene-BXYJ_LOCUS15830,gene-BXYJ_LOCUS10431,gene-BXYJ_LOCUS7774,gene-BXYJ_LOCUS7622,gene-BXYJ_LOCUS11030,gene-BXY…	gene-BXYJ_LOCUS15716,gene-BXYJ_LOCUS13053,gene-BXYJ_LOCUS10390,gene-BXYJ_LOCUS2259,gene-BXYJ_LOCUS6178,gene-BXYJ_LOCUS3102,gene-BXYJ_LOCUS6012,gene-BXYJ_LOCUS9989,gene-BXYJ_LOCUS10610,gene-BXYJ_LOCUS10578,gene-BXYJ_LOCUS10430,gene-BXYJ_LOCUS10609,gene-BXYJ_LOCUS9617,gene-BXYJ_LOCUS10389,gene-BXYJ_LOCUS15830,gene-BXYJ_LOCUS10431,gene-BXYJ_LOCUS7774,gene-BXYJ_LOCUS7622,gene-BXYJ_LOCUS11030,gene-BXY…
ko00601	Glycosphingolipid biosynthesis - lacto and neolacto series	23(2091)	43(5822)	0.0135132577059194	0.212911085991903	gene-BXYJ_LOCUS321,gene-BXYJ_LOCUS322,gene-BXYJ_LOCUS12946,gene-BXYJ_LOCUS13183,gene-BXYJ_LOCUS306,gene-BXYJ_LOCUS6119,gene-BXYJ_LOCUS13304,gene-BXYJ_LOCUS12894,gene-BXYJ_LOCUS9966,gene-BXYJ_LOCUS12945,gene-BXYJ_LOCUS8872,gene-BXYJ_LOCUS571,gene-BXYJ_LOCUS887,gene-BXYJ_LOCUS832,gene-BXYJ_LOCUS13229,gene-BXYJ_LOCUS13302,gene-BXYJ_LOCUS765,gene-BXYJ_LOCUS890,gene-BXYJ_LOCUS6120,gene-BXYJ_LOCUS889,g…	gene-BXYJ_LOCUS321,gene-BXYJ_LOCUS322,gene-BXYJ_LOCUS12946,gene-BXYJ_LOCUS13183,gene-BXYJ_LOCUS306,gene-BXYJ_LOCUS6119,gene-BXYJ_LOCUS13304,gene-BXYJ_LOCUS12894,gene-BXYJ_LOCUS9966,gene-BXYJ_LOCUS12945,gene-BXYJ_LOCUS8872,gene-BXYJ_LOCUS571,gene-BXYJ_LOCUS887,gene-BXYJ_LOCUS832,gene-BXYJ_LOCUS13229,gene-BXYJ_LOCUS13302,gene-BXYJ_LOCUS765,gene-BXYJ_LOCUS890,gene-BXYJ_LOCUS6120,gene-BXYJ_LOCUS889,g…
ko04341	Hedgehog signaling pathway - Fly	62(2091)	137(5822)	0.0142457352812618	0.212911085991903	gene-BXYJ_LOCUS303,gene-BXYJ_LOCUS15712,gene-BXYJ_LOCUS8533,gene-BXYJ_LOCUS2421,gene-BXYJ_LOCUS12963,gene-BXYJ_LOCUS3109,gene-BXYJ_LOCUS344,gene-BXYJ_LOCUS899,gene-BXYJ_LOCUS5839,gene-BXYJ_LOCUS10937,gene-BXYJ_LOCUS15667,gene-BXYJ_LOCUS897,gene-BXYJ_LOCUS15658,gene-BXYJ_LOCUS15710,gene-BXYJ_LOCUS10959,gene-BXYJ_LOCUS8017,gene-BXYJ_LOCUS15359,gene-BXYJ_LOCUS15687,gene-BXYJ_LOCUS302,gene-BXYJ_LOCUS…	gene-BXYJ_LOCUS303,gene-BXYJ_LOCUS15712,gene-BXYJ_LOCUS8533,gene-BXYJ_LOCUS2421,gene-BXYJ_LOCUS12963,gene-BXYJ_LOCUS3109,gene-BXYJ_LOCUS344,gene-BXYJ_LOCUS899,gene-BXYJ_LOCUS5839,gene-BXYJ_LOCUS10937,gene-BXYJ_LOCUS15667,gene-BXYJ_LOCUS897,gene-BXYJ_LOCUS15658,gene-BXYJ_LOCUS15710,gene-BXYJ_LOCUS10959,gene-BXYJ_LOCUS8017,gene-BXYJ_LOCUS15359,gene-BXYJ_LOCUS15687,gene-BXYJ_LOCUS302,gene-BXYJ_LOCUS…
ko04013	MAPK signaling pathway - fly	42(2091)	88(5822)	0.014447537978022	0.212911085991903	gene-BXYJ_LOCUS561,gene-BXYJ_LOCUS78,gene-BXYJ_LOCUS5927,gene-BXYJ_LOCUS10390,gene-BXYJ_LOCUS10972,gene-BXYJ_LOCUS568,gene-BXYJ_LOCUS15637,gene-BXYJ_LOCUS9975,gene-BXYJ_LOCUS5361,gene-BXYJ_LOCUS8245,gene-BXYJ_LOCUS8476,gene-BXYJ_LOCUS9617,gene-BXYJ_LOCUS7905,gene-BXYJ_LOCUS9886,gene-BXYJ_LOCUS5972,gene-BXYJ_LOCUS7895,gene-BXYJ_LOCUS10389,gene-BXYJ_LOCUS9778,gene-BXYJ_LOCUS8034,gene-BXYJ_LOCUS8857…	gene-BXYJ_LOCUS561,gene-BXYJ_LOCUS78,gene-BXYJ_LOCUS5927,gene-BXYJ_LOCUS10390,gene-BXYJ_LOCUS10972,gene-BXYJ_LOCUS568,gene-BXYJ_LOCUS15637,gene-BXYJ_LOCUS9975,gene-BXYJ_LOCUS5361,gene-BXYJ_LOCUS8245,gene-BXYJ_LOCUS8476,gene-BXYJ_LOCUS9617,gene-BXYJ_LOCUS7905,gene-BXYJ_LOCUS9886,gene-BXYJ_LOCUS5972,gene-BXYJ_LOCUS7895,gene-BXYJ_LOCUS10389,gene-BXYJ_LOCUS9778,gene-BXYJ_LOCUS8034,gene-BXYJ_LOCUS8857…
ko04668	TNF signaling pathway	19(2091)	35(5822)	0.0197542251366501	0.227869663077299	gene-BXYJ_LOCUS10390,gene-BXYJ_LOCUS568,gene-BXYJ_LOCUS5357,gene-BXYJ_LOCUS9617,gene-BXYJ_LOCUS8682,gene-BXYJ_LOCUS5972,gene-BXYJ_LOCUS10389,gene-BXYJ_LOCUS8683,gene-BXYJ_LOCUS1087,gene-BXYJ_LOCUS7360,gene-BXYJ_LOCUS1058,gene-BXYJ_LOCUS9616,gene-BXYJ_LOCUS6827,gene-BXYJ_LOCUS13868,gene-BXYJ_LOCUS1120,gene-BXYJ_LOCUS1546,gene-BXYJ_LOCUS1885,gene-BXYJ_LOCUS6363,gene-BXYJ_LOCUS9417	gene-BXYJ_LOCUS10390,gene-BXYJ_LOCUS568,gene-BXYJ_LOCUS5357,gene-BXYJ_LOCUS9617,gene-BXYJ_LOCUS8682,gene-BXYJ_LOCUS5972,gene-BXYJ_LOCUS10389,gene-BXYJ_LOCUS8683,gene-BXYJ_LOCUS1087,gene-BXYJ_LOCUS7360,gene-BXYJ_LOCUS1058,gene-BXYJ_LOCUS9616,gene-BXYJ_LOCUS6827,gene-BXYJ_LOCUS13868,gene-BXYJ_LOCUS1120,gene-BXYJ_LOCUS1546,gene-BXYJ_LOCUS1885,gene-BXYJ_LOCUS6363,gene-BXYJ_LOCUS9417
ko04015	Rap1 signaling pathway	63(2091)	142(5822)	0.0218961626764635	0.227869663077299	gene-BXYJ_LOCUS9992,gene-BXYJ_LOCUS78,gene-BXYJ_LOCUS10442,gene-BXYJ_LOCUS13074,gene-BXYJ_LOCUS7424,gene-BXYJ_LOCUS15716,gene-BXYJ_LOCUS13053,gene-BXYJ_LOCUS2259,gene-BXYJ_LOCUS6178,gene-BXYJ_LOCUS6148,gene-BXYJ_LOCUS15508,gene-BXYJ_LOCUS7379,gene-BXYJ_LOCUS15637,gene-BXYJ_LOCUS15650,gene-BXYJ_LOCUS7386,gene-BXYJ_LOCUS677,gene-BXYJ_LOCUS9688,gene-BXYJ_LOCUS553,gene-BXYJ_LOCUS7462,gene-BXYJ_LOCUS1…	gene-BXYJ_LOCUS9992,gene-BXYJ_LOCUS78,gene-BXYJ_LOCUS10442,gene-BXYJ_LOCUS13074,gene-BXYJ_LOCUS7424,gene-BXYJ_LOCUS15716,gene-BXYJ_LOCUS13053,gene-BXYJ_LOCUS2259,gene-BXYJ_LOCUS6178,gene-BXYJ_LOCUS6148,gene-BXYJ_LOCUS15508,gene-BXYJ_LOCUS7379,gene-BXYJ_LOCUS15637,gene-BXYJ_LOCUS15650,gene-BXYJ_LOCUS7386,gene-BXYJ_LOCUS677,gene-BXYJ_LOCUS9688,gene-BXYJ_LOCUS553,gene-BXYJ_LOCUS7462,gene-BXYJ_LOCUS1…
ko04713	Circadian entrainment	37(2091)	78(5822)	0.0232538343179305	0.227869663077299	gene-BXYJ_LOCUS10953,gene-BXYJ_LOCUS15716,gene-BXYJ_LOCUS13053,gene-BXYJ_LOCUS2259,gene-BXYJ_LOCUS6178,gene-BXYJ_LOCUS553,gene-BXYJ_LOCUS13065,gene-BXYJ_LOCUS13122,gene-BXYJ_LOCUS7774,gene-BXYJ_LOCUS7622,gene-BXYJ_LOCUS15826,gene-BXYJ_LOCUS3141,gene-BXYJ_LOCUS15499,gene-BXYJ_LOCUS8888,gene-BXYJ_LOCUS8886,gene-BXYJ_LOCUS7768,gene-BXYJ_LOCUS9349,gene-BXYJ_LOCUS1067,gene-BXYJ_LOCUS8068,gene-BXYJ_LOC…	gene-BXYJ_LOCUS10953,gene-BXYJ_LOCUS15716,gene-BXYJ_LOCUS13053,gene-BXYJ_LOCUS2259,gene-BXYJ_LOCUS6178,gene-BXYJ_LOCUS553,gene-BXYJ_LOCUS13065,gene-BXYJ_LOCUS13122,gene-BXYJ_LOCUS7774,gene-BXYJ_LOCUS7622,gene-BXYJ_LOCUS15826,gene-BXYJ_LOCUS3141,gene-BXYJ_LOCUS15499,gene-BXYJ_LOCUS8888,gene-BXYJ_LOCUS8886,gene-BXYJ_LOCUS7768,gene-BXYJ_LOCUS9349,gene-BXYJ_LOCUS1067,gene-BXYJ_LOCUS8068,gene-BXYJ_LOC…
ko04650	Natural killer cell mediated cytotoxicity	24(2091)	47(5822)	0.0232944008471945	0.227869663077299	gene-BXYJ_LOCUS15815,gene-BXYJ_LOCUS15637,gene-BXYJ_LOCUS15650,gene-BXYJ_LOCUS10974,gene-BXYJ_LOCUS7596,gene-BXYJ_LOCUS15409,gene-BXYJ_LOCUS7895,gene-BXYJ_LOCUS9778,gene-BXYJ_LOCUS7622,gene-BXYJ_LOCUS8034,gene-BXYJ_LOCUS15700,gene-BXYJ_LOCUS3250,gene-BXYJ_LOCUS1058,gene-BXYJ_LOCUS9614,gene-BXYJ_LOCUS7014,gene-BXYJ_LOCUS7623,gene-BXYJ_LOCUS9091,gene-BXYJ_LOCUS9319,gene-BXYJ_LOCUS1244,gene-BXYJ_LOC…	gene-BXYJ_LOCUS15815,gene-BXYJ_LOCUS15637,gene-BXYJ_LOCUS15650,gene-BXYJ_LOCUS10974,gene-BXYJ_LOCUS7596,gene-BXYJ_LOCUS15409,gene-BXYJ_LOCUS7895,gene-BXYJ_LOCUS9778,gene-BXYJ_LOCUS7622,gene-BXYJ_LOCUS8034,gene-BXYJ_LOCUS15700,gene-BXYJ_LOCUS3250,gene-BXYJ_LOCUS1058,gene-BXYJ_LOCUS9614,gene-BXYJ_LOCUS7014,gene-BXYJ_LOCUS7623,gene-BXYJ_LOCUS9091,gene-BXYJ_LOCUS9319,gene-BXYJ_LOCUS1244,gene-BXYJ_LOC…
ko04912	GnRH signaling pathway	39(2091)	83(5822)	0.0239636897659897	0.227869663077299	gene-BXYJ_LOCUS78,gene-BXYJ_LOCUS15716,gene-BXYJ_LOCUS13053,gene-BXYJ_LOCUS10390,gene-BXYJ_LOCUS2259,gene-BXYJ_LOCUS6178,gene-BXYJ_LOCUS6012,gene-BXYJ_LOCUS15650,gene-BXYJ_LOCUS9617,gene-BXYJ_LOCUS5972,gene-BXYJ_LOCUS10389,gene-BXYJ_LOCUS7774,gene-BXYJ_LOCUS7622,gene-BXYJ_LOCUS8034,gene-BXYJ_LOCUS15826,gene-BXYJ_LOCUS8888,gene-BXYJ_LOCUS8842,gene-BXYJ_LOCUS8886,gene-BXYJ_LOCUS7768,gene-BXYJ_LOCUS…	gene-BXYJ_LOCUS78,gene-BXYJ_LOCUS15716,gene-BXYJ_LOCUS13053,gene-BXYJ_LOCUS10390,gene-BXYJ_LOCUS2259,gene-BXYJ_LOCUS6178,gene-BXYJ_LOCUS6012,gene-BXYJ_LOCUS15650,gene-BXYJ_LOCUS9617,gene-BXYJ_LOCUS5972,gene-BXYJ_LOCUS10389,gene-BXYJ_LOCUS7774,gene-BXYJ_LOCUS7622,gene-BXYJ_LOCUS8034,gene-BXYJ_LOCUS15826,gene-BXYJ_LOCUS8888,gene-BXYJ_LOCUS8842,gene-BXYJ_LOCUS8886,gene-BXYJ_LOCUS7768,gene-BXYJ_LOCUS…
ko00591	Linoleic acid metabolism	20(2091)	38(5822)	0.0253723847250465	0.227869663077299	gene-BXYJ_LOCUS8522,gene-BXYJ_LOCUS6012,gene-BXYJ_LOCUS9989,gene-BXYJ_LOCUS10610,gene-BXYJ_LOCUS10578,gene-BXYJ_LOCUS622,gene-BXYJ_LOCUS10609,gene-BXYJ_LOCUS15830,gene-BXYJ_LOCUS11030,gene-BXYJ_LOCUS8089,gene-BXYJ_LOCUS13319,gene-BXYJ_LOCUS10591,gene-BXYJ_LOCUS15294,gene-BXYJ_LOCUS15302,gene-BXYJ_LOCUS6842,gene-BXYJ_LOCUS9001,gene-BXYJ_LOCUS10907,gene-BXYJ_LOCUS15291,gene-BXYJ_LOCUS15301,gene-BXY…	gene-BXYJ_LOCUS8522,gene-BXYJ_LOCUS6012,gene-BXYJ_LOCUS9989,gene-BXYJ_LOCUS10610,gene-BXYJ_LOCUS10578,gene-BXYJ_LOCUS622,gene-BXYJ_LOCUS10609,gene-BXYJ_LOCUS15830,gene-BXYJ_LOCUS11030,gene-BXYJ_LOCUS8089,gene-BXYJ_LOCUS13319,gene-BXYJ_LOCUS10591,gene-BXYJ_LOCUS15294,gene-BXYJ_LOCUS15302,gene-BXYJ_LOCUS6842,gene-BXYJ_LOCUS9001,gene-BXYJ_LOCUS10907,gene-BXYJ_LOCUS15291,gene-BXYJ_LOCUS15301,gene-BXY…
ko04664	Fc epsilon RI signaling pathway	20(2091)	38(5822)	0.0253723847250465	0.227869663077299	gene-BXYJ_LOCUS15815,gene-BXYJ_LOCUS10390,gene-BXYJ_LOCUS6012,gene-BXYJ_LOCUS15637,gene-BXYJ_LOCUS15650,gene-BXYJ_LOCUS9617,gene-BXYJ_LOCUS5972,gene-BXYJ_LOCUS7895,gene-BXYJ_LOCUS10389,gene-BXYJ_LOCUS7622,gene-BXYJ_LOCUS8034,gene-BXYJ_LOCUS1058,gene-BXYJ_LOCUS9616,gene-BXYJ_LOCUS9614,gene-BXYJ_LOCUS7014,gene-BXYJ_LOCUS7623,gene-BXYJ_LOCUS6471,gene-BXYJ_LOCUS9319,gene-BXYJ_LOCUS1546,gene-BXYJ_LOCU…	gene-BXYJ_LOCUS15815,gene-BXYJ_LOCUS10390,gene-BXYJ_LOCUS6012,gene-BXYJ_LOCUS15637,gene-BXYJ_LOCUS15650,gene-BXYJ_LOCUS9617,gene-BXYJ_LOCUS5972,gene-BXYJ_LOCUS7895,gene-BXYJ_LOCUS10389,gene-BXYJ_LOCUS7622,gene-BXYJ_LOCUS8034,gene-BXYJ_LOCUS1058,gene-BXYJ_LOCUS9616,gene-BXYJ_LOCUS9614,gene-BXYJ_LOCUS7014,gene-BXYJ_LOCUS7623,gene-BXYJ_LOCUS6471,gene-BXYJ_LOCUS9319,gene-BXYJ_LOCUS1546,gene-BXYJ_LOCU…
ko04745	Phototransduction - fly	20(2091)	38(5822)	0.0253723847250465	0.227869663077299	gene-BXYJ_LOCUS9992,gene-BXYJ_LOCUS15716,gene-BXYJ_LOCUS13053,gene-BXYJ_LOCUS6050,gene-BXYJ_LOCUS2259,gene-BXYJ_LOCUS7774,gene-BXYJ_LOCUS7622,gene-BXYJ_LOCUS7588,gene-BXYJ_LOCUS15826,gene-BXYJ_LOCUS8888,gene-BXYJ_LOCUS8886,gene-BXYJ_LOCUS7768,gene-BXYJ_LOCUS9349,gene-BXYJ_LOCUS1067,gene-BXYJ_LOCUS13610,gene-BXYJ_LOCUS7623,gene-BXYJ_LOCUS11984,gene-BXYJ_LOCUS1755,gene-BXYJ_LOCUS1552,gene-BXYJ_LOCU…	gene-BXYJ_LOCUS9992,gene-BXYJ_LOCUS15716,gene-BXYJ_LOCUS13053,gene-BXYJ_LOCUS6050,gene-BXYJ_LOCUS2259,gene-BXYJ_LOCUS7774,gene-BXYJ_LOCUS7622,gene-BXYJ_LOCUS7588,gene-BXYJ_LOCUS15826,gene-BXYJ_LOCUS8888,gene-BXYJ_LOCUS8886,gene-BXYJ_LOCUS7768,gene-BXYJ_LOCUS9349,gene-BXYJ_LOCUS1067,gene-BXYJ_LOCUS13610,gene-BXYJ_LOCUS7623,gene-BXYJ_LOCUS11984,gene-BXYJ_LOCUS1755,gene-BXYJ_LOCUS1552,gene-BXYJ_LOCU…
ko04550	Signaling pathways regulating pluripotency of stem cells	49(2091)	108(5822)	0.025886004267618	0.227869663077299	gene-BXYJ_LOCUS716,gene-BXYJ_LOCUS10009,gene-BXYJ_LOCUS15740,gene-BXYJ_LOCUS2151,gene-BXYJ_LOCUS12901,gene-BXYJ_LOCUS7417,gene-BXYJ_LOCUS15650,gene-BXYJ_LOCUS12899,gene-BXYJ_LOCUS2394,gene-BXYJ_LOCUS6435,gene-BXYJ_LOCUS840,gene-BXYJ_LOCUS635,gene-BXYJ_LOCUS715,gene-BXYJ_LOCUS8017,gene-BXYJ_LOCUS9617,gene-BXYJ_LOCUS10419,gene-BXYJ_LOCUS7979,gene-BXYJ_LOCUS8034,gene-BXYJ_LOCUS8857,gene-BXYJ_LOCUS80…	gene-BXYJ_LOCUS716,gene-BXYJ_LOCUS10009,gene-BXYJ_LOCUS15740,gene-BXYJ_LOCUS2151,gene-BXYJ_LOCUS12901,gene-BXYJ_LOCUS7417,gene-BXYJ_LOCUS15650,gene-BXYJ_LOCUS12899,gene-BXYJ_LOCUS2394,gene-BXYJ_LOCUS6435,gene-BXYJ_LOCUS840,gene-BXYJ_LOCUS635,gene-BXYJ_LOCUS715,gene-BXYJ_LOCUS8017,gene-BXYJ_LOCUS9617,gene-BXYJ_LOCUS10419,gene-BXYJ_LOCUS7979,gene-BXYJ_LOCUS8034,gene-BXYJ_LOCUS8857,gene-BXYJ_LOCUS80…
ko04915	Estrogen signaling pathway	40(2091)	86(5822)	0.0269515986256659	0.227869663077299	gene-BXYJ_LOCUS78,gene-BXYJ_LOCUS15716,gene-BXYJ_LOCUS8608,gene-BXYJ_LOCUS13053,gene-BXYJ_LOCUS1022,gene-BXYJ_LOCUS2259,gene-BXYJ_LOCUS6178,gene-BXYJ_LOCUS15650,gene-BXYJ_LOCUS628,gene-BXYJ_LOCUS553,gene-BXYJ_LOCUS13065,gene-BXYJ_LOCUS10950,gene-BXYJ_LOCUS13122,gene-BXYJ_LOCUS7774,gene-BXYJ_LOCUS8034,gene-BXYJ_LOCUS632,gene-BXYJ_LOCUS636,gene-BXYJ_LOCUS8842,gene-BXYJ_LOCUS7768,gene-BXYJ_LOCUS9349…	gene-BXYJ_LOCUS78,gene-BXYJ_LOCUS15716,gene-BXYJ_LOCUS8608,gene-BXYJ_LOCUS13053,gene-BXYJ_LOCUS1022,gene-BXYJ_LOCUS2259,gene-BXYJ_LOCUS6178,gene-BXYJ_LOCUS15650,gene-BXYJ_LOCUS628,gene-BXYJ_LOCUS553,gene-BXYJ_LOCUS13065,gene-BXYJ_LOCUS10950,gene-BXYJ_LOCUS13122,gene-BXYJ_LOCUS7774,gene-BXYJ_LOCUS8034,gene-BXYJ_LOCUS632,gene-BXYJ_LOCUS636,gene-BXYJ_LOCUS8842,gene-BXYJ_LOCUS7768,gene-BXYJ_LOCUS9349…
ko04740	Olfactory transduction	28(2091)	57(5822)	0.0272114960364703	0.227869663077299	gene-BXYJ_LOCUS3291,gene-BXYJ_LOCUS13053,gene-BXYJ_LOCUS2259,gene-BXYJ_LOCUS13031,gene-BXYJ_LOCUS3096,gene-BXYJ_LOCUS743,gene-BXYJ_LOCUS7883,gene-BXYJ_LOCUS7774,gene-BXYJ_LOCUS7588,gene-BXYJ_LOCUS15826,gene-BXYJ_LOCUS8888,gene-BXYJ_LOCUS8886,gene-BXYJ_LOCUS7768,gene-BXYJ_LOCUS9349,gene-BXYJ_LOCUS1067,gene-BXYJ_LOCUS15865,gene-BXYJ_LOCUS9605,gene-BXYJ_LOCUS13324,gene-BXYJ_LOCUS9346,gene-BXYJ_LOCUS…	gene-BXYJ_LOCUS3291,gene-BXYJ_LOCUS13053,gene-BXYJ_LOCUS2259,gene-BXYJ_LOCUS13031,gene-BXYJ_LOCUS3096,gene-BXYJ_LOCUS743,gene-BXYJ_LOCUS7883,gene-BXYJ_LOCUS7774,gene-BXYJ_LOCUS7588,gene-BXYJ_LOCUS15826,gene-BXYJ_LOCUS8888,gene-BXYJ_LOCUS8886,gene-BXYJ_LOCUS7768,gene-BXYJ_LOCUS9349,gene-BXYJ_LOCUS1067,gene-BXYJ_LOCUS15865,gene-BXYJ_LOCUS9605,gene-BXYJ_LOCUS13324,gene-BXYJ_LOCUS9346,gene-BXYJ_LOCUS…
ko04970	Salivary secretion	44(2091)	96(5822)	0.0278180368894016	0.227869663077299	gene-BXYJ_LOCUS10953,gene-BXYJ_LOCUS15716,gene-BXYJ_LOCUS13053,gene-BXYJ_LOCUS10373,gene-BXYJ_LOCUS10516,gene-BXYJ_LOCUS2259,gene-BXYJ_LOCUS6178,gene-BXYJ_LOCUS8500,gene-BXYJ_LOCUS10500,gene-BXYJ_LOCUS8658,gene-BXYJ_LOCUS2320,gene-BXYJ_LOCUS2288,gene-BXYJ_LOCUS7774,gene-BXYJ_LOCUS7622,gene-BXYJ_LOCUS10521,gene-BXYJ_LOCUS9586,gene-BXYJ_LOCUS3141,gene-BXYJ_LOCUS7901,gene-BXYJ_LOCUS10580,gene-BXYJ_L…	gene-BXYJ_LOCUS10953,gene-BXYJ_LOCUS15716,gene-BXYJ_LOCUS13053,gene-BXYJ_LOCUS10373,gene-BXYJ_LOCUS10516,gene-BXYJ_LOCUS2259,gene-BXYJ_LOCUS6178,gene-BXYJ_LOCUS8500,gene-BXYJ_LOCUS10500,gene-BXYJ_LOCUS8658,gene-BXYJ_LOCUS2320,gene-BXYJ_LOCUS2288,gene-BXYJ_LOCUS7774,gene-BXYJ_LOCUS7622,gene-BXYJ_LOCUS10521,gene-BXYJ_LOCUS9586,gene-BXYJ_LOCUS3141,gene-BXYJ_LOCUS7901,gene-BXYJ_LOCUS10580,gene-BXYJ_L…
ko00250	Alanine, aspartate and glutamate metabolism	19(2091)	36(5822)	0.0280259340079446	0.227869663077299	gene-BXYJ_LOCUS7934,gene-BXYJ_LOCUS375,gene-BXYJ_LOCUS673,gene-BXYJ_LOCUS10938,gene-BXYJ_LOCUS9921,gene-BXYJ_LOCUS10477,gene-BXYJ_LOCUS9986,gene-BXYJ_LOCUS8664,gene-BXYJ_LOCUS7263,gene-BXYJ_LOCUS9881,gene-BXYJ_LOCUS9312,gene-BXYJ_LOCUS1128,gene-BXYJ_LOCUS15256,gene-BXYJ_LOCUS7260,gene-BXYJ_LOCUS9442,gene-BXYJ_LOCUS6879,gene-BXYJ_LOCUS1616,gene-BXYJ_LOCUS6483,gene-BXYJ_LOCUS6974	gene-BXYJ_LOCUS7934,gene-BXYJ_LOCUS375,gene-BXYJ_LOCUS673,gene-BXYJ_LOCUS10938,gene-BXYJ_LOCUS9921,gene-BXYJ_LOCUS10477,gene-BXYJ_LOCUS9986,gene-BXYJ_LOCUS8664,gene-BXYJ_LOCUS7263,gene-BXYJ_LOCUS9881,gene-BXYJ_LOCUS9312,gene-BXYJ_LOCUS1128,gene-BXYJ_LOCUS15256,gene-BXYJ_LOCUS7260,gene-BXYJ_LOCUS9442,gene-BXYJ_LOCUS6879,gene-BXYJ_LOCUS1616,gene-BXYJ_LOCUS6483,gene-BXYJ_LOCUS6974
ko04925	Aldosterone synthesis and secretion	49(2091)	109(5822)	0.0310209042565561	0.243813422928722	gene-BXYJ_LOCUS13185,gene-BXYJ_LOCUS15716,gene-BXYJ_LOCUS3278,gene-BXYJ_LOCUS13053,gene-BXYJ_LOCUS15845,gene-BXYJ_LOCUS2259,gene-BXYJ_LOCUS6178,gene-BXYJ_LOCUS646,gene-BXYJ_LOCUS13119,gene-BXYJ_LOCUS6202,gene-BXYJ_LOCUS43,gene-BXYJ_LOCUS10489,gene-BXYJ_LOCUS842,gene-BXYJ_LOCUS9998,gene-BXYJ_LOCUS7774,gene-BXYJ_LOCUS7622,gene-BXYJ_LOCUS15826,gene-BXYJ_LOCUS8888,gene-BXYJ_LOCUS8886,gene-BXYJ_LOCUS7…	gene-BXYJ_LOCUS13185,gene-BXYJ_LOCUS15716,gene-BXYJ_LOCUS3278,gene-BXYJ_LOCUS13053,gene-BXYJ_LOCUS15845,gene-BXYJ_LOCUS2259,gene-BXYJ_LOCUS6178,gene-BXYJ_LOCUS646,gene-BXYJ_LOCUS13119,gene-BXYJ_LOCUS6202,gene-BXYJ_LOCUS43,gene-BXYJ_LOCUS10489,gene-BXYJ_LOCUS842,gene-BXYJ_LOCUS9998,gene-BXYJ_LOCUS7774,gene-BXYJ_LOCUS7622,gene-BXYJ_LOCUS15826,gene-BXYJ_LOCUS8888,gene-BXYJ_LOCUS8886,gene-BXYJ_LOCUS7…
ko04725	Cholinergic synapse	46(2091)	103(5822)	0.0403440258774693	0.297332120386535	gene-BXYJ_LOCUS15793,gene-BXYJ_LOCUS5378,gene-BXYJ_LOCUS3268,gene-BXYJ_LOCUS15716,gene-BXYJ_LOCUS13207,gene-BXYJ_LOCUS13143,gene-BXYJ_LOCUS6025,gene-BXYJ_LOCUS6178,gene-BXYJ_LOCUS2248,gene-BXYJ_LOCUS15818,gene-BXYJ_LOCUS8623,gene-BXYJ_LOCUS752,gene-BXYJ_LOCUS15817,gene-BXYJ_LOCUS10187,gene-BXYJ_LOCUS553,gene-BXYJ_LOCUS13065,gene-BXYJ_LOCUS13122,gene-BXYJ_LOCUS7622,gene-BXYJ_LOCUS8034,gene-BXYJ_LO…	gene-BXYJ_LOCUS15793,gene-BXYJ_LOCUS5378,gene-BXYJ_LOCUS3268,gene-BXYJ_LOCUS15716,gene-BXYJ_LOCUS13207,gene-BXYJ_LOCUS13143,gene-BXYJ_LOCUS6025,gene-BXYJ_LOCUS6178,gene-BXYJ_LOCUS2248,gene-BXYJ_LOCUS15818,gene-BXYJ_LOCUS8623,gene-BXYJ_LOCUS752,gene-BXYJ_LOCUS15817,gene-BXYJ_LOCUS10187,gene-BXYJ_LOCUS553,gene-BXYJ_LOCUS13065,gene-BXYJ_LOCUS13122,gene-BXYJ_LOCUS7622,gene-BXYJ_LOCUS8034,gene-BXYJ_LO…
ko04391	Hippo signaling pathway -fly	44(2091)	98(5822)	0.0403522163381727	0.297332120386535	gene-BXYJ_LOCUS9992,gene-BXYJ_LOCUS10359,gene-BXYJ_LOCUS10586,gene-BXYJ_LOCUS13261,gene-BXYJ_LOCUS8446,gene-BXYJ_LOCUS10390,gene-BXYJ_LOCUS8111,gene-BXYJ_LOCUS6148,gene-BXYJ_LOCUS8043,gene-BXYJ_LOCUS724,gene-BXYJ_LOCUS311,gene-BXYJ_LOCUS10487,gene-BXYJ_LOCUS10389,gene-BXYJ_LOCUS15278,gene-BXYJ_LOCUS841,gene-BXYJ_LOCUS933,gene-BXYJ_LOCUS9885,gene-BXYJ_LOCUS1062,gene-BXYJ_LOCUS13055,gene-BXYJ_LOCUS…	gene-BXYJ_LOCUS9992,gene-BXYJ_LOCUS10359,gene-BXYJ_LOCUS10586,gene-BXYJ_LOCUS13261,gene-BXYJ_LOCUS8446,gene-BXYJ_LOCUS10390,gene-BXYJ_LOCUS8111,gene-BXYJ_LOCUS6148,gene-BXYJ_LOCUS8043,gene-BXYJ_LOCUS724,gene-BXYJ_LOCUS311,gene-BXYJ_LOCUS10487,gene-BXYJ_LOCUS10389,gene-BXYJ_LOCUS15278,gene-BXYJ_LOCUS841,gene-BXYJ_LOCUS933,gene-BXYJ_LOCUS9885,gene-BXYJ_LOCUS1062,gene-BXYJ_LOCUS13055,gene-BXYJ_LOCUS…
ko04071	Sphingolipid signaling pathway	63(2091)	147(5822)	0.046715459441391	0.306929325298842	gene-BXYJ_LOCUS15520,gene-BXYJ_LOCUS15716,gene-BXYJ_LOCUS10390,gene-BXYJ_LOCUS568,gene-BXYJ_LOCUS13310,gene-BXYJ_LOCUS15637,gene-BXYJ_LOCUS15650,gene-BXYJ_LOCUS8506,gene-BXYJ_LOCUS5894,gene-BXYJ_LOCUS7526,gene-BXYJ_LOCUS13153,gene-BXYJ_LOCUS5893,gene-BXYJ_LOCUS15841,gene-BXYJ_LOCUS9993,gene-BXYJ_LOCUS5291,gene-BXYJ_LOCUS13112,gene-BXYJ_LOCUS10438,gene-BXYJ_LOCUS5290,gene-BXYJ_LOCUS3144,gene-BXYJ_…	gene-BXYJ_LOCUS15520,gene-BXYJ_LOCUS15716,gene-BXYJ_LOCUS10390,gene-BXYJ_LOCUS568,gene-BXYJ_LOCUS13310,gene-BXYJ_LOCUS15637,gene-BXYJ_LOCUS15650,gene-BXYJ_LOCUS8506,gene-BXYJ_LOCUS5894,gene-BXYJ_LOCUS7526,gene-BXYJ_LOCUS13153,gene-BXYJ_LOCUS5893,gene-BXYJ_LOCUS15841,gene-BXYJ_LOCUS9993,gene-BXYJ_LOCUS5291,gene-BXYJ_LOCUS13112,gene-BXYJ_LOCUS10438,gene-BXYJ_LOCUS5290,gene-BXYJ_LOCUS3144,gene-BXYJ_…
ko04964	Proximal tubule bicarbonate reclamation	17(2091)	33(5822)	0.0475408331111351	0.306929325298842	gene-BXYJ_LOCUS7934,gene-BXYJ_LOCUS10500,gene-BXYJ_LOCUS15709,gene-BXYJ_LOCUS12921,gene-BXYJ_LOCUS9943,gene-BXYJ_LOCUS15708,gene-BXYJ_LOCUS10477,gene-BXYJ_LOCUS8664,gene-BXYJ_LOCUS8681,gene-BXYJ_LOCUS8022,gene-BXYJ_LOCUS7901,gene-BXYJ_LOCUS9944,gene-BXYJ_LOCUS7900,gene-BXYJ_LOCUS13634,gene-BXYJ_LOCUS2115,gene-BXYJ_LOCUS9442,gene-BXYJ_LOCUS6751	gene-BXYJ_LOCUS7934,gene-BXYJ_LOCUS10500,gene-BXYJ_LOCUS15709,gene-BXYJ_LOCUS12921,gene-BXYJ_LOCUS9943,gene-BXYJ_LOCUS15708,gene-BXYJ_LOCUS10477,gene-BXYJ_LOCUS8664,gene-BXYJ_LOCUS8681,gene-BXYJ_LOCUS8022,gene-BXYJ_LOCUS7901,gene-BXYJ_LOCUS9944,gene-BXYJ_LOCUS7900,gene-BXYJ_LOCUS13634,gene-BXYJ_LOCUS2115,gene-BXYJ_LOCUS9442,gene-BXYJ_LOCUS6751
ko04724	Glutamatergic synapse	36(2091)	79(5822)	0.0477590173193249	0.306929325298842	gene-BXYJ_LOCUS15716,gene-BXYJ_LOCUS7934,gene-BXYJ_LOCUS1022,gene-BXYJ_LOCUS6178,gene-BXYJ_LOCUS6012,gene-BXYJ_LOCUS10974,gene-BXYJ_LOCUS7596,gene-BXYJ_LOCUS553,gene-BXYJ_LOCUS7630,gene-BXYJ_LOCUS13065,gene-BXYJ_LOCUS13122,gene-BXYJ_LOCUS6038,gene-BXYJ_LOCUS7622,gene-BXYJ_LOCUS7588,gene-BXYJ_LOCUS9986,gene-BXYJ_LOCUS8664,gene-BXYJ_LOCUS2738,gene-BXYJ_LOCUS6037,gene-BXYJ_LOCUS8959,gene-BXYJ_LOCUS3…	gene-BXYJ_LOCUS15716,gene-BXYJ_LOCUS7934,gene-BXYJ_LOCUS1022,gene-BXYJ_LOCUS6178,gene-BXYJ_LOCUS6012,gene-BXYJ_LOCUS10974,gene-BXYJ_LOCUS7596,gene-BXYJ_LOCUS553,gene-BXYJ_LOCUS7630,gene-BXYJ_LOCUS13065,gene-BXYJ_LOCUS13122,gene-BXYJ_LOCUS6038,gene-BXYJ_LOCUS7622,gene-BXYJ_LOCUS7588,gene-BXYJ_LOCUS9986,gene-BXYJ_LOCUS8664,gene-BXYJ_LOCUS2738,gene-BXYJ_LOCUS6037,gene-BXYJ_LOCUS8959,gene-BXYJ_LOCUS3…
ko04640	Hematopoietic cell lineage	38(2091)	84(5822)	0.0480454691992529	0.306929325298842	gene-BXYJ_LOCUS3092,gene-BXYJ_LOCUS387,gene-BXYJ_LOCUS385,gene-BXYJ_LOCUS12973,gene-BXYJ_LOCUS386,gene-BXYJ_LOCUS604,gene-BXYJ_LOCUS11015,gene-BXYJ_LOCUS15799,gene-BXYJ_LOCUS603,gene-BXYJ_LOCUS767,gene-BXYJ_LOCUS5953,gene-BXYJ_LOCUS13248,gene-BXYJ_LOCUS837,gene-BXYJ_LOCUS10453,gene-BXYJ_LOCUS13257,gene-BXYJ_LOCUS7567,gene-BXYJ_LOCUS5933,gene-BXYJ_LOCUS13255,gene-BXYJ_LOCUS13258,gene-BXYJ_LOCUS132…	gene-BXYJ_LOCUS3092,gene-BXYJ_LOCUS387,gene-BXYJ_LOCUS385,gene-BXYJ_LOCUS12973,gene-BXYJ_LOCUS386,gene-BXYJ_LOCUS604,gene-BXYJ_LOCUS11015,gene-BXYJ_LOCUS15799,gene-BXYJ_LOCUS603,gene-BXYJ_LOCUS767,gene-BXYJ_LOCUS5953,gene-BXYJ_LOCUS13248,gene-BXYJ_LOCUS837,gene-BXYJ_LOCUS10453,gene-BXYJ_LOCUS13257,gene-BXYJ_LOCUS7567,gene-BXYJ_LOCUS5933,gene-BXYJ_LOCUS13255,gene-BXYJ_LOCUS13258,gene-BXYJ_LOCUS132…
ko04722	Neurotrophin signaling pathway	42(2091)	94(5822)	0.0481632401082781	0.306929325298842	gene-BXYJ_LOCUS13053,gene-BXYJ_LOCUS10390,gene-BXYJ_LOCUS2259,gene-BXYJ_LOCUS568,gene-BXYJ_LOCUS15637,gene-BXYJ_LOCUS15650,gene-BXYJ_LOCUS3303,gene-BXYJ_LOCUS8017,gene-BXYJ_LOCUS9617,gene-BXYJ_LOCUS7895,gene-BXYJ_LOCUS10389,gene-BXYJ_LOCUS9778,gene-BXYJ_LOCUS7774,gene-BXYJ_LOCUS8034,gene-BXYJ_LOCUS15826,gene-BXYJ_LOCUS15700,gene-BXYJ_LOCUS8888,gene-BXYJ_LOCUS8842,gene-BXYJ_LOCUS8886,gene-BXYJ_LOC…	gene-BXYJ_LOCUS13053,gene-BXYJ_LOCUS10390,gene-BXYJ_LOCUS2259,gene-BXYJ_LOCUS568,gene-BXYJ_LOCUS15637,gene-BXYJ_LOCUS15650,gene-BXYJ_LOCUS3303,gene-BXYJ_LOCUS8017,gene-BXYJ_LOCUS9617,gene-BXYJ_LOCUS7895,gene-BXYJ_LOCUS10389,gene-BXYJ_LOCUS9778,gene-BXYJ_LOCUS7774,gene-BXYJ_LOCUS8034,gene-BXYJ_LOCUS15826,gene-BXYJ_LOCUS15700,gene-BXYJ_LOCUS8888,gene-BXYJ_LOCUS8842,gene-BXYJ_LOCUS8886,gene-BXYJ_LOC…
ko04726	Serotonergic synapse	45(2091)	102(5822)	0.0521037258174324	0.315815348774936	gene-BXYJ_LOCUS15716,gene-BXYJ_LOCUS15745,gene-BXYJ_LOCUS15345,gene-BXYJ_LOCUS2207,gene-BXYJ_LOCUS6012,gene-BXYJ_LOCUS9989,gene-BXYJ_LOCUS7432,gene-BXYJ_LOCUS10610,gene-BXYJ_LOCUS10578,gene-BXYJ_LOCUS553,gene-BXYJ_LOCUS1037,gene-BXYJ_LOCUS10609,gene-BXYJ_LOCUS13065,gene-BXYJ_LOCUS5982,gene-BXYJ_LOCUS13122,gene-BXYJ_LOCUS15830,gene-BXYJ_LOCUS9778,gene-BXYJ_LOCUS7622,gene-BXYJ_LOCUS11030,gene-BXYJ_…	gene-BXYJ_LOCUS15716,gene-BXYJ_LOCUS15745,gene-BXYJ_LOCUS15345,gene-BXYJ_LOCUS2207,gene-BXYJ_LOCUS6012,gene-BXYJ_LOCUS9989,gene-BXYJ_LOCUS7432,gene-BXYJ_LOCUS10610,gene-BXYJ_LOCUS10578,gene-BXYJ_LOCUS553,gene-BXYJ_LOCUS1037,gene-BXYJ_LOCUS10609,gene-BXYJ_LOCUS13065,gene-BXYJ_LOCUS5982,gene-BXYJ_LOCUS13122,gene-BXYJ_LOCUS15830,gene-BXYJ_LOCUS9778,gene-BXYJ_LOCUS7622,gene-BXYJ_LOCUS11030,gene-BXYJ_…
ko00670	One carbon pool by folate	8(2091)	13(5822)	0.0534439148211885	0.315815348774936	gene-BXYJ_LOCUS7965,gene-BXYJ_LOCUS7981,gene-BXYJ_LOCUS7967,gene-BXYJ_LOCUS7983,gene-BXYJ_LOCUS9485,gene-BXYJ_LOCUS892,gene-BXYJ_LOCUS14417,gene-BXYJ_LOCUS2166	gene-BXYJ_LOCUS7965,gene-BXYJ_LOCUS7981,gene-BXYJ_LOCUS7967,gene-BXYJ_LOCUS7983,gene-BXYJ_LOCUS9485,gene-BXYJ_LOCUS892,gene-BXYJ_LOCUS14417,gene-BXYJ_LOCUS2166
ko04010	MAPK signaling pathway	63(2091)	148(5822)	0.0535758180957482	0.315815348774936	gene-BXYJ_LOCUS3145,gene-BXYJ_LOCUS78,gene-BXYJ_LOCUS10442,gene-BXYJ_LOCUS3278,gene-BXYJ_LOCUS10390,gene-BXYJ_LOCUS7928,gene-BXYJ_LOCUS568,gene-BXYJ_LOCUS6012,gene-BXYJ_LOCUS15637,gene-BXYJ_LOCUS15650,gene-BXYJ_LOCUS7414,gene-BXYJ_LOCUS43,gene-BXYJ_LOCUS10974,gene-BXYJ_LOCUS3303,gene-BXYJ_LOCUS7596,gene-BXYJ_LOCUS10217,gene-BXYJ_LOCUS15837,gene-BXYJ_LOCUS7462,gene-BXYJ_LOCUS9617,gene-BXYJ_LOCUS98…	gene-BXYJ_LOCUS3145,gene-BXYJ_LOCUS78,gene-BXYJ_LOCUS10442,gene-BXYJ_LOCUS3278,gene-BXYJ_LOCUS10390,gene-BXYJ_LOCUS7928,gene-BXYJ_LOCUS568,gene-BXYJ_LOCUS6012,gene-BXYJ_LOCUS15637,gene-BXYJ_LOCUS15650,gene-BXYJ_LOCUS7414,gene-BXYJ_LOCUS43,gene-BXYJ_LOCUS10974,gene-BXYJ_LOCUS3303,gene-BXYJ_LOCUS7596,gene-BXYJ_LOCUS10217,gene-BXYJ_LOCUS15837,gene-BXYJ_LOCUS7462,gene-BXYJ_LOCUS9617,gene-BXYJ_LOCUS98…
ko00471	D-Glutamine and D-glutamate metabolism	4(2091)	5(5822)	0.0592113583237762	0.340522317446107	gene-BXYJ_LOCUS7934,gene-BXYJ_LOCUS10477,gene-BXYJ_LOCUS8664,gene-BXYJ_LOCUS9442	gene-BXYJ_LOCUS7934,gene-BXYJ_LOCUS10477,gene-BXYJ_LOCUS8664,gene-BXYJ_LOCUS9442
ko04072	Phospholipase D signaling pathway	39(2091)	88(5822)	0.0627530518785407	0.345580639107421	gene-BXYJ_LOCUS78,gene-BXYJ_LOCUS15716,gene-BXYJ_LOCUS854,gene-BXYJ_LOCUS1022,gene-BXYJ_LOCUS6178,gene-BXYJ_LOCUS6012,gene-BXYJ_LOCUS15650,gene-BXYJ_LOCUS9896,gene-BXYJ_LOCUS314,gene-BXYJ_LOCUS7462,gene-BXYJ_LOCUS15720,gene-BXYJ_LOCUS1071,gene-BXYJ_LOCUS7630,gene-BXYJ_LOCUS7622,gene-BXYJ_LOCUS8034,gene-BXYJ_LOCUS7974,gene-BXYJ_LOCUS15700,gene-BXYJ_LOCUS3172,gene-BXYJ_LOCUS8959,gene-BXYJ_LOCUS7398…	gene-BXYJ_LOCUS78,gene-BXYJ_LOCUS15716,gene-BXYJ_LOCUS854,gene-BXYJ_LOCUS1022,gene-BXYJ_LOCUS6178,gene-BXYJ_LOCUS6012,gene-BXYJ_LOCUS15650,gene-BXYJ_LOCUS9896,gene-BXYJ_LOCUS314,gene-BXYJ_LOCUS7462,gene-BXYJ_LOCUS15720,gene-BXYJ_LOCUS1071,gene-BXYJ_LOCUS7630,gene-BXYJ_LOCUS7622,gene-BXYJ_LOCUS8034,gene-BXYJ_LOCUS7974,gene-BXYJ_LOCUS15700,gene-BXYJ_LOCUS3172,gene-BXYJ_LOCUS8959,gene-BXYJ_LOCUS7398…
ko04924	Renin secretion	37(2091)	83(5822)	0.0630221835157954	0.345580639107421	gene-BXYJ_LOCUS13185,gene-BXYJ_LOCUS15716,gene-BXYJ_LOCUS13053,gene-BXYJ_LOCUS2259,gene-BXYJ_LOCUS6178,gene-BXYJ_LOCUS2278,gene-BXYJ_LOCUS13119,gene-BXYJ_LOCUS10974,gene-BXYJ_LOCUS8658,gene-BXYJ_LOCUS10489,gene-BXYJ_LOCUS7596,gene-BXYJ_LOCUS10537,gene-BXYJ_LOCUS11415,gene-BXYJ_LOCUS3143,gene-BXYJ_LOCUS7774,gene-BXYJ_LOCUS7764,gene-BXYJ_LOCUS836,gene-BXYJ_LOCUS3141,gene-BXYJ_LOCUS10422,gene-BXYJ_L…	gene-BXYJ_LOCUS13185,gene-BXYJ_LOCUS15716,gene-BXYJ_LOCUS13053,gene-BXYJ_LOCUS2259,gene-BXYJ_LOCUS6178,gene-BXYJ_LOCUS2278,gene-BXYJ_LOCUS13119,gene-BXYJ_LOCUS10974,gene-BXYJ_LOCUS8658,gene-BXYJ_LOCUS10489,gene-BXYJ_LOCUS7596,gene-BXYJ_LOCUS10537,gene-BXYJ_LOCUS11415,gene-BXYJ_LOCUS3143,gene-BXYJ_LOCUS7774,gene-BXYJ_LOCUS7764,gene-BXYJ_LOCUS836,gene-BXYJ_LOCUS3141,gene-BXYJ_LOCUS10422,gene-BXYJ_L…
ko04380	Osteoclast differentiation	21(2091)	44(5822)	0.0709989891619457	0.368001710733496	gene-BXYJ_LOCUS10390,gene-BXYJ_LOCUS7641,gene-BXYJ_LOCUS15637,gene-BXYJ_LOCUS10974,gene-BXYJ_LOCUS7596,gene-BXYJ_LOCUS9617,gene-BXYJ_LOCUS7895,gene-BXYJ_LOCUS10389,gene-BXYJ_LOCUS12718,gene-BXYJ_LOCUS12713,gene-BXYJ_LOCUS9486,gene-BXYJ_LOCUS1058,gene-BXYJ_LOCUS9616,gene-BXYJ_LOCUS9614,gene-BXYJ_LOCUS7014,gene-BXYJ_LOCUS1120,gene-BXYJ_LOCUS9091,gene-BXYJ_LOCUS9319,gene-BXYJ_LOCUS1244,gene-BXYJ_LOC…	gene-BXYJ_LOCUS10390,gene-BXYJ_LOCUS7641,gene-BXYJ_LOCUS15637,gene-BXYJ_LOCUS10974,gene-BXYJ_LOCUS7596,gene-BXYJ_LOCUS9617,gene-BXYJ_LOCUS7895,gene-BXYJ_LOCUS10389,gene-BXYJ_LOCUS12718,gene-BXYJ_LOCUS12713,gene-BXYJ_LOCUS9486,gene-BXYJ_LOCUS1058,gene-BXYJ_LOCUS9616,gene-BXYJ_LOCUS9614,gene-BXYJ_LOCUS7014,gene-BXYJ_LOCUS1120,gene-BXYJ_LOCUS9091,gene-BXYJ_LOCUS9319,gene-BXYJ_LOCUS1244,gene-BXYJ_LOC…
ko04068	FoxO signaling pathway	45(2091)	104(5822)	0.0714574229932567	0.368001710733496	gene-BXYJ_LOCUS5957,gene-BXYJ_LOCUS78,gene-BXYJ_LOCUS1022,gene-BXYJ_LOCUS10390,gene-BXYJ_LOCUS609,gene-BXYJ_LOCUS7671,gene-BXYJ_LOCUS7417,gene-BXYJ_LOCUS15650,gene-BXYJ_LOCUS15748,gene-BXYJ_LOCUS2394,gene-BXYJ_LOCUS7957,gene-BXYJ_LOCUS15747,gene-BXYJ_LOCUS7462,gene-BXYJ_LOCUS9617,gene-BXYJ_LOCUS10564,gene-BXYJ_LOCUS10389,gene-BXYJ_LOCUS7673,gene-BXYJ_LOCUS7836,gene-BXYJ_LOCUS9778,gene-BXYJ_LOCUS8…	gene-BXYJ_LOCUS5957,gene-BXYJ_LOCUS78,gene-BXYJ_LOCUS1022,gene-BXYJ_LOCUS10390,gene-BXYJ_LOCUS609,gene-BXYJ_LOCUS7671,gene-BXYJ_LOCUS7417,gene-BXYJ_LOCUS15650,gene-BXYJ_LOCUS15748,gene-BXYJ_LOCUS2394,gene-BXYJ_LOCUS7957,gene-BXYJ_LOCUS15747,gene-BXYJ_LOCUS7462,gene-BXYJ_LOCUS9617,gene-BXYJ_LOCUS10564,gene-BXYJ_LOCUS10389,gene-BXYJ_LOCUS7673,gene-BXYJ_LOCUS7836,gene-BXYJ_LOCUS9778,gene-BXYJ_LOCUS8…
ko04921	Oxytocin signaling pathway	71(2091)	171(5822)	0.0717931908886329	0.368001710733496	gene-BXYJ_LOCUS10953,gene-BXYJ_LOCUS9992,gene-BXYJ_LOCUS5957,gene-BXYJ_LOCUS78,gene-BXYJ_LOCUS3291,gene-BXYJ_LOCUS13185,gene-BXYJ_LOCUS15716,gene-BXYJ_LOCUS13053,gene-BXYJ_LOCUS11038,gene-BXYJ_LOCUS2259,gene-BXYJ_LOCUS6178,gene-BXYJ_LOCUS13119,gene-BXYJ_LOCUS13310,gene-BXYJ_LOCUS6012,gene-BXYJ_LOCUS15650,gene-BXYJ_LOCUS10974,gene-BXYJ_LOCUS10489,gene-BXYJ_LOCUS341,gene-BXYJ_LOCUS7596,gene-BXYJ_LO…	gene-BXYJ_LOCUS10953,gene-BXYJ_LOCUS9992,gene-BXYJ_LOCUS5957,gene-BXYJ_LOCUS78,gene-BXYJ_LOCUS3291,gene-BXYJ_LOCUS13185,gene-BXYJ_LOCUS15716,gene-BXYJ_LOCUS13053,gene-BXYJ_LOCUS11038,gene-BXYJ_LOCUS2259,gene-BXYJ_LOCUS6178,gene-BXYJ_LOCUS13119,gene-BXYJ_LOCUS13310,gene-BXYJ_LOCUS6012,gene-BXYJ_LOCUS15650,gene-BXYJ_LOCUS10974,gene-BXYJ_LOCUS10489,gene-BXYJ_LOCUS341,gene-BXYJ_LOCUS7596,gene-BXYJ_LO…
ko04214	Apoptosis - fly	31(2091)	69(5822)	0.0758743435173381	0.373693155334849	gene-BXYJ_LOCUS7624,gene-BXYJ_LOCUS10368,gene-BXYJ_LOCUS78,gene-BXYJ_LOCUS7940,gene-BXYJ_LOCUS10390,gene-BXYJ_LOCUS568,gene-BXYJ_LOCUS13195,gene-BXYJ_LOCUS13102,gene-BXYJ_LOCUS618,gene-BXYJ_LOCUS643,gene-BXYJ_LOCUS15836,gene-BXYJ_LOCUS8682,gene-BXYJ_LOCUS10544,gene-BXYJ_LOCUS10389,gene-BXYJ_LOCUS9778,gene-BXYJ_LOCUS8683,gene-BXYJ_LOCUS8478,gene-BXYJ_LOCUS8034,gene-BXYJ_LOCUS7295,gene-BXYJ_LOCUS84…	gene-BXYJ_LOCUS7624,gene-BXYJ_LOCUS10368,gene-BXYJ_LOCUS78,gene-BXYJ_LOCUS7940,gene-BXYJ_LOCUS10390,gene-BXYJ_LOCUS568,gene-BXYJ_LOCUS13195,gene-BXYJ_LOCUS13102,gene-BXYJ_LOCUS618,gene-BXYJ_LOCUS643,gene-BXYJ_LOCUS15836,gene-BXYJ_LOCUS8682,gene-BXYJ_LOCUS10544,gene-BXYJ_LOCUS10389,gene-BXYJ_LOCUS9778,gene-BXYJ_LOCUS8683,gene-BXYJ_LOCUS8478,gene-BXYJ_LOCUS8034,gene-BXYJ_LOCUS7295,gene-BXYJ_LOCUS84…
ko04977	Vitamin digestion and absorption	15(2091)	30(5822)	0.0795177209791774	0.373693155334849	gene-BXYJ_LOCUS13101,gene-BXYJ_LOCUS13099,gene-BXYJ_LOCUS646,gene-BXYJ_LOCUS315,gene-BXYJ_LOCUS622,gene-BXYJ_LOCUS8744,gene-BXYJ_LOCUS2343,gene-BXYJ_LOCUS7993,gene-BXYJ_LOCUS10505,gene-BXYJ_LOCUS894,gene-BXYJ_LOCUS10490,gene-BXYJ_LOCUS15256,gene-BXYJ_LOCUS7682,gene-BXYJ_LOCUS7685,gene-BXYJ_LOCUS1230	gene-BXYJ_LOCUS13101,gene-BXYJ_LOCUS13099,gene-BXYJ_LOCUS646,gene-BXYJ_LOCUS315,gene-BXYJ_LOCUS622,gene-BXYJ_LOCUS8744,gene-BXYJ_LOCUS2343,gene-BXYJ_LOCUS7993,gene-BXYJ_LOCUS10505,gene-BXYJ_LOCUS894,gene-BXYJ_LOCUS10490,gene-BXYJ_LOCUS15256,gene-BXYJ_LOCUS7682,gene-BXYJ_LOCUS7685,gene-BXYJ_LOCUS1230
ko00983	Drug metabolism - other enzymes	38(2091)	87(5822)	0.0808011438081264	0.373693155334849	gene-BXYJ_LOCUS10984,gene-BXYJ_LOCUS3193,gene-BXYJ_LOCUS3191,gene-BXYJ_LOCUS3063,gene-BXYJ_LOCUS3161,gene-BXYJ_LOCUS772,gene-BXYJ_LOCUS13162,gene-BXYJ_LOCUS15617,gene-BXYJ_LOCUS13108,gene-BXYJ_LOCUS13142,gene-BXYJ_LOCUS8550,gene-BXYJ_LOCUS3192,gene-BXYJ_LOCUS3062,gene-BXYJ_LOCUS10597,gene-BXYJ_LOCUS13300,gene-BXYJ_LOCUS10191,gene-BXYJ_LOCUS884,gene-BXYJ_LOCUS9610,gene-BXYJ_LOCUS10203,gene-BXYJ_LO…	gene-BXYJ_LOCUS10984,gene-BXYJ_LOCUS3193,gene-BXYJ_LOCUS3191,gene-BXYJ_LOCUS3063,gene-BXYJ_LOCUS3161,gene-BXYJ_LOCUS772,gene-BXYJ_LOCUS13162,gene-BXYJ_LOCUS15617,gene-BXYJ_LOCUS13108,gene-BXYJ_LOCUS13142,gene-BXYJ_LOCUS8550,gene-BXYJ_LOCUS3192,gene-BXYJ_LOCUS3062,gene-BXYJ_LOCUS10597,gene-BXYJ_LOCUS13300,gene-BXYJ_LOCUS10191,gene-BXYJ_LOCUS884,gene-BXYJ_LOCUS9610,gene-BXYJ_LOCUS10203,gene-BXYJ_LO…
ko04730	Long-term depression	22(2091)	47(5822)	0.08082782757131	0.373693155334849	gene-BXYJ_LOCUS15716,gene-BXYJ_LOCUS1022,gene-BXYJ_LOCUS6012,gene-BXYJ_LOCUS15650,gene-BXYJ_LOCUS553,gene-BXYJ_LOCUS13065,gene-BXYJ_LOCUS13122,gene-BXYJ_LOCUS9778,gene-BXYJ_LOCUS7622,gene-BXYJ_LOCUS8034,gene-BXYJ_LOCUS3141,gene-BXYJ_LOCUS9492,gene-BXYJ_LOCUS8068,gene-BXYJ_LOCUS9605,gene-BXYJ_LOCUS3628,gene-BXYJ_LOCUS7623,gene-BXYJ_LOCUS11984,gene-BXYJ_LOCUS1755,gene-BXYJ_LOCUS9554,gene-BXYJ_LOCUS…	gene-BXYJ_LOCUS15716,gene-BXYJ_LOCUS1022,gene-BXYJ_LOCUS6012,gene-BXYJ_LOCUS15650,gene-BXYJ_LOCUS553,gene-BXYJ_LOCUS13065,gene-BXYJ_LOCUS13122,gene-BXYJ_LOCUS9778,gene-BXYJ_LOCUS7622,gene-BXYJ_LOCUS8034,gene-BXYJ_LOCUS3141,gene-BXYJ_LOCUS9492,gene-BXYJ_LOCUS8068,gene-BXYJ_LOCUS9605,gene-BXYJ_LOCUS3628,gene-BXYJ_LOCUS7623,gene-BXYJ_LOCUS11984,gene-BXYJ_LOCUS1755,gene-BXYJ_LOCUS9554,gene-BXYJ_LOCUS…
ko04961	Endocrine and other factor-regulated calcium reabsorption	22(2091)	47(5822)	0.08082782757131	0.373693155334849	gene-BXYJ_LOCUS15716,gene-BXYJ_LOCUS6178,gene-BXYJ_LOCUS628,gene-BXYJ_LOCUS10500,gene-BXYJ_LOCUS8473,gene-BXYJ_LOCUS7622,gene-BXYJ_LOCUS632,gene-BXYJ_LOCUS7901,gene-BXYJ_LOCUS636,gene-BXYJ_LOCUS3270,gene-BXYJ_LOCUS6426,gene-BXYJ_LOCUS7900,gene-BXYJ_LOCUS7623,gene-BXYJ_LOCUS11984,gene-BXYJ_LOCUS56,gene-BXYJ_LOCUS903,gene-BXYJ_LOCUS1755,gene-BXYJ_LOCUS6154,gene-BXYJ_LOCUS9575,gene-BXYJ_LOCUS1182,ge…	gene-BXYJ_LOCUS15716,gene-BXYJ_LOCUS6178,gene-BXYJ_LOCUS628,gene-BXYJ_LOCUS10500,gene-BXYJ_LOCUS8473,gene-BXYJ_LOCUS7622,gene-BXYJ_LOCUS632,gene-BXYJ_LOCUS7901,gene-BXYJ_LOCUS636,gene-BXYJ_LOCUS3270,gene-BXYJ_LOCUS6426,gene-BXYJ_LOCUS7900,gene-BXYJ_LOCUS7623,gene-BXYJ_LOCUS11984,gene-BXYJ_LOCUS56,gene-BXYJ_LOCUS903,gene-BXYJ_LOCUS1755,gene-BXYJ_LOCUS6154,gene-BXYJ_LOCUS9575,gene-BXYJ_LOCUS1182,ge…
ko04024	cAMP signaling pathway	81(2091)	199(5822)	0.08810903581354	0.395255735526149	gene-BXYJ_LOCUS13074,gene-BXYJ_LOCUS15815,gene-BXYJ_LOCUS13185,gene-BXYJ_LOCUS8608,gene-BXYJ_LOCUS13053,gene-BXYJ_LOCUS10516,gene-BXYJ_LOCUS10390,gene-BXYJ_LOCUS2259,gene-BXYJ_LOCUS6178,gene-BXYJ_LOCUS7671,gene-BXYJ_LOCUS13119,gene-BXYJ_LOCUS13310,gene-BXYJ_LOCUS15637,gene-BXYJ_LOCUS15650,gene-BXYJ_LOCUS3109,gene-BXYJ_LOCUS10500,gene-BXYJ_LOCUS10489,gene-BXYJ_LOCUS7386,gene-BXYJ_LOCUS10392,gene-B…	gene-BXYJ_LOCUS13074,gene-BXYJ_LOCUS15815,gene-BXYJ_LOCUS13185,gene-BXYJ_LOCUS8608,gene-BXYJ_LOCUS13053,gene-BXYJ_LOCUS10516,gene-BXYJ_LOCUS10390,gene-BXYJ_LOCUS2259,gene-BXYJ_LOCUS6178,gene-BXYJ_LOCUS7671,gene-BXYJ_LOCUS13119,gene-BXYJ_LOCUS13310,gene-BXYJ_LOCUS15637,gene-BXYJ_LOCUS15650,gene-BXYJ_LOCUS3109,gene-BXYJ_LOCUS10500,gene-BXYJ_LOCUS10489,gene-BXYJ_LOCUS7386,gene-BXYJ_LOCUS10392,gene-B…
ko04662	B cell receptor signaling pathway	21(2091)	45(5822)	0.0894850713985865	0.395255735526149	gene-BXYJ_LOCUS15815,gene-BXYJ_LOCUS15637,gene-BXYJ_LOCUS15650,gene-BXYJ_LOCUS10974,gene-BXYJ_LOCUS7596,gene-BXYJ_LOCUS8017,gene-BXYJ_LOCUS15409,gene-BXYJ_LOCUS7895,gene-BXYJ_LOCUS8034,gene-BXYJ_LOCUS3250,gene-BXYJ_LOCUS1058,gene-BXYJ_LOCUS9614,gene-BXYJ_LOCUS7014,gene-BXYJ_LOCUS9091,gene-BXYJ_LOCUS9319,gene-BXYJ_LOCUS1244,gene-BXYJ_LOCUS1546,gene-BXYJ_LOCUS2008,gene-BXYJ_LOCUS417,gene-BXYJ_LOCUS…	gene-BXYJ_LOCUS15815,gene-BXYJ_LOCUS15637,gene-BXYJ_LOCUS15650,gene-BXYJ_LOCUS10974,gene-BXYJ_LOCUS7596,gene-BXYJ_LOCUS8017,gene-BXYJ_LOCUS15409,gene-BXYJ_LOCUS7895,gene-BXYJ_LOCUS8034,gene-BXYJ_LOCUS3250,gene-BXYJ_LOCUS1058,gene-BXYJ_LOCUS9614,gene-BXYJ_LOCUS7014,gene-BXYJ_LOCUS9091,gene-BXYJ_LOCUS9319,gene-BXYJ_LOCUS1244,gene-BXYJ_LOCUS1546,gene-BXYJ_LOCUS2008,gene-BXYJ_LOCUS417,gene-BXYJ_LOCUS…
ko04270	Vascular smooth muscle contraction	56(2091)	134(5822)	0.0905206215736225	0.395255735526149	gene-BXYJ_LOCUS7557,gene-BXYJ_LOCUS13185,gene-BXYJ_LOCUS15716,gene-BXYJ_LOCUS13053,gene-BXYJ_LOCUS11038,gene-BXYJ_LOCUS2259,gene-BXYJ_LOCUS6178,gene-BXYJ_LOCUS13119,gene-BXYJ_LOCUS13310,gene-BXYJ_LOCUS6012,gene-BXYJ_LOCUS15650,gene-BXYJ_LOCUS8658,gene-BXYJ_LOCUS10489,gene-BXYJ_LOCUS341,gene-BXYJ_LOCUS9778,gene-BXYJ_LOCUS7774,gene-BXYJ_LOCUS7622,gene-BXYJ_LOCUS7640,gene-BXYJ_LOCUS3141,gene-BXYJ_LO…	gene-BXYJ_LOCUS7557,gene-BXYJ_LOCUS13185,gene-BXYJ_LOCUS15716,gene-BXYJ_LOCUS13053,gene-BXYJ_LOCUS11038,gene-BXYJ_LOCUS2259,gene-BXYJ_LOCUS6178,gene-BXYJ_LOCUS13119,gene-BXYJ_LOCUS13310,gene-BXYJ_LOCUS6012,gene-BXYJ_LOCUS15650,gene-BXYJ_LOCUS8658,gene-BXYJ_LOCUS10489,gene-BXYJ_LOCUS341,gene-BXYJ_LOCUS9778,gene-BXYJ_LOCUS7774,gene-BXYJ_LOCUS7622,gene-BXYJ_LOCUS7640,gene-BXYJ_LOCUS3141,gene-BXYJ_LO…
ko00140	Steroid hormone biosynthesis	38(2091)	88(5822)	0.0945176936746113	0.405205040825128	gene-BXYJ_LOCUS3193,gene-BXYJ_LOCUS3191,gene-BXYJ_LOCUS3063,gene-BXYJ_LOCUS3161,gene-BXYJ_LOCUS8522,gene-BXYJ_LOCUS15617,gene-BXYJ_LOCUS9989,gene-BXYJ_LOCUS10610,gene-BXYJ_LOCUS13192,gene-BXYJ_LOCUS3192,gene-BXYJ_LOCUS10578,gene-BXYJ_LOCUS3062,gene-BXYJ_LOCUS9981,gene-BXYJ_LOCUS8477,gene-BXYJ_LOCUS7149,gene-BXYJ_LOCUS15830,gene-BXYJ_LOCUS8090,gene-BXYJ_LOCUS7148,gene-BXYJ_LOCUS10203,gene-BXYJ_LOC…	gene-BXYJ_LOCUS3193,gene-BXYJ_LOCUS3191,gene-BXYJ_LOCUS3063,gene-BXYJ_LOCUS3161,gene-BXYJ_LOCUS8522,gene-BXYJ_LOCUS15617,gene-BXYJ_LOCUS9989,gene-BXYJ_LOCUS10610,gene-BXYJ_LOCUS13192,gene-BXYJ_LOCUS3192,gene-BXYJ_LOCUS10578,gene-BXYJ_LOCUS3062,gene-BXYJ_LOCUS9981,gene-BXYJ_LOCUS8477,gene-BXYJ_LOCUS7149,gene-BXYJ_LOCUS15830,gene-BXYJ_LOCUS8090,gene-BXYJ_LOCUS7148,gene-BXYJ_LOCUS10203,gene-BXYJ_LOC…
ko04014	Ras signaling pathway	54(2091)	130(5822)	0.104757664754182	0.438323347841343	gene-BXYJ_LOCUS10602,gene-BXYJ_LOCUS78,gene-BXYJ_LOCUS13053,gene-BXYJ_LOCUS10390,gene-BXYJ_LOCUS2259,gene-BXYJ_LOCUS7379,gene-BXYJ_LOCUS6012,gene-BXYJ_LOCUS15637,gene-BXYJ_LOCUS15650,gene-BXYJ_LOCUS9896,gene-BXYJ_LOCUS15395,gene-BXYJ_LOCUS677,gene-BXYJ_LOCUS15837,gene-BXYJ_LOCUS7462,gene-BXYJ_LOCUS7895,gene-BXYJ_LOCUS10389,gene-BXYJ_LOCUS7774,gene-BXYJ_LOCUS7622,gene-BXYJ_LOCUS815,gene-BXYJ_LOCUS…	gene-BXYJ_LOCUS10602,gene-BXYJ_LOCUS78,gene-BXYJ_LOCUS13053,gene-BXYJ_LOCUS10390,gene-BXYJ_LOCUS2259,gene-BXYJ_LOCUS7379,gene-BXYJ_LOCUS6012,gene-BXYJ_LOCUS15637,gene-BXYJ_LOCUS15650,gene-BXYJ_LOCUS9896,gene-BXYJ_LOCUS15395,gene-BXYJ_LOCUS677,gene-BXYJ_LOCUS15837,gene-BXYJ_LOCUS7462,gene-BXYJ_LOCUS7895,gene-BXYJ_LOCUS10389,gene-BXYJ_LOCUS7774,gene-BXYJ_LOCUS7622,gene-BXYJ_LOCUS815,gene-BXYJ_LOCUS…
ko04122	Sulfur relay system	6(2091)	10(5822)	0.105960755739325	0.438323347841343	gene-BXYJ_LOCUS3283,gene-BXYJ_LOCUS952,gene-BXYJ_LOCUS748,gene-BXYJ_LOCUS1040,gene-BXYJ_LOCUS11855,gene-BXYJ_LOCUS9099	gene-BXYJ_LOCUS3283,gene-BXYJ_LOCUS952,gene-BXYJ_LOCUS748,gene-BXYJ_LOCUS1040,gene-BXYJ_LOCUS11855,gene-BXYJ_LOCUS9099
ko04012	ErbB signaling pathway	29(2091)	66(5822)	0.10889703821411	0.442703022866799	gene-BXYJ_LOCUS78,gene-BXYJ_LOCUS15699,gene-BXYJ_LOCUS10390,gene-BXYJ_LOCUS15650,gene-BXYJ_LOCUS15395,gene-BXYJ_LOCUS7462,gene-BXYJ_LOCUS8017,gene-BXYJ_LOCUS5972,gene-BXYJ_LOCUS10389,gene-BXYJ_LOCUS9778,gene-BXYJ_LOCUS7622,gene-BXYJ_LOCUS8034,gene-BXYJ_LOCUS15826,gene-BXYJ_LOCUS7463,gene-BXYJ_LOCUS8888,gene-BXYJ_LOCUS8886,gene-BXYJ_LOCUS8069,gene-BXYJ_LOCUS8865,gene-BXYJ_LOCUS1058,gene-BXYJ_LOCUS…	gene-BXYJ_LOCUS78,gene-BXYJ_LOCUS15699,gene-BXYJ_LOCUS10390,gene-BXYJ_LOCUS15650,gene-BXYJ_LOCUS15395,gene-BXYJ_LOCUS7462,gene-BXYJ_LOCUS8017,gene-BXYJ_LOCUS5972,gene-BXYJ_LOCUS10389,gene-BXYJ_LOCUS9778,gene-BXYJ_LOCUS7622,gene-BXYJ_LOCUS8034,gene-BXYJ_LOCUS15826,gene-BXYJ_LOCUS7463,gene-BXYJ_LOCUS8888,gene-BXYJ_LOCUS8886,gene-BXYJ_LOCUS8069,gene-BXYJ_LOCUS8865,gene-BXYJ_LOCUS1058,gene-BXYJ_LOCUS…
ko00643	Styrene degradation	5(2091)	8(5822)	0.116828584951649	0.466897467068144	gene-BXYJ_LOCUS13149,gene-BXYJ_LOCUS15675,gene-BXYJ_LOCUS66,gene-BXYJ_LOCUS65,gene-BXYJ_LOCUS8884	gene-BXYJ_LOCUS13149,gene-BXYJ_LOCUS15675,gene-BXYJ_LOCUS66,gene-BXYJ_LOCUS65,gene-BXYJ_LOCUS8884
ko04720	Long-term potentiation	38(2091)	90(5822)	0.126403834284094	0.481220774563636	gene-BXYJ_LOCUS15716,gene-BXYJ_LOCUS13053,gene-BXYJ_LOCUS1022,gene-BXYJ_LOCUS2259,gene-BXYJ_LOCUS7671,gene-BXYJ_LOCUS15650,gene-BXYJ_LOCUS10974,gene-BXYJ_LOCUS7596,gene-BXYJ_LOCUS9778,gene-BXYJ_LOCUS7774,gene-BXYJ_LOCUS7622,gene-BXYJ_LOCUS8034,gene-BXYJ_LOCUS7640,gene-BXYJ_LOCUS15826,gene-BXYJ_LOCUS8888,gene-BXYJ_LOCUS8886,gene-BXYJ_LOCUS7768,gene-BXYJ_LOCUS9983,gene-BXYJ_LOCUS5359,gene-BXYJ_LOCU…	gene-BXYJ_LOCUS15716,gene-BXYJ_LOCUS13053,gene-BXYJ_LOCUS1022,gene-BXYJ_LOCUS2259,gene-BXYJ_LOCUS7671,gene-BXYJ_LOCUS15650,gene-BXYJ_LOCUS10974,gene-BXYJ_LOCUS7596,gene-BXYJ_LOCUS9778,gene-BXYJ_LOCUS7774,gene-BXYJ_LOCUS7622,gene-BXYJ_LOCUS8034,gene-BXYJ_LOCUS7640,gene-BXYJ_LOCUS15826,gene-BXYJ_LOCUS8888,gene-BXYJ_LOCUS8886,gene-BXYJ_LOCUS7768,gene-BXYJ_LOCUS9983,gene-BXYJ_LOCUS5359,gene-BXYJ_LOCU…
ko00232	Caffeine metabolism	2(2091)	2(5822)	0.128952723383766	0.481220774563636	gene-BXYJ_LOCUS772,gene-BXYJ_LOCUS10597	gene-BXYJ_LOCUS772,gene-BXYJ_LOCUS10597
ko00730	Thiamine metabolism	2(2091)	2(5822)	0.128952723383766	0.481220774563636	gene-BXYJ_LOCUS952,gene-BXYJ_LOCUS1053	gene-BXYJ_LOCUS952,gene-BXYJ_LOCUS1053
ko04916	Melanogenesis	36(2091)	85(5822)	0.129243528987081	0.481220774563636	gene-BXYJ_LOCUS15716,gene-BXYJ_LOCUS13053,gene-BXYJ_LOCUS2259,gene-BXYJ_LOCUS6178,gene-BXYJ_LOCUS7671,gene-BXYJ_LOCUS15650,gene-BXYJ_LOCUS10603,gene-BXYJ_LOCUS553,gene-BXYJ_LOCUS10546,gene-BXYJ_LOCUS8017,gene-BXYJ_LOCUS13065,gene-BXYJ_LOCUS13122,gene-BXYJ_LOCUS7774,gene-BXYJ_LOCUS7622,gene-BXYJ_LOCUS8034,gene-BXYJ_LOCUS15826,gene-BXYJ_LOCUS940,gene-BXYJ_LOCUS8888,gene-BXYJ_LOCUS8886,gene-BXYJ_LOC…	gene-BXYJ_LOCUS15716,gene-BXYJ_LOCUS13053,gene-BXYJ_LOCUS2259,gene-BXYJ_LOCUS6178,gene-BXYJ_LOCUS7671,gene-BXYJ_LOCUS15650,gene-BXYJ_LOCUS10603,gene-BXYJ_LOCUS553,gene-BXYJ_LOCUS10546,gene-BXYJ_LOCUS8017,gene-BXYJ_LOCUS13065,gene-BXYJ_LOCUS13122,gene-BXYJ_LOCUS7774,gene-BXYJ_LOCUS7622,gene-BXYJ_LOCUS8034,gene-BXYJ_LOCUS15826,gene-BXYJ_LOCUS940,gene-BXYJ_LOCUS8888,gene-BXYJ_LOCUS8886,gene-BXYJ_LOC…
ko04973	Carbohydrate digestion and absorption	13(2091)	27(5822)	0.130617067381558	0.481220774563636	gene-BXYJ_LOCUS722,gene-BXYJ_LOCUS10500,gene-BXYJ_LOCUS723,gene-BXYJ_LOCUS7901,gene-BXYJ_LOCUS9950,gene-BXYJ_LOCUS7900,gene-BXYJ_LOCUS1058,gene-BXYJ_LOCUS13696,gene-BXYJ_LOCUS1546,gene-BXYJ_LOCUS1572,gene-BXYJ_LOCUS5173,gene-BXYJ_LOCUS6751,gene-BXYJ_LOCUS6813	gene-BXYJ_LOCUS722,gene-BXYJ_LOCUS10500,gene-BXYJ_LOCUS723,gene-BXYJ_LOCUS7901,gene-BXYJ_LOCUS9950,gene-BXYJ_LOCUS7900,gene-BXYJ_LOCUS1058,gene-BXYJ_LOCUS13696,gene-BXYJ_LOCUS1546,gene-BXYJ_LOCUS1572,gene-BXYJ_LOCUS5173,gene-BXYJ_LOCUS6751,gene-BXYJ_LOCUS6813
ko04620	Toll-like receptor signaling pathway	19(2091)	42(5822)	0.135625334772439	0.491985020065205	gene-BXYJ_LOCUS286,gene-BXYJ_LOCUS10390,gene-BXYJ_LOCUS15637,gene-BXYJ_LOCUS15650,gene-BXYJ_LOCUS9617,gene-BXYJ_LOCUS5972,gene-BXYJ_LOCUS7895,gene-BXYJ_LOCUS10389,gene-BXYJ_LOCUS12718,gene-BXYJ_LOCUS8745,gene-BXYJ_LOCUS12713,gene-BXYJ_LOCUS6603,gene-BXYJ_LOCUS1058,gene-BXYJ_LOCUS9616,gene-BXYJ_LOCUS9614,gene-BXYJ_LOCUS1120,gene-BXYJ_LOCUS9319,gene-BXYJ_LOCUS1546,gene-BXYJ_LOCUS6363	gene-BXYJ_LOCUS286,gene-BXYJ_LOCUS10390,gene-BXYJ_LOCUS15637,gene-BXYJ_LOCUS15650,gene-BXYJ_LOCUS9617,gene-BXYJ_LOCUS5972,gene-BXYJ_LOCUS7895,gene-BXYJ_LOCUS10389,gene-BXYJ_LOCUS12718,gene-BXYJ_LOCUS8745,gene-BXYJ_LOCUS12713,gene-BXYJ_LOCUS6603,gene-BXYJ_LOCUS1058,gene-BXYJ_LOCUS9616,gene-BXYJ_LOCUS9614,gene-BXYJ_LOCUS1120,gene-BXYJ_LOCUS9319,gene-BXYJ_LOCUS1546,gene-BXYJ_LOCUS6363
ko00531	Glycosaminoglycan degradation	7(2091)	13(5822)	0.145006481167151	0.518045482957606	gene-BXYJ_LOCUS15809,gene-BXYJ_LOCUS13162,gene-BXYJ_LOCUS8534,gene-BXYJ_LOCUS15848,gene-BXYJ_LOCUS13300,gene-BXYJ_LOCUS8041,gene-BXYJ_LOCUS15869	gene-BXYJ_LOCUS15809,gene-BXYJ_LOCUS13162,gene-BXYJ_LOCUS8534,gene-BXYJ_LOCUS15848,gene-BXYJ_LOCUS13300,gene-BXYJ_LOCUS8041,gene-BXYJ_LOCUS15869
ko04022	cGMP - PKG signaling pathway	66(2091)	165(5822)	0.152244029280571	0.533040201253049	gene-BXYJ_LOCUS3291,gene-BXYJ_LOCUS13185,gene-BXYJ_LOCUS15716,gene-BXYJ_LOCUS13053,gene-BXYJ_LOCUS11038,gene-BXYJ_LOCUS10516,gene-BXYJ_LOCUS2259,gene-BXYJ_LOCUS6178,gene-BXYJ_LOCUS13031,gene-BXYJ_LOCUS13119,gene-BXYJ_LOCUS13310,gene-BXYJ_LOCUS15650,gene-BXYJ_LOCUS10974,gene-BXYJ_LOCUS10500,gene-BXYJ_LOCUS8658,gene-BXYJ_LOCUS10489,gene-BXYJ_LOCUS341,gene-BXYJ_LOCUS7596,gene-BXYJ_LOCUS2216,gene-BXY…	gene-BXYJ_LOCUS3291,gene-BXYJ_LOCUS13185,gene-BXYJ_LOCUS15716,gene-BXYJ_LOCUS13053,gene-BXYJ_LOCUS11038,gene-BXYJ_LOCUS10516,gene-BXYJ_LOCUS2259,gene-BXYJ_LOCUS6178,gene-BXYJ_LOCUS13031,gene-BXYJ_LOCUS13119,gene-BXYJ_LOCUS13310,gene-BXYJ_LOCUS15650,gene-BXYJ_LOCUS10974,gene-BXYJ_LOCUS10500,gene-BXYJ_LOCUS8658,gene-BXYJ_LOCUS10489,gene-BXYJ_LOCUS341,gene-BXYJ_LOCUS7596,gene-BXYJ_LOCUS2216,gene-BXY…
ko04666	Fc gamma R-mediated phagocytosis	28(2091)	66(5822)	0.163519188267411	0.533040201253049	gene-BXYJ_LOCUS15815,gene-BXYJ_LOCUS13284,gene-BXYJ_LOCUS15637,gene-BXYJ_LOCUS9896,gene-BXYJ_LOCUS7895,gene-BXYJ_LOCUS773,gene-BXYJ_LOCUS7622,gene-BXYJ_LOCUS13008,gene-BXYJ_LOCUS3172,gene-BXYJ_LOCUS564,gene-BXYJ_LOCUS8842,gene-BXYJ_LOCUS8727,gene-BXYJ_LOCUS8723,gene-BXYJ_LOCUS6124,gene-BXYJ_LOCUS8069,gene-BXYJ_LOCUS959,gene-BXYJ_LOCUS1058,gene-BXYJ_LOCUS6143,gene-BXYJ_LOCUS9614,gene-BXYJ_LOCUS872…	gene-BXYJ_LOCUS15815,gene-BXYJ_LOCUS13284,gene-BXYJ_LOCUS15637,gene-BXYJ_LOCUS9896,gene-BXYJ_LOCUS7895,gene-BXYJ_LOCUS773,gene-BXYJ_LOCUS7622,gene-BXYJ_LOCUS13008,gene-BXYJ_LOCUS3172,gene-BXYJ_LOCUS564,gene-BXYJ_LOCUS8842,gene-BXYJ_LOCUS8727,gene-BXYJ_LOCUS8723,gene-BXYJ_LOCUS6124,gene-BXYJ_LOCUS8069,gene-BXYJ_LOCUS959,gene-BXYJ_LOCUS1058,gene-BXYJ_LOCUS6143,gene-BXYJ_LOCUS9614,gene-BXYJ_LOCUS872…
ko03410	Base excision repair	11(2091)	23(5822)	0.164382921080213	0.533040201253049	gene-BXYJ_LOCUS7972,gene-BXYJ_LOCUS666,gene-BXYJ_LOCUS8409,gene-BXYJ_LOCUS13195,gene-BXYJ_LOCUS7590,gene-BXYJ_LOCUS5810,gene-BXYJ_LOCUS565,gene-BXYJ_LOCUS10228,gene-BXYJ_LOCUS8785,gene-BXYJ_LOCUS623,gene-BXYJ_LOCUS8877	gene-BXYJ_LOCUS7972,gene-BXYJ_LOCUS666,gene-BXYJ_LOCUS8409,gene-BXYJ_LOCUS13195,gene-BXYJ_LOCUS7590,gene-BXYJ_LOCUS5810,gene-BXYJ_LOCUS565,gene-BXYJ_LOCUS10228,gene-BXYJ_LOCUS8785,gene-BXYJ_LOCUS623,gene-BXYJ_LOCUS8877
ko04060	Cytokine-cytokine receptor interaction	6(2091)	11(5822)	0.164396598519146	0.533040201253049	gene-BXYJ_LOCUS78,gene-BXYJ_LOCUS10518,gene-BXYJ_LOCUS7379,gene-BXYJ_LOCUS7462,gene-BXYJ_LOCUS8857,gene-BXYJ_LOCUS9486	gene-BXYJ_LOCUS78,gene-BXYJ_LOCUS10518,gene-BXYJ_LOCUS7379,gene-BXYJ_LOCUS7462,gene-BXYJ_LOCUS8857,gene-BXYJ_LOCUS9486
ko00270	Cysteine and methionine metabolism	19(2091)	43(5822)	0.164516677571048	0.533040201253049	gene-BXYJ_LOCUS2135,gene-BXYJ_LOCUS673,gene-BXYJ_LOCUS10938,gene-BXYJ_LOCUS3283,gene-BXYJ_LOCUS9741,gene-BXYJ_LOCUS5387,gene-BXYJ_LOCUS857,gene-BXYJ_LOCUS924,gene-BXYJ_LOCUS925,gene-BXYJ_LOCUS1029,gene-BXYJ_LOCUS10291,gene-BXYJ_LOCUS2438,gene-BXYJ_LOCUS7889,gene-BXYJ_LOCUS6924,gene-BXYJ_LOCUS6955,gene-BXYJ_LOCUS11855,gene-BXYJ_LOCUS244,gene-BXYJ_LOCUS4845,gene-BXYJ_LOCUS7043	gene-BXYJ_LOCUS2135,gene-BXYJ_LOCUS673,gene-BXYJ_LOCUS10938,gene-BXYJ_LOCUS3283,gene-BXYJ_LOCUS9741,gene-BXYJ_LOCUS5387,gene-BXYJ_LOCUS857,gene-BXYJ_LOCUS924,gene-BXYJ_LOCUS925,gene-BXYJ_LOCUS1029,gene-BXYJ_LOCUS10291,gene-BXYJ_LOCUS2438,gene-BXYJ_LOCUS7889,gene-BXYJ_LOCUS6924,gene-BXYJ_LOCUS6955,gene-BXYJ_LOCUS11855,gene-BXYJ_LOCUS244,gene-BXYJ_LOCUS4845,gene-BXYJ_LOCUS7043
ko04917	Prolactin signaling pathway	19(2091)	43(5822)	0.164516677571048	0.533040201253049	gene-BXYJ_LOCUS10390,gene-BXYJ_LOCUS15650,gene-BXYJ_LOCUS628,gene-BXYJ_LOCUS8017,gene-BXYJ_LOCUS9617,gene-BXYJ_LOCUS10389,gene-BXYJ_LOCUS8034,gene-BXYJ_LOCUS632,gene-BXYJ_LOCUS636,gene-BXYJ_LOCUS1058,gene-BXYJ_LOCUS9616,gene-BXYJ_LOCUS7014,gene-BXYJ_LOCUS1654,gene-BXYJ_LOCUS13696,gene-BXYJ_LOCUS9575,gene-BXYJ_LOCUS1336,gene-BXYJ_LOCUS1546,gene-BXYJ_LOCUS417,gene-BXYJ_LOCUS6363	gene-BXYJ_LOCUS10390,gene-BXYJ_LOCUS15650,gene-BXYJ_LOCUS628,gene-BXYJ_LOCUS8017,gene-BXYJ_LOCUS9617,gene-BXYJ_LOCUS10389,gene-BXYJ_LOCUS8034,gene-BXYJ_LOCUS632,gene-BXYJ_LOCUS636,gene-BXYJ_LOCUS1058,gene-BXYJ_LOCUS9616,gene-BXYJ_LOCUS7014,gene-BXYJ_LOCUS1654,gene-BXYJ_LOCUS13696,gene-BXYJ_LOCUS9575,gene-BXYJ_LOCUS1336,gene-BXYJ_LOCUS1546,gene-BXYJ_LOCUS417,gene-BXYJ_LOCUS6363
ko04392	Hippo signaling pathway - multiple species	17(2091)	38(5822)	0.166330065606022	0.533040201253049	gene-BXYJ_LOCUS10586,gene-BXYJ_LOCUS8111,gene-BXYJ_LOCUS8043,gene-BXYJ_LOCUS841,gene-BXYJ_LOCUS933,gene-BXYJ_LOCUS9885,gene-BXYJ_LOCUS9355,gene-BXYJ_LOCUS8630,gene-BXYJ_LOCUS6004,gene-BXYJ_LOCUS6650,gene-BXYJ_LOCUS6869,gene-BXYJ_LOCUS6459,gene-BXYJ_LOCUS6840,gene-BXYJ_LOCUS9493,gene-BXYJ_LOCUS2198,gene-BXYJ_LOCUS6440,gene-BXYJ_LOCUS9000	gene-BXYJ_LOCUS10586,gene-BXYJ_LOCUS8111,gene-BXYJ_LOCUS8043,gene-BXYJ_LOCUS841,gene-BXYJ_LOCUS933,gene-BXYJ_LOCUS9885,gene-BXYJ_LOCUS9355,gene-BXYJ_LOCUS8630,gene-BXYJ_LOCUS6004,gene-BXYJ_LOCUS6650,gene-BXYJ_LOCUS6869,gene-BXYJ_LOCUS6459,gene-BXYJ_LOCUS6840,gene-BXYJ_LOCUS9493,gene-BXYJ_LOCUS2198,gene-BXYJ_LOCUS6440,gene-BXYJ_LOCUS9000
ko04913	Ovarian Steroidogenesis	15(2091)	33(5822)	0.167288956018256	0.533040201253049	gene-BXYJ_LOCUS6178,gene-BXYJ_LOCUS646,gene-BXYJ_LOCUS6012,gene-BXYJ_LOCUS10609,gene-BXYJ_LOCUS9998,gene-BXYJ_LOCUS11030,gene-BXYJ_LOCUS7148,gene-BXYJ_LOCUS8089,gene-BXYJ_LOCUS13319,gene-BXYJ_LOCUS7941,gene-BXYJ_LOCUS56,gene-BXYJ_LOCUS6154,gene-BXYJ_LOCUS9554,gene-BXYJ_LOCUS1182,gene-BXYJ_LOCUS2086	gene-BXYJ_LOCUS6178,gene-BXYJ_LOCUS646,gene-BXYJ_LOCUS6012,gene-BXYJ_LOCUS10609,gene-BXYJ_LOCUS9998,gene-BXYJ_LOCUS11030,gene-BXYJ_LOCUS7148,gene-BXYJ_LOCUS8089,gene-BXYJ_LOCUS13319,gene-BXYJ_LOCUS7941,gene-BXYJ_LOCUS56,gene-BXYJ_LOCUS6154,gene-BXYJ_LOCUS9554,gene-BXYJ_LOCUS1182,gene-BXYJ_LOCUS2086
ko04919	Thyroid hormone signaling pathway	50(2091)	124(5822)	0.173502277426514	0.545466809032127	gene-BXYJ_LOCUS9992,gene-BXYJ_LOCUS15716,gene-BXYJ_LOCUS9915,gene-BXYJ_LOCUS7671,gene-BXYJ_LOCUS8000,gene-BXYJ_LOCUS15650,gene-BXYJ_LOCUS5257,gene-BXYJ_LOCUS628,gene-BXYJ_LOCUS10500,gene-BXYJ_LOCUS10964,gene-BXYJ_LOCUS9962,gene-BXYJ_LOCUS8017,gene-BXYJ_LOCUS1071,gene-BXYJ_LOCUS9750,gene-BXYJ_LOCUS7622,gene-BXYJ_LOCUS8034,gene-BXYJ_LOCUS632,gene-BXYJ_LOCUS5832,gene-BXYJ_LOCUS7901,gene-BXYJ_LOCUS63…	gene-BXYJ_LOCUS9992,gene-BXYJ_LOCUS15716,gene-BXYJ_LOCUS9915,gene-BXYJ_LOCUS7671,gene-BXYJ_LOCUS8000,gene-BXYJ_LOCUS15650,gene-BXYJ_LOCUS5257,gene-BXYJ_LOCUS628,gene-BXYJ_LOCUS10500,gene-BXYJ_LOCUS10964,gene-BXYJ_LOCUS9962,gene-BXYJ_LOCUS8017,gene-BXYJ_LOCUS1071,gene-BXYJ_LOCUS9750,gene-BXYJ_LOCUS7622,gene-BXYJ_LOCUS8034,gene-BXYJ_LOCUS632,gene-BXYJ_LOCUS5832,gene-BXYJ_LOCUS7901,gene-BXYJ_LOCUS63…
ko04960	Aldosterone-regulated sodium reabsorption	20(2091)	46(5822)	0.178437134598982	0.548415185747951	gene-BXYJ_LOCUS8259,gene-BXYJ_LOCUS3247,gene-BXYJ_LOCUS10500,gene-BXYJ_LOCUS8606,gene-BXYJ_LOCUS8261,gene-BXYJ_LOCUS7622,gene-BXYJ_LOCUS8034,gene-BXYJ_LOCUS7901,gene-BXYJ_LOCUS7900,gene-BXYJ_LOCUS1058,gene-BXYJ_LOCUS7029,gene-BXYJ_LOCUS6915,gene-BXYJ_LOCUS7623,gene-BXYJ_LOCUS6471,gene-BXYJ_LOCUS6969,gene-BXYJ_LOCUS9308,gene-BXYJ_LOCUS1546,gene-BXYJ_LOCUS6363,gene-BXYJ_LOCUS6751,gene-BXYJ_LOCUS7503	gene-BXYJ_LOCUS8259,gene-BXYJ_LOCUS3247,gene-BXYJ_LOCUS10500,gene-BXYJ_LOCUS8606,gene-BXYJ_LOCUS8261,gene-BXYJ_LOCUS7622,gene-BXYJ_LOCUS8034,gene-BXYJ_LOCUS7901,gene-BXYJ_LOCUS7900,gene-BXYJ_LOCUS1058,gene-BXYJ_LOCUS7029,gene-BXYJ_LOCUS6915,gene-BXYJ_LOCUS7623,gene-BXYJ_LOCUS6471,gene-BXYJ_LOCUS6969,gene-BXYJ_LOCUS9308,gene-BXYJ_LOCUS1546,gene-BXYJ_LOCUS6363,gene-BXYJ_LOCUS6751,gene-BXYJ_LOCUS7503
ko04621	NOD-like receptor signaling pathway	8(2091)	16(5822)	0.179091834095815	0.548415185747951	gene-BXYJ_LOCUS10390,gene-BXYJ_LOCUS9617,gene-BXYJ_LOCUS10389,gene-BXYJ_LOCUS1087,gene-BXYJ_LOCUS9616,gene-BXYJ_LOCUS1120,gene-BXYJ_LOCUS6377,gene-BXYJ_LOCUS6363	gene-BXYJ_LOCUS10390,gene-BXYJ_LOCUS9617,gene-BXYJ_LOCUS10389,gene-BXYJ_LOCUS1087,gene-BXYJ_LOCUS9616,gene-BXYJ_LOCUS1120,gene-BXYJ_LOCUS6377,gene-BXYJ_LOCUS6363
ko04911	Insulin secretion	35(2091)	85(5822)	0.182347065756678	0.551224598238812	gene-BXYJ_LOCUS15716,gene-BXYJ_LOCUS6178,gene-BXYJ_LOCUS8000,gene-BXYJ_LOCUS10500,gene-BXYJ_LOCUS8658,gene-BXYJ_LOCUS7710,gene-BXYJ_LOCUS6368,gene-BXYJ_LOCUS5968,gene-BXYJ_LOCUS9750,gene-BXYJ_LOCUS7622,gene-BXYJ_LOCUS15826,gene-BXYJ_LOCUS7901,gene-BXYJ_LOCUS7370,gene-BXYJ_LOCUS8888,gene-BXYJ_LOCUS15867,gene-BXYJ_LOCUS8774,gene-BXYJ_LOCUS8886,gene-BXYJ_LOCUS7900,gene-BXYJ_LOCUS9145,gene-BXYJ_LOCUS…	gene-BXYJ_LOCUS15716,gene-BXYJ_LOCUS6178,gene-BXYJ_LOCUS8000,gene-BXYJ_LOCUS10500,gene-BXYJ_LOCUS8658,gene-BXYJ_LOCUS7710,gene-BXYJ_LOCUS6368,gene-BXYJ_LOCUS5968,gene-BXYJ_LOCUS9750,gene-BXYJ_LOCUS7622,gene-BXYJ_LOCUS15826,gene-BXYJ_LOCUS7901,gene-BXYJ_LOCUS7370,gene-BXYJ_LOCUS8888,gene-BXYJ_LOCUS15867,gene-BXYJ_LOCUS8774,gene-BXYJ_LOCUS8886,gene-BXYJ_LOCUS7900,gene-BXYJ_LOCUS9145,gene-BXYJ_LOCUS…
ko04910	Insulin signaling pathway	52(2091)	131(5822)	0.20541913577388	0.612927663197059	gene-BXYJ_LOCUS5957,gene-BXYJ_LOCUS13053,gene-BXYJ_LOCUS10390,gene-BXYJ_LOCUS2259,gene-BXYJ_LOCUS7799,gene-BXYJ_LOCUS8811,gene-BXYJ_LOCUS15650,gene-BXYJ_LOCUS8017,gene-BXYJ_LOCUS1071,gene-BXYJ_LOCUS10389,gene-BXYJ_LOCUS9778,gene-BXYJ_LOCUS13079,gene-BXYJ_LOCUS7774,gene-BXYJ_LOCUS5916,gene-BXYJ_LOCUS8034,gene-BXYJ_LOCUS7640,gene-BXYJ_LOCUS8681,gene-BXYJ_LOCUS7768,gene-BXYJ_LOCUS8069,gene-BXYJ_LOCU…	gene-BXYJ_LOCUS5957,gene-BXYJ_LOCUS13053,gene-BXYJ_LOCUS10390,gene-BXYJ_LOCUS2259,gene-BXYJ_LOCUS7799,gene-BXYJ_LOCUS8811,gene-BXYJ_LOCUS15650,gene-BXYJ_LOCUS8017,gene-BXYJ_LOCUS1071,gene-BXYJ_LOCUS10389,gene-BXYJ_LOCUS9778,gene-BXYJ_LOCUS13079,gene-BXYJ_LOCUS7774,gene-BXYJ_LOCUS5916,gene-BXYJ_LOCUS8034,gene-BXYJ_LOCUS7640,gene-BXYJ_LOCUS8681,gene-BXYJ_LOCUS7768,gene-BXYJ_LOCUS8069,gene-BXYJ_LOCU…
ko00930	Caprolactam degradation	11(2091)	24(5822)	0.20950872507325	0.612927663197059	gene-BXYJ_LOCUS15682,gene-BXYJ_LOCUS15728,gene-BXYJ_LOCUS15524,gene-BXYJ_LOCUS9934,gene-BXYJ_LOCUS9933,gene-BXYJ_LOCUS7753,gene-BXYJ_LOCUS15723,gene-BXYJ_LOCUS11371,gene-BXYJ_LOCUS9539,gene-BXYJ_LOCUS6350,gene-BXYJ_LOCUS831	gene-BXYJ_LOCUS15682,gene-BXYJ_LOCUS15728,gene-BXYJ_LOCUS15524,gene-BXYJ_LOCUS9934,gene-BXYJ_LOCUS9933,gene-BXYJ_LOCUS7753,gene-BXYJ_LOCUS15723,gene-BXYJ_LOCUS11371,gene-BXYJ_LOCUS9539,gene-BXYJ_LOCUS6350,gene-BXYJ_LOCUS831
ko04962	Vasopressin-regulated water reabsorption	20(2091)	47(5822)	0.210557070013454	0.612927663197059	gene-BXYJ_LOCUS6178,gene-BXYJ_LOCUS15262,gene-BXYJ_LOCUS7552,gene-BXYJ_LOCUS2194,gene-BXYJ_LOCUS3270,gene-BXYJ_LOCUS2233,gene-BXYJ_LOCUS2477,gene-BXYJ_LOCUS6827,gene-BXYJ_LOCUS9748,gene-BXYJ_LOCUS2369,gene-BXYJ_LOCUS56,gene-BXYJ_LOCUS9016,gene-BXYJ_LOCUS903,gene-BXYJ_LOCUS9588,gene-BXYJ_LOCUS1298,gene-BXYJ_LOCUS2398,gene-BXYJ_LOCUS6154,gene-BXYJ_LOCUS1182,gene-BXYJ_LOCUS1290,gene-BXYJ_LOCUS2086	gene-BXYJ_LOCUS6178,gene-BXYJ_LOCUS15262,gene-BXYJ_LOCUS7552,gene-BXYJ_LOCUS2194,gene-BXYJ_LOCUS3270,gene-BXYJ_LOCUS2233,gene-BXYJ_LOCUS2477,gene-BXYJ_LOCUS6827,gene-BXYJ_LOCUS9748,gene-BXYJ_LOCUS2369,gene-BXYJ_LOCUS56,gene-BXYJ_LOCUS9016,gene-BXYJ_LOCUS903,gene-BXYJ_LOCUS9588,gene-BXYJ_LOCUS1298,gene-BXYJ_LOCUS2398,gene-BXYJ_LOCUS6154,gene-BXYJ_LOCUS1182,gene-BXYJ_LOCUS1290,gene-BXYJ_LOCUS2086
ko00562	Inositol phosphate metabolism	16(2091)	37(5822)	0.221725915261866	0.634343815036945	gene-BXYJ_LOCUS15716,gene-BXYJ_LOCUS10964,gene-BXYJ_LOCUS709,gene-BXYJ_LOCUS6032,gene-BXYJ_LOCUS1214,gene-BXYJ_LOCUS6437,gene-BXYJ_LOCUS11984,gene-BXYJ_LOCUS8882,gene-BXYJ_LOCUS6911,gene-BXYJ_LOCUS1546,gene-BXYJ_LOCUS1601,gene-BXYJ_LOCUS210,gene-BXYJ_LOCUS6399,gene-BXYJ_LOCUS6861,gene-BXYJ_LOCUS7429,gene-BXYJ_LOCUS8987	gene-BXYJ_LOCUS15716,gene-BXYJ_LOCUS10964,gene-BXYJ_LOCUS709,gene-BXYJ_LOCUS6032,gene-BXYJ_LOCUS1214,gene-BXYJ_LOCUS6437,gene-BXYJ_LOCUS11984,gene-BXYJ_LOCUS8882,gene-BXYJ_LOCUS6911,gene-BXYJ_LOCUS1546,gene-BXYJ_LOCUS1601,gene-BXYJ_LOCUS210,gene-BXYJ_LOCUS6399,gene-BXYJ_LOCUS6861,gene-BXYJ_LOCUS7429,gene-BXYJ_LOCUS8987
ko00220	Arginine biosynthesis	10(2091)	22(5822)	0.235458678672155	0.634343815036945	gene-BXYJ_LOCUS7934,gene-BXYJ_LOCUS375,gene-BXYJ_LOCUS673,gene-BXYJ_LOCUS10938,gene-BXYJ_LOCUS9609,gene-BXYJ_LOCUS10477,gene-BXYJ_LOCUS9986,gene-BXYJ_LOCUS8664,gene-BXYJ_LOCUS6794,gene-BXYJ_LOCUS9442	gene-BXYJ_LOCUS7934,gene-BXYJ_LOCUS375,gene-BXYJ_LOCUS673,gene-BXYJ_LOCUS10938,gene-BXYJ_LOCUS9609,gene-BXYJ_LOCUS10477,gene-BXYJ_LOCUS9986,gene-BXYJ_LOCUS8664,gene-BXYJ_LOCUS6794,gene-BXYJ_LOCUS9442
ko04139	Regulation of mitophagy - yeast	10(2091)	22(5822)	0.235458678672155	0.634343815036945	gene-BXYJ_LOCUS9617,gene-BXYJ_LOCUS8682,gene-BXYJ_LOCUS8683,gene-BXYJ_LOCUS7622,gene-BXYJ_LOCUS951,gene-BXYJ_LOCUS3791,gene-BXYJ_LOCUS9616,gene-BXYJ_LOCUS7623,gene-BXYJ_LOCUS1554,gene-BXYJ_LOCUS9417	gene-BXYJ_LOCUS9617,gene-BXYJ_LOCUS8682,gene-BXYJ_LOCUS8683,gene-BXYJ_LOCUS7622,gene-BXYJ_LOCUS951,gene-BXYJ_LOCUS3791,gene-BXYJ_LOCUS9616,gene-BXYJ_LOCUS7623,gene-BXYJ_LOCUS1554,gene-BXYJ_LOCUS9417
ko00100	Steroid biosynthesis	8(2091)	17(5822)	0.236847760750846	0.634343815036945	gene-BXYJ_LOCUS10958,gene-BXYJ_LOCUS13021,gene-BXYJ_LOCUS10541,gene-BXYJ_LOCUS6436,gene-BXYJ_LOCUS9672,gene-BXYJ_LOCUS9673,gene-BXYJ_LOCUS2318,gene-BXYJ_LOCUS9714	gene-BXYJ_LOCUS10958,gene-BXYJ_LOCUS13021,gene-BXYJ_LOCUS10541,gene-BXYJ_LOCUS6436,gene-BXYJ_LOCUS9672,gene-BXYJ_LOCUS9673,gene-BXYJ_LOCUS2318,gene-BXYJ_LOCUS9714
ko01220	Degradation of aromatic compounds	8(2091)	17(5822)	0.236847760750846	0.634343815036945	gene-BXYJ_LOCUS15728,gene-BXYJ_LOCUS9934,gene-BXYJ_LOCUS9933,gene-BXYJ_LOCUS7753,gene-BXYJ_LOCUS15723,gene-BXYJ_LOCUS11371,gene-BXYJ_LOCUS9539,gene-BXYJ_LOCUS831	gene-BXYJ_LOCUS15728,gene-BXYJ_LOCUS9934,gene-BXYJ_LOCUS9933,gene-BXYJ_LOCUS7753,gene-BXYJ_LOCUS15723,gene-BXYJ_LOCUS11371,gene-BXYJ_LOCUS9539,gene-BXYJ_LOCUS831
ko04742	Taste transduction	22(2091)	53(5822)	0.237272126990566	0.634343815036945	gene-BXYJ_LOCUS8608,gene-BXYJ_LOCUS1022,gene-BXYJ_LOCUS6178,gene-BXYJ_LOCUS8259,gene-BXYJ_LOCUS3247,gene-BXYJ_LOCUS8606,gene-BXYJ_LOCUS8261,gene-BXYJ_LOCUS5982,gene-BXYJ_LOCUS7370,gene-BXYJ_LOCUS7703,gene-BXYJ_LOCUS7426,gene-BXYJ_LOCUS10153,gene-BXYJ_LOCUS7029,gene-BXYJ_LOCUS6893,gene-BXYJ_LOCUS56,gene-BXYJ_LOCUS6831,gene-BXYJ_LOCUS9054,gene-BXYJ_LOCUS5072,gene-BXYJ_LOCUS6154,gene-BXYJ_LOCUS6969,…	gene-BXYJ_LOCUS8608,gene-BXYJ_LOCUS1022,gene-BXYJ_LOCUS6178,gene-BXYJ_LOCUS8259,gene-BXYJ_LOCUS3247,gene-BXYJ_LOCUS8606,gene-BXYJ_LOCUS8261,gene-BXYJ_LOCUS5982,gene-BXYJ_LOCUS7370,gene-BXYJ_LOCUS7703,gene-BXYJ_LOCUS7426,gene-BXYJ_LOCUS10153,gene-BXYJ_LOCUS7029,gene-BXYJ_LOCUS6893,gene-BXYJ_LOCUS56,gene-BXYJ_LOCUS6831,gene-BXYJ_LOCUS9054,gene-BXYJ_LOCUS5072,gene-BXYJ_LOCUS6154,gene-BXYJ_LOCUS6969,…
ko04062	Chemokine signaling pathway	33(2091)	82(5822)	0.238262339539831	0.634343815036945	gene-BXYJ_LOCUS15815,gene-BXYJ_LOCUS15716,gene-BXYJ_LOCUS6178,gene-BXYJ_LOCUS6148,gene-BXYJ_LOCUS13310,gene-BXYJ_LOCUS15637,gene-BXYJ_LOCUS8017,gene-BXYJ_LOCUS7895,gene-BXYJ_LOCUS9778,gene-BXYJ_LOCUS7588,gene-BXYJ_LOCUS8034,gene-BXYJ_LOCUS8842,gene-BXYJ_LOCUS8727,gene-BXYJ_LOCUS8723,gene-BXYJ_LOCUS9983,gene-BXYJ_LOCUS8068,gene-BXYJ_LOCUS9582,gene-BXYJ_LOCUS1058,gene-BXYJ_LOCUS1208,gene-BXYJ_LOCUS…	gene-BXYJ_LOCUS15815,gene-BXYJ_LOCUS15716,gene-BXYJ_LOCUS6178,gene-BXYJ_LOCUS6148,gene-BXYJ_LOCUS13310,gene-BXYJ_LOCUS15637,gene-BXYJ_LOCUS8017,gene-BXYJ_LOCUS7895,gene-BXYJ_LOCUS9778,gene-BXYJ_LOCUS7588,gene-BXYJ_LOCUS8034,gene-BXYJ_LOCUS8842,gene-BXYJ_LOCUS8727,gene-BXYJ_LOCUS8723,gene-BXYJ_LOCUS9983,gene-BXYJ_LOCUS8068,gene-BXYJ_LOCUS9582,gene-BXYJ_LOCUS1058,gene-BXYJ_LOCUS1208,gene-BXYJ_LOCUS…
ko00040	Pentose and glucuronate interconversions	36(2091)	90(5822)	0.239436471256133	0.634343815036945	gene-BXYJ_LOCUS3193,gene-BXYJ_LOCUS3191,gene-BXYJ_LOCUS3063,gene-BXYJ_LOCUS3161,gene-BXYJ_LOCUS13162,gene-BXYJ_LOCUS15617,gene-BXYJ_LOCUS3192,gene-BXYJ_LOCUS9994,gene-BXYJ_LOCUS3062,gene-BXYJ_LOCUS10475,gene-BXYJ_LOCUS13300,gene-BXYJ_LOCUS976,gene-BXYJ_LOCUS9923,gene-BXYJ_LOCUS969,gene-BXYJ_LOCUS15728,gene-BXYJ_LOCUS10203,gene-BXYJ_LOCUS9922,gene-BXYJ_LOCUS10297,gene-BXYJ_LOCUS15822,gene-BXYJ_LOC…	gene-BXYJ_LOCUS3193,gene-BXYJ_LOCUS3191,gene-BXYJ_LOCUS3063,gene-BXYJ_LOCUS3161,gene-BXYJ_LOCUS13162,gene-BXYJ_LOCUS15617,gene-BXYJ_LOCUS3192,gene-BXYJ_LOCUS9994,gene-BXYJ_LOCUS3062,gene-BXYJ_LOCUS10475,gene-BXYJ_LOCUS13300,gene-BXYJ_LOCUS976,gene-BXYJ_LOCUS9923,gene-BXYJ_LOCUS969,gene-BXYJ_LOCUS15728,gene-BXYJ_LOCUS10203,gene-BXYJ_LOCUS9922,gene-BXYJ_LOCUS10297,gene-BXYJ_LOCUS15822,gene-BXYJ_LOC…
ko00860	Porphyrin and chlorophyll metabolism	20(2091)	48(5822)	0.245137746058195	0.639389170559129	gene-BXYJ_LOCUS3193,gene-BXYJ_LOCUS3191,gene-BXYJ_LOCUS3063,gene-BXYJ_LOCUS3161,gene-BXYJ_LOCUS13162,gene-BXYJ_LOCUS15617,gene-BXYJ_LOCUS3192,gene-BXYJ_LOCUS3062,gene-BXYJ_LOCUS13300,gene-BXYJ_LOCUS10203,gene-BXYJ_LOCUS10297,gene-BXYJ_LOCUS15822,gene-BXYJ_LOCUS9747,gene-BXYJ_LOCUS3165,gene-BXYJ_LOCUS3344,gene-BXYJ_LOCUS10345,gene-BXYJ_LOCUS1115,gene-BXYJ_LOCUS13906,gene-BXYJ_LOCUS15412,gene-BXYJ_…	gene-BXYJ_LOCUS3193,gene-BXYJ_LOCUS3191,gene-BXYJ_LOCUS3063,gene-BXYJ_LOCUS3161,gene-BXYJ_LOCUS13162,gene-BXYJ_LOCUS15617,gene-BXYJ_LOCUS3192,gene-BXYJ_LOCUS3062,gene-BXYJ_LOCUS13300,gene-BXYJ_LOCUS10203,gene-BXYJ_LOCUS10297,gene-BXYJ_LOCUS15822,gene-BXYJ_LOCUS9747,gene-BXYJ_LOCUS3165,gene-BXYJ_LOCUS3344,gene-BXYJ_LOCUS10345,gene-BXYJ_LOCUS1115,gene-BXYJ_LOCUS13906,gene-BXYJ_LOCUS15412,gene-BXYJ_…
ko00281	Geraniol degradation	3(2091)	5(5822)	0.24947595315566	0.639389170559129	gene-BXYJ_LOCUS15682,gene-BXYJ_LOCUS15524,gene-BXYJ_LOCUS6350	gene-BXYJ_LOCUS15682,gene-BXYJ_LOCUS15524,gene-BXYJ_LOCUS6350
ko00960	Tropane, piperidine and pyridine alkaloid biosynthesis	3(2091)	5(5822)	0.24947595315566	0.639389170559129	gene-BXYJ_LOCUS673,gene-BXYJ_LOCUS10938,gene-BXYJ_LOCUS7889	gene-BXYJ_LOCUS673,gene-BXYJ_LOCUS10938,gene-BXYJ_LOCUS7889
ko04923	Regulation of lipolysis in adipocyte	18(2091)	43(5822)	0.253379368037833	0.642410621850306	gene-BXYJ_LOCUS13185,gene-BXYJ_LOCUS6178,gene-BXYJ_LOCUS13119,gene-BXYJ_LOCUS10489,gene-BXYJ_LOCUS10392,gene-BXYJ_LOCUS15854,gene-BXYJ_LOCUS6190,gene-BXYJ_LOCUS8068,gene-BXYJ_LOCUS8907,gene-BXYJ_LOCUS1058,gene-BXYJ_LOCUS9605,gene-BXYJ_LOCUS56,gene-BXYJ_LOCUS6962,gene-BXYJ_LOCUS6154,gene-BXYJ_LOCUS1182,gene-BXYJ_LOCUS1546,gene-BXYJ_LOCUS2086,gene-BXYJ_LOCUS8971	gene-BXYJ_LOCUS13185,gene-BXYJ_LOCUS6178,gene-BXYJ_LOCUS13119,gene-BXYJ_LOCUS10489,gene-BXYJ_LOCUS10392,gene-BXYJ_LOCUS15854,gene-BXYJ_LOCUS6190,gene-BXYJ_LOCUS8068,gene-BXYJ_LOCUS8907,gene-BXYJ_LOCUS1058,gene-BXYJ_LOCUS9605,gene-BXYJ_LOCUS56,gene-BXYJ_LOCUS6962,gene-BXYJ_LOCUS6154,gene-BXYJ_LOCUS1182,gene-BXYJ_LOCUS1546,gene-BXYJ_LOCUS2086,gene-BXYJ_LOCUS8971
ko04370	VEGF signaling pathway	21(2091)	51(5822)	0.258661667159835	0.648826578318063	gene-BXYJ_LOCUS6012,gene-BXYJ_LOCUS15637,gene-BXYJ_LOCUS15650,gene-BXYJ_LOCUS10974,gene-BXYJ_LOCUS3303,gene-BXYJ_LOCUS7596,gene-BXYJ_LOCUS9617,gene-BXYJ_LOCUS7895,gene-BXYJ_LOCUS7622,gene-BXYJ_LOCUS8034,gene-BXYJ_LOCUS7563,gene-BXYJ_LOCUS1058,gene-BXYJ_LOCUS9616,gene-BXYJ_LOCUS9614,gene-BXYJ_LOCUS7623,gene-BXYJ_LOCUS9091,gene-BXYJ_LOCUS9319,gene-BXYJ_LOCUS1244,gene-BXYJ_LOCUS1336,gene-BXYJ_LOCUS1…	gene-BXYJ_LOCUS6012,gene-BXYJ_LOCUS15637,gene-BXYJ_LOCUS15650,gene-BXYJ_LOCUS10974,gene-BXYJ_LOCUS3303,gene-BXYJ_LOCUS7596,gene-BXYJ_LOCUS9617,gene-BXYJ_LOCUS7895,gene-BXYJ_LOCUS7622,gene-BXYJ_LOCUS8034,gene-BXYJ_LOCUS7563,gene-BXYJ_LOCUS1058,gene-BXYJ_LOCUS9616,gene-BXYJ_LOCUS9614,gene-BXYJ_LOCUS7623,gene-BXYJ_LOCUS9091,gene-BXYJ_LOCUS9319,gene-BXYJ_LOCUS1244,gene-BXYJ_LOCUS1336,gene-BXYJ_LOCUS1…
ko04066	HIF-1 signaling pathway	30(2091)	75(5822)	0.265187746244877	0.658194516995594	gene-BXYJ_LOCUS78,gene-BXYJ_LOCUS7671,gene-BXYJ_LOCUS8000,gene-BXYJ_LOCUS15650,gene-BXYJ_LOCUS677,gene-BXYJ_LOCUS10935,gene-BXYJ_LOCUS10936,gene-BXYJ_LOCUS7462,gene-BXYJ_LOCUS9750,gene-BXYJ_LOCUS7622,gene-BXYJ_LOCUS7361,gene-BXYJ_LOCUS15826,gene-BXYJ_LOCUS8888,gene-BXYJ_LOCUS15867,gene-BXYJ_LOCUS13218,gene-BXYJ_LOCUS8774,gene-BXYJ_LOCUS858,gene-BXYJ_LOCUS8886,gene-BXYJ_LOCUS8069,gene-BXYJ_LOCUS10…	gene-BXYJ_LOCUS78,gene-BXYJ_LOCUS7671,gene-BXYJ_LOCUS8000,gene-BXYJ_LOCUS15650,gene-BXYJ_LOCUS677,gene-BXYJ_LOCUS10935,gene-BXYJ_LOCUS10936,gene-BXYJ_LOCUS7462,gene-BXYJ_LOCUS9750,gene-BXYJ_LOCUS7622,gene-BXYJ_LOCUS7361,gene-BXYJ_LOCUS15826,gene-BXYJ_LOCUS8888,gene-BXYJ_LOCUS15867,gene-BXYJ_LOCUS13218,gene-BXYJ_LOCUS8774,gene-BXYJ_LOCUS858,gene-BXYJ_LOCUS8886,gene-BXYJ_LOCUS8069,gene-BXYJ_LOCUS10…
ko04728	Dopaminergic synapse	49(2091)	126(5822)	0.269421458631155	0.66173691593617	gene-BXYJ_LOCUS13074,gene-BXYJ_LOCUS15716,gene-BXYJ_LOCUS13053,gene-BXYJ_LOCUS15745,gene-BXYJ_LOCUS10390,gene-BXYJ_LOCUS2259,gene-BXYJ_LOCUS7386,gene-BXYJ_LOCUS553,gene-BXYJ_LOCUS8017,gene-BXYJ_LOCUS13065,gene-BXYJ_LOCUS9617,gene-BXYJ_LOCUS10389,gene-BXYJ_LOCUS13122,gene-BXYJ_LOCUS15278,gene-BXYJ_LOCUS7774,gene-BXYJ_LOCUS7622,gene-BXYJ_LOCUS5345,gene-BXYJ_LOCUS7640,gene-BXYJ_LOCUS7643,gene-BXYJ_L…	gene-BXYJ_LOCUS13074,gene-BXYJ_LOCUS15716,gene-BXYJ_LOCUS13053,gene-BXYJ_LOCUS15745,gene-BXYJ_LOCUS10390,gene-BXYJ_LOCUS2259,gene-BXYJ_LOCUS7386,gene-BXYJ_LOCUS553,gene-BXYJ_LOCUS8017,gene-BXYJ_LOCUS13065,gene-BXYJ_LOCUS9617,gene-BXYJ_LOCUS10389,gene-BXYJ_LOCUS13122,gene-BXYJ_LOCUS15278,gene-BXYJ_LOCUS7774,gene-BXYJ_LOCUS7622,gene-BXYJ_LOCUS5345,gene-BXYJ_LOCUS7640,gene-BXYJ_LOCUS7643,gene-BXYJ_L…
ko04630	Jak-STAT signaling pathway	17(2091)	41(5822)	0.277887873267602	0.674769633819716	gene-BXYJ_LOCUS15340,gene-BXYJ_LOCUS7671,gene-BXYJ_LOCUS7573,gene-BXYJ_LOCUS10460,gene-BXYJ_LOCUS15409,gene-BXYJ_LOCUS10464,gene-BXYJ_LOCUS15700,gene-BXYJ_LOCUS3250,gene-BXYJ_LOCUS1058,gene-BXYJ_LOCUS7014,gene-BXYJ_LOCUS6951,gene-BXYJ_LOCUS1554,gene-BXYJ_LOCUS14675,gene-BXYJ_LOCUS1546,gene-BXYJ_LOCUS2008,gene-BXYJ_LOCUS4516,gene-BXYJ_LOCUS6947	gene-BXYJ_LOCUS15340,gene-BXYJ_LOCUS7671,gene-BXYJ_LOCUS7573,gene-BXYJ_LOCUS10460,gene-BXYJ_LOCUS15409,gene-BXYJ_LOCUS10464,gene-BXYJ_LOCUS15700,gene-BXYJ_LOCUS3250,gene-BXYJ_LOCUS1058,gene-BXYJ_LOCUS7014,gene-BXYJ_LOCUS6951,gene-BXYJ_LOCUS1554,gene-BXYJ_LOCUS14675,gene-BXYJ_LOCUS1546,gene-BXYJ_LOCUS2008,gene-BXYJ_LOCUS4516,gene-BXYJ_LOCUS6947
ko00512	Mucin type O-glycan biosynthesis	12(2091)	28(5822)	0.280451129056319	0.674769633819716	gene-BXYJ_LOCUS601,gene-BXYJ_LOCUS8564,gene-BXYJ_LOCUS5731,gene-BXYJ_LOCUS13171,gene-BXYJ_LOCUS299,gene-BXYJ_LOCUS9757,gene-BXYJ_LOCUS13301,gene-BXYJ_LOCUS888,gene-BXYJ_LOCUS7249,gene-BXYJ_LOCUS7744,gene-BXYJ_LOCUS3005,gene-BXYJ_LOCUS6211	gene-BXYJ_LOCUS601,gene-BXYJ_LOCUS8564,gene-BXYJ_LOCUS5731,gene-BXYJ_LOCUS13171,gene-BXYJ_LOCUS299,gene-BXYJ_LOCUS9757,gene-BXYJ_LOCUS13301,gene-BXYJ_LOCUS888,gene-BXYJ_LOCUS7249,gene-BXYJ_LOCUS7744,gene-BXYJ_LOCUS3005,gene-BXYJ_LOCUS6211
ko04261	Adrenergic signaling in cardiomyocytes	51(2091)	132(5822)	0.283418874436504	0.675022093288431	gene-BXYJ_LOCUS5378,gene-BXYJ_LOCUS15716,gene-BXYJ_LOCUS13053,gene-BXYJ_LOCUS10516,gene-BXYJ_LOCUS2259,gene-BXYJ_LOCUS6178,gene-BXYJ_LOCUS13322,gene-BXYJ_LOCUS10500,gene-BXYJ_LOCUS9617,gene-BXYJ_LOCUS15278,gene-BXYJ_LOCUS7774,gene-BXYJ_LOCUS7622,gene-BXYJ_LOCUS5345,gene-BXYJ_LOCUS7640,gene-BXYJ_LOCUS9586,gene-BXYJ_LOCUS15826,gene-BXYJ_LOCUS7901,gene-BXYJ_LOCUS8888,gene-BXYJ_LOCUS6836,gene-BXYJ_LO…	gene-BXYJ_LOCUS5378,gene-BXYJ_LOCUS15716,gene-BXYJ_LOCUS13053,gene-BXYJ_LOCUS10516,gene-BXYJ_LOCUS2259,gene-BXYJ_LOCUS6178,gene-BXYJ_LOCUS13322,gene-BXYJ_LOCUS10500,gene-BXYJ_LOCUS9617,gene-BXYJ_LOCUS15278,gene-BXYJ_LOCUS7774,gene-BXYJ_LOCUS7622,gene-BXYJ_LOCUS5345,gene-BXYJ_LOCUS7640,gene-BXYJ_LOCUS9586,gene-BXYJ_LOCUS15826,gene-BXYJ_LOCUS7901,gene-BXYJ_LOCUS8888,gene-BXYJ_LOCUS6836,gene-BXYJ_LO…
ko04744	Phototransduction	10(2091)	23(5822)	0.290132338358265	0.680291823370236	gene-BXYJ_LOCUS13053,gene-BXYJ_LOCUS2259,gene-BXYJ_LOCUS672,gene-BXYJ_LOCUS10157,gene-BXYJ_LOCUS7774,gene-BXYJ_LOCUS7768,gene-BXYJ_LOCUS9349,gene-BXYJ_LOCUS1067,gene-BXYJ_LOCUS1552,gene-BXYJ_LOCUS2057	gene-BXYJ_LOCUS13053,gene-BXYJ_LOCUS2259,gene-BXYJ_LOCUS672,gene-BXYJ_LOCUS10157,gene-BXYJ_LOCUS7774,gene-BXYJ_LOCUS7768,gene-BXYJ_LOCUS9349,gene-BXYJ_LOCUS1067,gene-BXYJ_LOCUS1552,gene-BXYJ_LOCUS2057
ko00944	Flavone and flavonol biosynthesis	2(2091)	3(5822)	0.294286953948999	0.680291823370236	gene-BXYJ_LOCUS13162,gene-BXYJ_LOCUS13300	gene-BXYJ_LOCUS13162,gene-BXYJ_LOCUS13300
ko04712	Circadian rhythm - plant	2(2091)	3(5822)	0.294286953948999	0.680291823370236	gene-BXYJ_LOCUS15846,gene-BXYJ_LOCUS951	gene-BXYJ_LOCUS15846,gene-BXYJ_LOCUS951
ko04610	Complement and coagulation cascades	13(2091)	31(5822)	0.299850714582496	0.681643068849536	gene-BXYJ_LOCUS328,gene-BXYJ_LOCUS13010,gene-BXYJ_LOCUS13317,gene-BXYJ_LOCUS7255,gene-BXYJ_LOCUS5857,gene-BXYJ_LOCUS13315,gene-BXYJ_LOCUS2152,gene-BXYJ_LOCUS9756,gene-BXYJ_LOCUS10845,gene-BXYJ_LOCUS12797,gene-BXYJ_LOCUS6423,gene-BXYJ_LOCUS1131,gene-BXYJ_LOCUS15774	gene-BXYJ_LOCUS328,gene-BXYJ_LOCUS13010,gene-BXYJ_LOCUS13317,gene-BXYJ_LOCUS7255,gene-BXYJ_LOCUS5857,gene-BXYJ_LOCUS13315,gene-BXYJ_LOCUS2152,gene-BXYJ_LOCUS9756,gene-BXYJ_LOCUS10845,gene-BXYJ_LOCUS12797,gene-BXYJ_LOCUS6423,gene-BXYJ_LOCUS1131,gene-BXYJ_LOCUS15774
ko04914	Progesterone-mediated oocyte maturation	34(2091)	87(5822)	0.30338154764653	0.681643068849536	gene-BXYJ_LOCUS10390,gene-BXYJ_LOCUS6178,gene-BXYJ_LOCUS609,gene-BXYJ_LOCUS13006,gene-BXYJ_LOCUS15748,gene-BXYJ_LOCUS15747,gene-BXYJ_LOCUS8407,gene-BXYJ_LOCUS312,gene-BXYJ_LOCUS13264,gene-BXYJ_LOCUS9617,gene-BXYJ_LOCUS10389,gene-BXYJ_LOCUS9778,gene-BXYJ_LOCUS8034,gene-BXYJ_LOCUS7564,gene-BXYJ_LOCUS5359,gene-BXYJ_LOCUS8068,gene-BXYJ_LOCUS4511,gene-BXYJ_LOCUS1058,gene-BXYJ_LOCUS8746,gene-BXYJ_LOCUS…	gene-BXYJ_LOCUS10390,gene-BXYJ_LOCUS6178,gene-BXYJ_LOCUS609,gene-BXYJ_LOCUS13006,gene-BXYJ_LOCUS15748,gene-BXYJ_LOCUS15747,gene-BXYJ_LOCUS8407,gene-BXYJ_LOCUS312,gene-BXYJ_LOCUS13264,gene-BXYJ_LOCUS9617,gene-BXYJ_LOCUS10389,gene-BXYJ_LOCUS9778,gene-BXYJ_LOCUS8034,gene-BXYJ_LOCUS7564,gene-BXYJ_LOCUS5359,gene-BXYJ_LOCUS8068,gene-BXYJ_LOCUS4511,gene-BXYJ_LOCUS1058,gene-BXYJ_LOCUS8746,gene-BXYJ_LOCUS…
ko04611	Platelet activation	44(2091)	114(5822)	0.304884506319284	0.681643068849536	gene-BXYJ_LOCUS9992,gene-BXYJ_LOCUS7557,gene-BXYJ_LOCUS7424,gene-BXYJ_LOCUS15716,gene-BXYJ_LOCUS11038,gene-BXYJ_LOCUS6178,gene-BXYJ_LOCUS13310,gene-BXYJ_LOCUS6012,gene-BXYJ_LOCUS341,gene-BXYJ_LOCUS7567,gene-BXYJ_LOCUS9617,gene-BXYJ_LOCUS7640,gene-BXYJ_LOCUS3141,gene-BXYJ_LOCUS7294,gene-BXYJ_LOCUS853,gene-BXYJ_LOCUS9983,gene-BXYJ_LOCUS8068,gene-BXYJ_LOCUS9582,gene-BXYJ_LOCUS15377,gene-BXYJ_LOCUS21…	gene-BXYJ_LOCUS9992,gene-BXYJ_LOCUS7557,gene-BXYJ_LOCUS7424,gene-BXYJ_LOCUS15716,gene-BXYJ_LOCUS11038,gene-BXYJ_LOCUS6178,gene-BXYJ_LOCUS13310,gene-BXYJ_LOCUS6012,gene-BXYJ_LOCUS341,gene-BXYJ_LOCUS7567,gene-BXYJ_LOCUS9617,gene-BXYJ_LOCUS7640,gene-BXYJ_LOCUS3141,gene-BXYJ_LOCUS7294,gene-BXYJ_LOCUS853,gene-BXYJ_LOCUS9983,gene-BXYJ_LOCUS8068,gene-BXYJ_LOCUS9582,gene-BXYJ_LOCUS15377,gene-BXYJ_LOCUS21…
ko04660	T cell receptor signaling pathway	28(2091)	71(5822)	0.30643507604084	0.681643068849536	gene-BXYJ_LOCUS15815,gene-BXYJ_LOCUS15699,gene-BXYJ_LOCUS15650,gene-BXYJ_LOCUS10974,gene-BXYJ_LOCUS15395,gene-BXYJ_LOCUS7596,gene-BXYJ_LOCUS8017,gene-BXYJ_LOCUS9617,gene-BXYJ_LOCUS15409,gene-BXYJ_LOCUS8034,gene-BXYJ_LOCUS13008,gene-BXYJ_LOCUS7463,gene-BXYJ_LOCUS3250,gene-BXYJ_LOCUS9582,gene-BXYJ_LOCUS1058,gene-BXYJ_LOCUS9616,gene-BXYJ_LOCUS7014,gene-BXYJ_LOCUS1120,gene-BXYJ_LOCUS6471,gene-BXYJ_LO…	gene-BXYJ_LOCUS15815,gene-BXYJ_LOCUS15699,gene-BXYJ_LOCUS15650,gene-BXYJ_LOCUS10974,gene-BXYJ_LOCUS15395,gene-BXYJ_LOCUS7596,gene-BXYJ_LOCUS8017,gene-BXYJ_LOCUS9617,gene-BXYJ_LOCUS15409,gene-BXYJ_LOCUS8034,gene-BXYJ_LOCUS13008,gene-BXYJ_LOCUS7463,gene-BXYJ_LOCUS3250,gene-BXYJ_LOCUS9582,gene-BXYJ_LOCUS1058,gene-BXYJ_LOCUS9616,gene-BXYJ_LOCUS7014,gene-BXYJ_LOCUS1120,gene-BXYJ_LOCUS6471,gene-BXYJ_LO…
ko04622	RIG-I-like receptor signaling pathway	11(2091)	26(5822)	0.312127695386865	0.684089039771286	gene-BXYJ_LOCUS10390,gene-BXYJ_LOCUS2425,gene-BXYJ_LOCUS13290,gene-BXYJ_LOCUS8491,gene-BXYJ_LOCUS9617,gene-BXYJ_LOCUS10389,gene-BXYJ_LOCUS15391,gene-BXYJ_LOCUS9616,gene-BXYJ_LOCUS9210,gene-BXYJ_LOCUS10833,gene-BXYJ_LOCUS1120	gene-BXYJ_LOCUS10390,gene-BXYJ_LOCUS2425,gene-BXYJ_LOCUS13290,gene-BXYJ_LOCUS8491,gene-BXYJ_LOCUS9617,gene-BXYJ_LOCUS10389,gene-BXYJ_LOCUS15391,gene-BXYJ_LOCUS9616,gene-BXYJ_LOCUS9210,gene-BXYJ_LOCUS10833,gene-BXYJ_LOCUS1120
ko00440	Phosphonate and phosphinate metabolism	4(2091)	8(5822)	0.313337211966669	0.684089039771286	gene-BXYJ_LOCUS2728,gene-BXYJ_LOCUS10484,gene-BXYJ_LOCUS15422,gene-BXYJ_LOCUS6417	gene-BXYJ_LOCUS2728,gene-BXYJ_LOCUS10484,gene-BXYJ_LOCUS15422,gene-BXYJ_LOCUS6417
ko00500	Starch and sucrose metabolism	27(2091)	69(5822)	0.328963157599485	0.699085121602162	gene-BXYJ_LOCUS12915,gene-BXYJ_LOCUS5352,gene-BXYJ_LOCUS3193,gene-BXYJ_LOCUS3191,gene-BXYJ_LOCUS3063,gene-BXYJ_LOCUS722,gene-BXYJ_LOCUS3161,gene-BXYJ_LOCUS13162,gene-BXYJ_LOCUS15617,gene-BXYJ_LOCUS10989,gene-BXYJ_LOCUS3192,gene-BXYJ_LOCUS723,gene-BXYJ_LOCUS3062,gene-BXYJ_LOCUS13300,gene-BXYJ_LOCUS976,gene-BXYJ_LOCUS969,gene-BXYJ_LOCUS10203,gene-BXYJ_LOCUS10297,gene-BXYJ_LOCUS15822,gene-BXYJ_LOCUS…	gene-BXYJ_LOCUS12915,gene-BXYJ_LOCUS5352,gene-BXYJ_LOCUS3193,gene-BXYJ_LOCUS3191,gene-BXYJ_LOCUS3063,gene-BXYJ_LOCUS722,gene-BXYJ_LOCUS3161,gene-BXYJ_LOCUS13162,gene-BXYJ_LOCUS15617,gene-BXYJ_LOCUS10989,gene-BXYJ_LOCUS3192,gene-BXYJ_LOCUS723,gene-BXYJ_LOCUS3062,gene-BXYJ_LOCUS13300,gene-BXYJ_LOCUS976,gene-BXYJ_LOCUS969,gene-BXYJ_LOCUS10203,gene-BXYJ_LOCUS10297,gene-BXYJ_LOCUS15822,gene-BXYJ_LOCUS…
ko04810	Regulation of actin cytoskeleton	59(2091)	156(5822)	0.335713594837886	0.699085121602162	gene-BXYJ_LOCUS9992,gene-BXYJ_LOCUS7557,gene-BXYJ_LOCUS78,gene-BXYJ_LOCUS15815,gene-BXYJ_LOCUS11038,gene-BXYJ_LOCUS10529,gene-BXYJ_LOCUS13310,gene-BXYJ_LOCUS15637,gene-BXYJ_LOCUS15650,gene-BXYJ_LOCUS15395,gene-BXYJ_LOCUS341,gene-BXYJ_LOCUS840,gene-BXYJ_LOCUS7462,gene-BXYJ_LOCUS7895,gene-BXYJ_LOCUS773,gene-BXYJ_LOCUS9778,gene-BXYJ_LOCUS8034,gene-BXYJ_LOCUS7640,gene-BXYJ_LOCUS7294,gene-BXYJ_LOCUS73…	gene-BXYJ_LOCUS9992,gene-BXYJ_LOCUS7557,gene-BXYJ_LOCUS78,gene-BXYJ_LOCUS15815,gene-BXYJ_LOCUS11038,gene-BXYJ_LOCUS10529,gene-BXYJ_LOCUS13310,gene-BXYJ_LOCUS15637,gene-BXYJ_LOCUS15650,gene-BXYJ_LOCUS15395,gene-BXYJ_LOCUS341,gene-BXYJ_LOCUS840,gene-BXYJ_LOCUS7462,gene-BXYJ_LOCUS7895,gene-BXYJ_LOCUS773,gene-BXYJ_LOCUS9778,gene-BXYJ_LOCUS8034,gene-BXYJ_LOCUS7640,gene-BXYJ_LOCUS7294,gene-BXYJ_LOCUS73…
ko04114	Oocyte meiosis	53(2091)	140(5822)	0.343799477957892	0.699085121602162	gene-BXYJ_LOCUS13053,gene-BXYJ_LOCUS5288,gene-BXYJ_LOCUS2259,gene-BXYJ_LOCUS6178,gene-BXYJ_LOCUS609,gene-BXYJ_LOCUS13006,gene-BXYJ_LOCUS3265,gene-BXYJ_LOCUS15748,gene-BXYJ_LOCUS10974,gene-BXYJ_LOCUS15747,gene-BXYJ_LOCUS7596,gene-BXYJ_LOCUS8407,gene-BXYJ_LOCUS312,gene-BXYJ_LOCUS13264,gene-BXYJ_LOCUS13165,gene-BXYJ_LOCUS713,gene-BXYJ_LOCUS7774,gene-BXYJ_LOCUS7640,gene-BXYJ_LOCUS15826,gene-BXYJ_LOCU…	gene-BXYJ_LOCUS13053,gene-BXYJ_LOCUS5288,gene-BXYJ_LOCUS2259,gene-BXYJ_LOCUS6178,gene-BXYJ_LOCUS609,gene-BXYJ_LOCUS13006,gene-BXYJ_LOCUS3265,gene-BXYJ_LOCUS15748,gene-BXYJ_LOCUS10974,gene-BXYJ_LOCUS15747,gene-BXYJ_LOCUS7596,gene-BXYJ_LOCUS8407,gene-BXYJ_LOCUS312,gene-BXYJ_LOCUS13264,gene-BXYJ_LOCUS13165,gene-BXYJ_LOCUS713,gene-BXYJ_LOCUS7774,gene-BXYJ_LOCUS7640,gene-BXYJ_LOCUS15826,gene-BXYJ_LOCU…
ko00350	Tyrosine metabolism	19(2091)	48(5822)	0.34742951284851	0.699085121602162	gene-BXYJ_LOCUS13149,gene-BXYJ_LOCUS9991,gene-BXYJ_LOCUS980,gene-BXYJ_LOCUS10961,gene-BXYJ_LOCUS10603,gene-BXYJ_LOCUS673,gene-BXYJ_LOCUS10938,gene-BXYJ_LOCUS15675,gene-BXYJ_LOCUS5995,gene-BXYJ_LOCUS10532,gene-BXYJ_LOCUS10546,gene-BXYJ_LOCUS8777,gene-BXYJ_LOCUS7889,gene-BXYJ_LOCUS12497,gene-BXYJ_LOCUS66,gene-BXYJ_LOCUS11135,gene-BXYJ_LOCUS65,gene-BXYJ_LOCUS8356,gene-BXYJ_LOCUS8884	gene-BXYJ_LOCUS13149,gene-BXYJ_LOCUS9991,gene-BXYJ_LOCUS980,gene-BXYJ_LOCUS10961,gene-BXYJ_LOCUS10603,gene-BXYJ_LOCUS673,gene-BXYJ_LOCUS10938,gene-BXYJ_LOCUS15675,gene-BXYJ_LOCUS5995,gene-BXYJ_LOCUS10532,gene-BXYJ_LOCUS10546,gene-BXYJ_LOCUS8777,gene-BXYJ_LOCUS7889,gene-BXYJ_LOCUS12497,gene-BXYJ_LOCUS66,gene-BXYJ_LOCUS11135,gene-BXYJ_LOCUS65,gene-BXYJ_LOCUS8356,gene-BXYJ_LOCUS8884
ko00514	Other types of O-glycan biosynthesis	10(2091)	24(5822)	0.347720633561847	0.699085121602162	gene-BXYJ_LOCUS749,gene-BXYJ_LOCUS7626,gene-BXYJ_LOCUS7558,gene-BXYJ_LOCUS10480,gene-BXYJ_LOCUS9140,gene-BXYJ_LOCUS15327,gene-BXYJ_LOCUS5148,gene-BXYJ_LOCUS5599,gene-BXYJ_LOCUS2322,gene-BXYJ_LOCUS7741	gene-BXYJ_LOCUS749,gene-BXYJ_LOCUS7626,gene-BXYJ_LOCUS7558,gene-BXYJ_LOCUS10480,gene-BXYJ_LOCUS9140,gene-BXYJ_LOCUS15327,gene-BXYJ_LOCUS5148,gene-BXYJ_LOCUS5599,gene-BXYJ_LOCUS2322,gene-BXYJ_LOCUS7741
ko04922	Glucagon signaling pathway	40(2091)	105(5822)	0.353831058180465	0.699085121602162	gene-BXYJ_LOCUS5957,gene-BXYJ_LOCUS15716,gene-BXYJ_LOCUS13053,gene-BXYJ_LOCUS2259,gene-BXYJ_LOCUS7799,gene-BXYJ_LOCUS7671,gene-BXYJ_LOCUS8000,gene-BXYJ_LOCUS7957,gene-BXYJ_LOCUS10974,gene-BXYJ_LOCUS7596,gene-BXYJ_LOCUS13057,gene-BXYJ_LOCUS10935,gene-BXYJ_LOCUS10936,gene-BXYJ_LOCUS9750,gene-BXYJ_LOCUS7774,gene-BXYJ_LOCUS8681,gene-BXYJ_LOCUS15826,gene-BXYJ_LOCUS8888,gene-BXYJ_LOCUS15867,gene-BXYJ_L…	gene-BXYJ_LOCUS5957,gene-BXYJ_LOCUS15716,gene-BXYJ_LOCUS13053,gene-BXYJ_LOCUS2259,gene-BXYJ_LOCUS7799,gene-BXYJ_LOCUS7671,gene-BXYJ_LOCUS8000,gene-BXYJ_LOCUS7957,gene-BXYJ_LOCUS10974,gene-BXYJ_LOCUS7596,gene-BXYJ_LOCUS13057,gene-BXYJ_LOCUS10935,gene-BXYJ_LOCUS10936,gene-BXYJ_LOCUS9750,gene-BXYJ_LOCUS7774,gene-BXYJ_LOCUS8681,gene-BXYJ_LOCUS15826,gene-BXYJ_LOCUS8888,gene-BXYJ_LOCUS15867,gene-BXYJ_L…
ko04215	Apoptosis - multiple species	5(2091)	11(5822)	0.35575577494722	0.699085121602162	gene-BXYJ_LOCUS7940,gene-BXYJ_LOCUS10390,gene-BXYJ_LOCUS13102,gene-BXYJ_LOCUS10389,gene-BXYJ_LOCUS1637	gene-BXYJ_LOCUS7940,gene-BXYJ_LOCUS10390,gene-BXYJ_LOCUS13102,gene-BXYJ_LOCUS10389,gene-BXYJ_LOCUS1637
ko00073	Cutin, suberine and wax biosynthesis	1(2091)	1(5822)	0.359154929577465	0.699085121602162	gene-BXYJ_LOCUS6830	gene-BXYJ_LOCUS6830
ko00254	Aflatoxin biosynthesis	1(2091)	1(5822)	0.359154929577465	0.699085121602162	gene-BXYJ_LOCUS7799	gene-BXYJ_LOCUS7799
ko00261	Monobactam biosynthesis	1(2091)	1(5822)	0.359154929577465	0.699085121602162	gene-BXYJ_LOCUS9927	gene-BXYJ_LOCUS9927
ko00401	Novobiocin biosynthesis	1(2091)	1(5822)	0.359154929577465	0.699085121602162	gene-BXYJ_LOCUS7889	gene-BXYJ_LOCUS7889
ko00524	Neomycin, kanamycin and gentamicin biosynthesis	1(2091)	1(5822)	0.359154929577465	0.699085121602162	gene-BXYJ_LOCUS1572	gene-BXYJ_LOCUS1572
ko01051	Biosynthesis of ansamycins	1(2091)	1(5822)	0.359154929577465	0.699085121602162	gene-BXYJ_LOCUS8508	gene-BXYJ_LOCUS8508
ko04670	Leukocyte transendothelial migration	24(2091)	62(5822)	0.367467222504604	0.699085121602162	gene-BXYJ_LOCUS9992,gene-BXYJ_LOCUS15815,gene-BXYJ_LOCUS13310,gene-BXYJ_LOCUS15637,gene-BXYJ_LOCUS9688,gene-BXYJ_LOCUS9617,gene-BXYJ_LOCUS7895,gene-BXYJ_LOCUS7622,gene-BXYJ_LOCUS15700,gene-BXYJ_LOCUS9983,gene-BXYJ_LOCUS8068,gene-BXYJ_LOCUS9582,gene-BXYJ_LOCUS1058,gene-BXYJ_LOCUS1228,gene-BXYJ_LOCUS9616,gene-BXYJ_LOCUS9614,gene-BXYJ_LOCUS7623,gene-BXYJ_LOCUS8979,gene-BXYJ_LOCUS13575,gene-BXYJ_LOCU…	gene-BXYJ_LOCUS9992,gene-BXYJ_LOCUS15815,gene-BXYJ_LOCUS13310,gene-BXYJ_LOCUS15637,gene-BXYJ_LOCUS9688,gene-BXYJ_LOCUS9617,gene-BXYJ_LOCUS7895,gene-BXYJ_LOCUS7622,gene-BXYJ_LOCUS15700,gene-BXYJ_LOCUS9983,gene-BXYJ_LOCUS8068,gene-BXYJ_LOCUS9582,gene-BXYJ_LOCUS1058,gene-BXYJ_LOCUS1228,gene-BXYJ_LOCUS9616,gene-BXYJ_LOCUS9614,gene-BXYJ_LOCUS7623,gene-BXYJ_LOCUS8979,gene-BXYJ_LOCUS13575,gene-BXYJ_LOCU…
ko04976	Bile secretion	42(2091)	111(5822)	0.369103377630007	0.699085121602162	gene-BXYJ_LOCUS6178,gene-BXYJ_LOCUS10948,gene-BXYJ_LOCUS9956,gene-BXYJ_LOCUS9915,gene-BXYJ_LOCUS646,gene-BXYJ_LOCUS8000,gene-BXYJ_LOCUS9592,gene-BXYJ_LOCUS12941,gene-BXYJ_LOCUS10500,gene-BXYJ_LOCUS15709,gene-BXYJ_LOCUS9962,gene-BXYJ_LOCUS11057,gene-BXYJ_LOCUS9943,gene-BXYJ_LOCUS15708,gene-BXYJ_LOCUS13286,gene-BXYJ_LOCUS9750,gene-BXYJ_LOCUS7552,gene-BXYJ_LOCUS7901,gene-BXYJ_LOCUS15867,gene-BXYJ_LO…	gene-BXYJ_LOCUS6178,gene-BXYJ_LOCUS10948,gene-BXYJ_LOCUS9956,gene-BXYJ_LOCUS9915,gene-BXYJ_LOCUS646,gene-BXYJ_LOCUS8000,gene-BXYJ_LOCUS9592,gene-BXYJ_LOCUS12941,gene-BXYJ_LOCUS10500,gene-BXYJ_LOCUS15709,gene-BXYJ_LOCUS9962,gene-BXYJ_LOCUS11057,gene-BXYJ_LOCUS9943,gene-BXYJ_LOCUS15708,gene-BXYJ_LOCUS13286,gene-BXYJ_LOCUS9750,gene-BXYJ_LOCUS7552,gene-BXYJ_LOCUS7901,gene-BXYJ_LOCUS15867,gene-BXYJ_LO…
ko00400	Phenylalanine, tyrosine and tryptophan biosynthesis	3(2091)	6(5822)	0.371445469079348	0.699085121602162	gene-BXYJ_LOCUS673,gene-BXYJ_LOCUS10938,gene-BXYJ_LOCUS7889	gene-BXYJ_LOCUS673,gene-BXYJ_LOCUS10938,gene-BXYJ_LOCUS7889
ko03450	Non-homologous end-joining	3(2091)	6(5822)	0.371445469079348	0.699085121602162	gene-BXYJ_LOCUS666,gene-BXYJ_LOCUS5358,gene-BXYJ_LOCUS1113	gene-BXYJ_LOCUS666,gene-BXYJ_LOCUS5358,gene-BXYJ_LOCUS1113
ko00830	Retinol metabolism	54(2091)	144(5822)	0.374365448688942	0.699085121602162	gene-BXYJ_LOCUS3193,gene-BXYJ_LOCUS3191,gene-BXYJ_LOCUS3063,gene-BXYJ_LOCUS3161,gene-BXYJ_LOCUS8522,gene-BXYJ_LOCUS15617,gene-BXYJ_LOCUS7385,gene-BXYJ_LOCUS9989,gene-BXYJ_LOCUS10610,gene-BXYJ_LOCUS13192,gene-BXYJ_LOCUS3192,gene-BXYJ_LOCUS10578,gene-BXYJ_LOCUS3062,gene-BXYJ_LOCUS9981,gene-BXYJ_LOCUS8477,gene-BXYJ_LOCUS12967,gene-BXYJ_LOCUS5950,gene-BXYJ_LOCUS5951,gene-BXYJ_LOCUS7149,gene-BXYJ_LOCU…	gene-BXYJ_LOCUS3193,gene-BXYJ_LOCUS3191,gene-BXYJ_LOCUS3063,gene-BXYJ_LOCUS3161,gene-BXYJ_LOCUS8522,gene-BXYJ_LOCUS15617,gene-BXYJ_LOCUS7385,gene-BXYJ_LOCUS9989,gene-BXYJ_LOCUS10610,gene-BXYJ_LOCUS13192,gene-BXYJ_LOCUS3192,gene-BXYJ_LOCUS10578,gene-BXYJ_LOCUS3062,gene-BXYJ_LOCUS9981,gene-BXYJ_LOCUS8477,gene-BXYJ_LOCUS12967,gene-BXYJ_LOCUS5950,gene-BXYJ_LOCUS5951,gene-BXYJ_LOCUS7149,gene-BXYJ_LOCU…
ko04514	Cell adhesion molecules (CAMs)	18(2091)	46(5822)	0.376538481791522	0.699085121602162	gene-BXYJ_LOCUS10276,gene-BXYJ_LOCUS156,gene-BXYJ_LOCUS13106,gene-BXYJ_LOCUS13107,gene-BXYJ_LOCUS7930,gene-BXYJ_LOCUS947,gene-BXYJ_LOCUS7936,gene-BXYJ_LOCUS13079,gene-BXYJ_LOCUS5916,gene-BXYJ_LOCUS13008,gene-BXYJ_LOCUS15515,gene-BXYJ_LOCUS8869,gene-BXYJ_LOCUS6774,gene-BXYJ_LOCUS13575,gene-BXYJ_LOCUS6752,gene-BXYJ_LOCUS11090,gene-BXYJ_LOCUS12453,gene-BXYJ_LOCUS7568	gene-BXYJ_LOCUS10276,gene-BXYJ_LOCUS156,gene-BXYJ_LOCUS13106,gene-BXYJ_LOCUS13107,gene-BXYJ_LOCUS7930,gene-BXYJ_LOCUS947,gene-BXYJ_LOCUS7936,gene-BXYJ_LOCUS13079,gene-BXYJ_LOCUS5916,gene-BXYJ_LOCUS13008,gene-BXYJ_LOCUS15515,gene-BXYJ_LOCUS8869,gene-BXYJ_LOCUS6774,gene-BXYJ_LOCUS13575,gene-BXYJ_LOCUS6752,gene-BXYJ_LOCUS11090,gene-BXYJ_LOCUS12453,gene-BXYJ_LOCUS7568
ko00770	Pantothenate and CoA biosynthesis	6(2091)	14(5822)	0.387241114518458	0.703319416938593	gene-BXYJ_LOCUS12915,gene-BXYJ_LOCUS9610,gene-BXYJ_LOCUS6924,gene-BXYJ_LOCUS6232,gene-BXYJ_LOCUS9724,gene-BXYJ_LOCUS8913	gene-BXYJ_LOCUS12915,gene-BXYJ_LOCUS9610,gene-BXYJ_LOCUS6924,gene-BXYJ_LOCUS6232,gene-BXYJ_LOCUS9724,gene-BXYJ_LOCUS8913
ko00910	Nitrogen metabolism	6(2091)	14(5822)	0.387241114518458	0.703319416938593	gene-BXYJ_LOCUS9894,gene-BXYJ_LOCUS10477,gene-BXYJ_LOCUS9986,gene-BXYJ_LOCUS7263,gene-BXYJ_LOCUS13634,gene-BXYJ_LOCUS7260	gene-BXYJ_LOCUS9894,gene-BXYJ_LOCUS10477,gene-BXYJ_LOCUS9986,gene-BXYJ_LOCUS7263,gene-BXYJ_LOCUS13634,gene-BXYJ_LOCUS7260
ko00120	Primary bile acid biosynthesis	9(2091)	22(5822)	0.387767624963912	0.703319416938593	gene-BXYJ_LOCUS7935,gene-BXYJ_LOCUS2420,gene-BXYJ_LOCUS15722,gene-BXYJ_LOCUS15626,gene-BXYJ_LOCUS15765,gene-BXYJ_LOCUS10182,gene-BXYJ_LOCUS15721,gene-BXYJ_LOCUS6711,gene-BXYJ_LOCUS7271	gene-BXYJ_LOCUS7935,gene-BXYJ_LOCUS2420,gene-BXYJ_LOCUS15722,gene-BXYJ_LOCUS15626,gene-BXYJ_LOCUS15765,gene-BXYJ_LOCUS10182,gene-BXYJ_LOCUS15721,gene-BXYJ_LOCUS6711,gene-BXYJ_LOCUS7271
ko00920	Sulfur metabolism	4(2091)	9(5822)	0.414112946797764	0.731821965792976	gene-BXYJ_LOCUS13102,gene-BXYJ_LOCUS9927,gene-BXYJ_LOCUS3283,gene-BXYJ_LOCUS11855	gene-BXYJ_LOCUS13102,gene-BXYJ_LOCUS9927,gene-BXYJ_LOCUS3283,gene-BXYJ_LOCUS11855
ko00513	Various types of N-glycan biosynthesis	14(2091)	36(5822)	0.415268151752914	0.731821965792976	gene-BXYJ_LOCUS15809,gene-BXYJ_LOCUS3076,gene-BXYJ_LOCUS15848,gene-BXYJ_LOCUS9737,gene-BXYJ_LOCUS8541,gene-BXYJ_LOCUS2116,gene-BXYJ_LOCUS13498,gene-BXYJ_LOCUS4628,gene-BXYJ_LOCUS13646,gene-BXYJ_LOCUS5548,gene-BXYJ_LOCUS12162,gene-BXYJ_LOCUS6322,gene-BXYJ_LOCUS7048,gene-BXYJ_LOCUS9514	gene-BXYJ_LOCUS15809,gene-BXYJ_LOCUS3076,gene-BXYJ_LOCUS15848,gene-BXYJ_LOCUS9737,gene-BXYJ_LOCUS8541,gene-BXYJ_LOCUS2116,gene-BXYJ_LOCUS13498,gene-BXYJ_LOCUS4628,gene-BXYJ_LOCUS13646,gene-BXYJ_LOCUS5548,gene-BXYJ_LOCUS12162,gene-BXYJ_LOCUS6322,gene-BXYJ_LOCUS7048,gene-BXYJ_LOCUS9514
ko00650	Butanoate metabolism	14(2091)	36(5822)	0.415268151752914	0.731821965792976	gene-BXYJ_LOCUS15369,gene-BXYJ_LOCUS15820,gene-BXYJ_LOCUS15366,gene-BXYJ_LOCUS15682,gene-BXYJ_LOCUS10391,gene-BXYJ_LOCUS15368,gene-BXYJ_LOCUS15524,gene-BXYJ_LOCUS15367,gene-BXYJ_LOCUS15372,gene-BXYJ_LOCUS15495,gene-BXYJ_LOCUS6999,gene-BXYJ_LOCUS63,gene-BXYJ_LOCUS6350,gene-BXYJ_LOCUS6483	gene-BXYJ_LOCUS15369,gene-BXYJ_LOCUS15820,gene-BXYJ_LOCUS15366,gene-BXYJ_LOCUS15682,gene-BXYJ_LOCUS10391,gene-BXYJ_LOCUS15368,gene-BXYJ_LOCUS15524,gene-BXYJ_LOCUS15367,gene-BXYJ_LOCUS15372,gene-BXYJ_LOCUS15495,gene-BXYJ_LOCUS6999,gene-BXYJ_LOCUS63,gene-BXYJ_LOCUS6350,gene-BXYJ_LOCUS6483
ko04727	GABAergic synapse	29(2091)	77(5822)	0.415897036810026	0.731821965792976	gene-BXYJ_LOCUS8608,gene-BXYJ_LOCUS7934,gene-BXYJ_LOCUS6178,gene-BXYJ_LOCUS15345,gene-BXYJ_LOCUS2207,gene-BXYJ_LOCUS7432,gene-BXYJ_LOCUS10411,gene-BXYJ_LOCUS10486,gene-BXYJ_LOCUS553,gene-BXYJ_LOCUS2331,gene-BXYJ_LOCUS13065,gene-BXYJ_LOCUS13122,gene-BXYJ_LOCUS7622,gene-BXYJ_LOCUS9986,gene-BXYJ_LOCUS8664,gene-BXYJ_LOCUS10402,gene-BXYJ_LOCUS8068,gene-BXYJ_LOCUS1208,gene-BXYJ_LOCUS7623,gene-BXYJ_LOCU…	gene-BXYJ_LOCUS8608,gene-BXYJ_LOCUS7934,gene-BXYJ_LOCUS6178,gene-BXYJ_LOCUS15345,gene-BXYJ_LOCUS2207,gene-BXYJ_LOCUS7432,gene-BXYJ_LOCUS10411,gene-BXYJ_LOCUS10486,gene-BXYJ_LOCUS553,gene-BXYJ_LOCUS2331,gene-BXYJ_LOCUS13065,gene-BXYJ_LOCUS13122,gene-BXYJ_LOCUS7622,gene-BXYJ_LOCUS9986,gene-BXYJ_LOCUS8664,gene-BXYJ_LOCUS10402,gene-BXYJ_LOCUS8068,gene-BXYJ_LOCUS1208,gene-BXYJ_LOCUS7623,gene-BXYJ_LOCU…
ko00564	Glycerophospholipid metabolism	34(2091)	91(5822)	0.424858042606179	0.742052253752702	gene-BXYJ_LOCUS3268,gene-BXYJ_LOCUS10528,gene-BXYJ_LOCUS854,gene-BXYJ_LOCUS13143,gene-BXYJ_LOCUS2248,gene-BXYJ_LOCUS2728,gene-BXYJ_LOCUS7616,gene-BXYJ_LOCUS6012,gene-BXYJ_LOCUS2206,gene-BXYJ_LOCUS838,gene-BXYJ_LOCUS622,gene-BXYJ_LOCUS10187,gene-BXYJ_LOCUS314,gene-BXYJ_LOCUS15720,gene-BXYJ_LOCUS10484,gene-BXYJ_LOCUS7974,gene-BXYJ_LOCUS7691,gene-BXYJ_LOCUS8024,gene-BXYJ_LOCUS3172,gene-BXYJ_LOCUS595…	gene-BXYJ_LOCUS3268,gene-BXYJ_LOCUS10528,gene-BXYJ_LOCUS854,gene-BXYJ_LOCUS13143,gene-BXYJ_LOCUS2248,gene-BXYJ_LOCUS2728,gene-BXYJ_LOCUS7616,gene-BXYJ_LOCUS6012,gene-BXYJ_LOCUS2206,gene-BXYJ_LOCUS838,gene-BXYJ_LOCUS622,gene-BXYJ_LOCUS10187,gene-BXYJ_LOCUS314,gene-BXYJ_LOCUS15720,gene-BXYJ_LOCUS10484,gene-BXYJ_LOCUS7974,gene-BXYJ_LOCUS7691,gene-BXYJ_LOCUS8024,gene-BXYJ_LOCUS3172,gene-BXYJ_LOCUS595…
ko04978	Mineral absorption	23(2091)	61(5822)	0.432272647357968	0.749451029475114	gene-BXYJ_LOCUS10494,gene-BXYJ_LOCUS15363,gene-BXYJ_LOCUS5328,gene-BXYJ_LOCUS7631,gene-BXYJ_LOCUS15783,gene-BXYJ_LOCUS10024,gene-BXYJ_LOCUS7548,gene-BXYJ_LOCUS8500,gene-BXYJ_LOCUS10500,gene-BXYJ_LOCUS9943,gene-BXYJ_LOCUS15661,gene-BXYJ_LOCUS7901,gene-BXYJ_LOCUS9944,gene-BXYJ_LOCUS1068,gene-BXYJ_LOCUS7900,gene-BXYJ_LOCUS1002,gene-BXYJ_LOCUS9891,gene-BXYJ_LOCUS1599,gene-BXYJ_LOCUS13419,gene-BXYJ_LO…	gene-BXYJ_LOCUS10494,gene-BXYJ_LOCUS15363,gene-BXYJ_LOCUS5328,gene-BXYJ_LOCUS7631,gene-BXYJ_LOCUS15783,gene-BXYJ_LOCUS10024,gene-BXYJ_LOCUS7548,gene-BXYJ_LOCUS8500,gene-BXYJ_LOCUS10500,gene-BXYJ_LOCUS9943,gene-BXYJ_LOCUS15661,gene-BXYJ_LOCUS7901,gene-BXYJ_LOCUS9944,gene-BXYJ_LOCUS1068,gene-BXYJ_LOCUS7900,gene-BXYJ_LOCUS1002,gene-BXYJ_LOCUS9891,gene-BXYJ_LOCUS1599,gene-BXYJ_LOCUS13419,gene-BXYJ_LO…
ko00950	Isoquinoline alkaloid biosynthesis	5(2091)	12(5822)	0.443374445472894	0.763087789365565	gene-BXYJ_LOCUS10603,gene-BXYJ_LOCUS673,gene-BXYJ_LOCUS10938,gene-BXYJ_LOCUS10546,gene-BXYJ_LOCUS7889	gene-BXYJ_LOCUS10603,gene-BXYJ_LOCUS673,gene-BXYJ_LOCUS10938,gene-BXYJ_LOCUS10546,gene-BXYJ_LOCUS7889
ko00565	Ether lipid metabolism	17(2091)	45(5822)	0.452385581007022	0.768871665336533	gene-BXYJ_LOCUS2728,gene-BXYJ_LOCUS6012,gene-BXYJ_LOCUS15279,gene-BXYJ_LOCUS622,gene-BXYJ_LOCUS10592,gene-BXYJ_LOCUS3189,gene-BXYJ_LOCUS3172,gene-BXYJ_LOCUS3190,gene-BXYJ_LOCUS11641,gene-BXYJ_LOCUS13872,gene-BXYJ_LOCUS9425,gene-BXYJ_LOCUS3436,gene-BXYJ_LOCUS6842,gene-BXYJ_LOCUS9001,gene-BXYJ_LOCUS10907,gene-BXYJ_LOCUS6883,gene-BXYJ_LOCUS9158	gene-BXYJ_LOCUS2728,gene-BXYJ_LOCUS6012,gene-BXYJ_LOCUS15279,gene-BXYJ_LOCUS622,gene-BXYJ_LOCUS10592,gene-BXYJ_LOCUS3189,gene-BXYJ_LOCUS3172,gene-BXYJ_LOCUS3190,gene-BXYJ_LOCUS11641,gene-BXYJ_LOCUS13872,gene-BXYJ_LOCUS9425,gene-BXYJ_LOCUS3436,gene-BXYJ_LOCUS6842,gene-BXYJ_LOCUS9001,gene-BXYJ_LOCUS10907,gene-BXYJ_LOCUS6883,gene-BXYJ_LOCUS9158
ko00521	Streptomycin biosynthesis	2(2091)	4(5822)	0.45325671164147	0.768871665336533	gene-BXYJ_LOCUS709,gene-BXYJ_LOCUS1572	gene-BXYJ_LOCUS709,gene-BXYJ_LOCUS1572
ko04723	Retrograde endocannabinoid signaling	34(2091)	93(5822)	0.487470665243809	0.803638670418738	gene-BXYJ_LOCUS15716,gene-BXYJ_LOCUS1022,gene-BXYJ_LOCUS10390,gene-BXYJ_LOCUS6178,gene-BXYJ_LOCUS15345,gene-BXYJ_LOCUS2207,gene-BXYJ_LOCUS7432,gene-BXYJ_LOCUS10411,gene-BXYJ_LOCUS10486,gene-BXYJ_LOCUS553,gene-BXYJ_LOCUS2263,gene-BXYJ_LOCUS2331,gene-BXYJ_LOCUS13065,gene-BXYJ_LOCUS9617,gene-BXYJ_LOCUS10389,gene-BXYJ_LOCUS13122,gene-BXYJ_LOCUS7622,gene-BXYJ_LOCUS2738,gene-BXYJ_LOCUS10402,gene-BXYJ_L…	gene-BXYJ_LOCUS15716,gene-BXYJ_LOCUS1022,gene-BXYJ_LOCUS10390,gene-BXYJ_LOCUS6178,gene-BXYJ_LOCUS15345,gene-BXYJ_LOCUS2207,gene-BXYJ_LOCUS7432,gene-BXYJ_LOCUS10411,gene-BXYJ_LOCUS10486,gene-BXYJ_LOCUS553,gene-BXYJ_LOCUS2263,gene-BXYJ_LOCUS2331,gene-BXYJ_LOCUS13065,gene-BXYJ_LOCUS9617,gene-BXYJ_LOCUS10389,gene-BXYJ_LOCUS13122,gene-BXYJ_LOCUS7622,gene-BXYJ_LOCUS2738,gene-BXYJ_LOCUS10402,gene-BXYJ_L…
ko00430	Taurine and hypotaurine metabolism	3(2091)	7(5822)	0.48871739704449	0.803638670418738	gene-BXYJ_LOCUS6955,gene-BXYJ_LOCUS12335,gene-BXYJ_LOCUS6483	gene-BXYJ_LOCUS6955,gene-BXYJ_LOCUS12335,gene-BXYJ_LOCUS6483
ko00790	Folate biosynthesis	3(2091)	7(5822)	0.48871739704449	0.803638670418738	gene-BXYJ_LOCUS1040,gene-BXYJ_LOCUS892,gene-BXYJ_LOCUS1650	gene-BXYJ_LOCUS1040,gene-BXYJ_LOCUS892,gene-BXYJ_LOCUS1650
ko04350	TGF-beta signaling pathway	21(2091)	57(5822)	0.49174976742094	0.803638670418738	gene-BXYJ_LOCUS861,gene-BXYJ_LOCUS7671,gene-BXYJ_LOCUS7417,gene-BXYJ_LOCUS10518,gene-BXYJ_LOCUS13310,gene-BXYJ_LOCUS2394,gene-BXYJ_LOCUS8857,gene-BXYJ_LOCUS9481,gene-BXYJ_LOCUS9492,gene-BXYJ_LOCUS8069,gene-BXYJ_LOCUS1219,gene-BXYJ_LOCUS9582,gene-BXYJ_LOCUS9486,gene-BXYJ_LOCUS6066,gene-BXYJ_LOCUS7030,gene-BXYJ_LOCUS6410,gene-BXYJ_LOCUS8889,gene-BXYJ_LOCUS2251,gene-BXYJ_LOCUS2790,gene-BXYJ_LOCUS606…	gene-BXYJ_LOCUS861,gene-BXYJ_LOCUS7671,gene-BXYJ_LOCUS7417,gene-BXYJ_LOCUS10518,gene-BXYJ_LOCUS13310,gene-BXYJ_LOCUS2394,gene-BXYJ_LOCUS8857,gene-BXYJ_LOCUS9481,gene-BXYJ_LOCUS9492,gene-BXYJ_LOCUS8069,gene-BXYJ_LOCUS1219,gene-BXYJ_LOCUS9582,gene-BXYJ_LOCUS9486,gene-BXYJ_LOCUS6066,gene-BXYJ_LOCUS7030,gene-BXYJ_LOCUS6410,gene-BXYJ_LOCUS8889,gene-BXYJ_LOCUS2251,gene-BXYJ_LOCUS2790,gene-BXYJ_LOCUS606…
ko04210	Apoptosis	77(2091)	213(5822)	0.497468162957006	0.803638670418738	gene-BXYJ_LOCUS9992,gene-BXYJ_LOCUS7624,gene-BXYJ_LOCUS7940,gene-BXYJ_LOCUS10390,gene-BXYJ_LOCUS568,gene-BXYJ_LOCUS2278,gene-BXYJ_LOCUS1043,gene-BXYJ_LOCUS15650,gene-BXYJ_LOCUS8506,gene-BXYJ_LOCUS13153,gene-BXYJ_LOCUS8263,gene-BXYJ_LOCUS15841,gene-BXYJ_LOCUS9993,gene-BXYJ_LOCUS13195,gene-BXYJ_LOCUS10537,gene-BXYJ_LOCUS13102,gene-BXYJ_LOCUS5291,gene-BXYJ_LOCUS643,gene-BXYJ_LOCUS10438,gene-BXYJ_LOC…	gene-BXYJ_LOCUS9992,gene-BXYJ_LOCUS7624,gene-BXYJ_LOCUS7940,gene-BXYJ_LOCUS10390,gene-BXYJ_LOCUS568,gene-BXYJ_LOCUS2278,gene-BXYJ_LOCUS1043,gene-BXYJ_LOCUS15650,gene-BXYJ_LOCUS8506,gene-BXYJ_LOCUS13153,gene-BXYJ_LOCUS8263,gene-BXYJ_LOCUS15841,gene-BXYJ_LOCUS9993,gene-BXYJ_LOCUS13195,gene-BXYJ_LOCUS10537,gene-BXYJ_LOCUS13102,gene-BXYJ_LOCUS5291,gene-BXYJ_LOCUS643,gene-BXYJ_LOCUS10438,gene-BXYJ_LOC…
ko01210	2-Oxocarboxylic acid metabolism	8(2091)	21(5822)	0.498983134954196	0.803638670418738	gene-BXYJ_LOCUS375,gene-BXYJ_LOCUS673,gene-BXYJ_LOCUS10938,gene-BXYJ_LOCUS9609,gene-BXYJ_LOCUS7244,gene-BXYJ_LOCUS6924,gene-BXYJ_LOCUS7397,gene-BXYJ_LOCUS5812	gene-BXYJ_LOCUS375,gene-BXYJ_LOCUS673,gene-BXYJ_LOCUS10938,gene-BXYJ_LOCUS9609,gene-BXYJ_LOCUS7244,gene-BXYJ_LOCUS6924,gene-BXYJ_LOCUS7397,gene-BXYJ_LOCUS5812
ko03430	Mismatch repair	8(2091)	21(5822)	0.498983134954196	0.803638670418738	gene-BXYJ_LOCUS2722,gene-BXYJ_LOCUS8409,gene-BXYJ_LOCUS15795,gene-BXYJ_LOCUS10228,gene-BXYJ_LOCUS8785,gene-BXYJ_LOCUS2727,gene-BXYJ_LOCUS8401,gene-BXYJ_LOCUS1236	gene-BXYJ_LOCUS2722,gene-BXYJ_LOCUS8409,gene-BXYJ_LOCUS15795,gene-BXYJ_LOCUS10228,gene-BXYJ_LOCUS8785,gene-BXYJ_LOCUS2727,gene-BXYJ_LOCUS8401,gene-BXYJ_LOCUS1236
ko04975	Fat digestion and absorption	13(2091)	35(5822)	0.503275479979963	0.803638670418738	gene-BXYJ_LOCUS8537,gene-BXYJ_LOCUS646,gene-BXYJ_LOCUS10406,gene-BXYJ_LOCUS673,gene-BXYJ_LOCUS9926,gene-BXYJ_LOCUS13313,gene-BXYJ_LOCUS3172,gene-BXYJ_LOCUS3074,gene-BXYJ_LOCUS13872,gene-BXYJ_LOCUS3436,gene-BXYJ_LOCUS9713,gene-BXYJ_LOCUS1294,gene-BXYJ_LOCUS9158	gene-BXYJ_LOCUS8537,gene-BXYJ_LOCUS646,gene-BXYJ_LOCUS10406,gene-BXYJ_LOCUS673,gene-BXYJ_LOCUS9926,gene-BXYJ_LOCUS13313,gene-BXYJ_LOCUS3172,gene-BXYJ_LOCUS3074,gene-BXYJ_LOCUS13872,gene-BXYJ_LOCUS3436,gene-BXYJ_LOCUS9713,gene-BXYJ_LOCUS1294,gene-BXYJ_LOCUS9158
ko04918	Thyroid hormone synthesis	23(2091)	63(5822)	0.508461659745292	0.803638670418738	gene-BXYJ_LOCUS2500,gene-BXYJ_LOCUS15716,gene-BXYJ_LOCUS6178,gene-BXYJ_LOCUS980,gene-BXYJ_LOCUS10500,gene-BXYJ_LOCUS7533,gene-BXYJ_LOCUS7622,gene-BXYJ_LOCUS5901,gene-BXYJ_LOCUS7901,gene-BXYJ_LOCUS7900,gene-BXYJ_LOCUS6827,gene-BXYJ_LOCUS7623,gene-BXYJ_LOCUS11984,gene-BXYJ_LOCUS56,gene-BXYJ_LOCUS1755,gene-BXYJ_LOCUS6154,gene-BXYJ_LOCUS1182,gene-BXYJ_LOCUS1982,gene-BXYJ_LOCUS2086,gene-BXYJ_LOCUS5498…	gene-BXYJ_LOCUS2500,gene-BXYJ_LOCUS15716,gene-BXYJ_LOCUS6178,gene-BXYJ_LOCUS980,gene-BXYJ_LOCUS10500,gene-BXYJ_LOCUS7533,gene-BXYJ_LOCUS7622,gene-BXYJ_LOCUS5901,gene-BXYJ_LOCUS7901,gene-BXYJ_LOCUS7900,gene-BXYJ_LOCUS6827,gene-BXYJ_LOCUS7623,gene-BXYJ_LOCUS11984,gene-BXYJ_LOCUS56,gene-BXYJ_LOCUS1755,gene-BXYJ_LOCUS6154,gene-BXYJ_LOCUS1182,gene-BXYJ_LOCUS1982,gene-BXYJ_LOCUS2086,gene-BXYJ_LOCUS5498…
ko04626	Plant-pathogen interaction	9(2091)	24(5822)	0.512220686028102	0.803638670418738	gene-BXYJ_LOCUS13053,gene-BXYJ_LOCUS2259,gene-BXYJ_LOCUS7774,gene-BXYJ_LOCUS7768,gene-BXYJ_LOCUS9349,gene-BXYJ_LOCUS1067,gene-BXYJ_LOCUS6377,gene-BXYJ_LOCUS1552,gene-BXYJ_LOCUS2057	gene-BXYJ_LOCUS13053,gene-BXYJ_LOCUS2259,gene-BXYJ_LOCUS7774,gene-BXYJ_LOCUS7768,gene-BXYJ_LOCUS9349,gene-BXYJ_LOCUS1067,gene-BXYJ_LOCUS6377,gene-BXYJ_LOCUS1552,gene-BXYJ_LOCUS2057
ko00520	Amino sugar and nucleotide sugar metabolism	19(2091)	52(5822)	0.514975690748769	0.803638670418738	gene-BXYJ_LOCUS15809,gene-BXYJ_LOCUS5347,gene-BXYJ_LOCUS353,gene-BXYJ_LOCUS15848,gene-BXYJ_LOCUS976,gene-BXYJ_LOCUS969,gene-BXYJ_LOCUS9549,gene-BXYJ_LOCUS2204,gene-BXYJ_LOCUS7844,gene-BXYJ_LOCUS1358,gene-BXYJ_LOCUS7531,gene-BXYJ_LOCUS10358,gene-BXYJ_LOCUS6415,gene-BXYJ_LOCUS2085,gene-BXYJ_LOCUS9338,gene-BXYJ_LOCUS10900,gene-BXYJ_LOCUS1572,gene-BXYJ_LOCUS6974,gene-BXYJ_LOCUS8749	gene-BXYJ_LOCUS15809,gene-BXYJ_LOCUS5347,gene-BXYJ_LOCUS353,gene-BXYJ_LOCUS15848,gene-BXYJ_LOCUS976,gene-BXYJ_LOCUS969,gene-BXYJ_LOCUS9549,gene-BXYJ_LOCUS2204,gene-BXYJ_LOCUS7844,gene-BXYJ_LOCUS1358,gene-BXYJ_LOCUS7531,gene-BXYJ_LOCUS10358,gene-BXYJ_LOCUS6415,gene-BXYJ_LOCUS2085,gene-BXYJ_LOCUS9338,gene-BXYJ_LOCUS10900,gene-BXYJ_LOCUS1572,gene-BXYJ_LOCUS6974,gene-BXYJ_LOCUS8749
ko00600	Sphingolipid metabolism	19(2091)	52(5822)	0.514975690748769	0.803638670418738	gene-BXYJ_LOCUS15279,gene-BXYJ_LOCUS5894,gene-BXYJ_LOCUS5893,gene-BXYJ_LOCUS10495,gene-BXYJ_LOCUS10592,gene-BXYJ_LOCUS13112,gene-BXYJ_LOCUS5388,gene-BXYJ_LOCUS9749,gene-BXYJ_LOCUS3189,gene-BXYJ_LOCUS3172,gene-BXYJ_LOCUS3190,gene-BXYJ_LOCUS1240,gene-BXYJ_LOCUS15401,gene-BXYJ_LOCUS9413,gene-BXYJ_LOCUS12520,gene-BXYJ_LOCUS13872,gene-BXYJ_LOCUS6923,gene-BXYJ_LOCUS3436,gene-BXYJ_LOCUS9678	gene-BXYJ_LOCUS15279,gene-BXYJ_LOCUS5894,gene-BXYJ_LOCUS5893,gene-BXYJ_LOCUS10495,gene-BXYJ_LOCUS10592,gene-BXYJ_LOCUS13112,gene-BXYJ_LOCUS5388,gene-BXYJ_LOCUS9749,gene-BXYJ_LOCUS3189,gene-BXYJ_LOCUS3172,gene-BXYJ_LOCUS3190,gene-BXYJ_LOCUS1240,gene-BXYJ_LOCUS15401,gene-BXYJ_LOCUS9413,gene-BXYJ_LOCUS12520,gene-BXYJ_LOCUS13872,gene-BXYJ_LOCUS6923,gene-BXYJ_LOCUS3436,gene-BXYJ_LOCUS9678
ko02010	ABC transporters	20(2091)	55(5822)	0.523291057372135	0.803638670418738	gene-BXYJ_LOCUS7637,gene-BXYJ_LOCUS7636,gene-BXYJ_LOCUS7634,gene-BXYJ_LOCUS9956,gene-BXYJ_LOCUS7358,gene-BXYJ_LOCUS7468,gene-BXYJ_LOCUS9592,gene-BXYJ_LOCUS12941,gene-BXYJ_LOCUS9963,gene-BXYJ_LOCUS6681,gene-BXYJ_LOCUS8874,gene-BXYJ_LOCUS7682,gene-BXYJ_LOCUS15597,gene-BXYJ_LOCUS4409,gene-BXYJ_LOCUS7685,gene-BXYJ_LOCUS7958,gene-BXYJ_LOCUS9445,gene-BXYJ_LOCUS1294,gene-BXYJ_LOCUS13618,gene-BXYJ_LOCUS1…	gene-BXYJ_LOCUS7637,gene-BXYJ_LOCUS7636,gene-BXYJ_LOCUS7634,gene-BXYJ_LOCUS9956,gene-BXYJ_LOCUS7358,gene-BXYJ_LOCUS7468,gene-BXYJ_LOCUS9592,gene-BXYJ_LOCUS12941,gene-BXYJ_LOCUS9963,gene-BXYJ_LOCUS6681,gene-BXYJ_LOCUS8874,gene-BXYJ_LOCUS7682,gene-BXYJ_LOCUS15597,gene-BXYJ_LOCUS4409,gene-BXYJ_LOCUS7685,gene-BXYJ_LOCUS7958,gene-BXYJ_LOCUS9445,gene-BXYJ_LOCUS1294,gene-BXYJ_LOCUS13618,gene-BXYJ_LOCUS1…
ko04710	Circadian rhythm	10(2091)	27(5822)	0.523953698803026	0.803638670418738	gene-BXYJ_LOCUS5957,gene-BXYJ_LOCUS357,gene-BXYJ_LOCUS8480,gene-BXYJ_LOCUS10569,gene-BXYJ_LOCUS10545,gene-BXYJ_LOCUS11045,gene-BXYJ_LOCUS933,gene-BXYJ_LOCUS6066,gene-BXYJ_LOCUS14475,gene-BXYJ_LOCUS8999	gene-BXYJ_LOCUS5957,gene-BXYJ_LOCUS357,gene-BXYJ_LOCUS8480,gene-BXYJ_LOCUS10569,gene-BXYJ_LOCUS10545,gene-BXYJ_LOCUS11045,gene-BXYJ_LOCUS933,gene-BXYJ_LOCUS6066,gene-BXYJ_LOCUS14475,gene-BXYJ_LOCUS8999
ko04974	Protein digestion and absorption	112(2091)	312(5822)	0.524876506617238	0.803638670418738	gene-BXYJ_LOCUS5378,gene-BXYJ_LOCUS3092,gene-BXYJ_LOCUS15800,gene-BXYJ_LOCUS11015,gene-BXYJ_LOCUS13031,gene-BXYJ_LOCUS7615,gene-BXYJ_LOCUS7292,gene-BXYJ_LOCUS1018,gene-BXYJ_LOCUS8520,gene-BXYJ_LOCUS7548,gene-BXYJ_LOCUS5867,gene-BXYJ_LOCUS10500,gene-BXYJ_LOCUS13248,gene-BXYJ_LOCUS10491,gene-BXYJ_LOCUS8526,gene-BXYJ_LOCUS651,gene-BXYJ_LOCUS9943,gene-BXYJ_LOCUS10605,gene-BXYJ_LOCUS10453,gene-BXYJ_LO…	gene-BXYJ_LOCUS5378,gene-BXYJ_LOCUS3092,gene-BXYJ_LOCUS15800,gene-BXYJ_LOCUS11015,gene-BXYJ_LOCUS13031,gene-BXYJ_LOCUS7615,gene-BXYJ_LOCUS7292,gene-BXYJ_LOCUS1018,gene-BXYJ_LOCUS8520,gene-BXYJ_LOCUS7548,gene-BXYJ_LOCUS5867,gene-BXYJ_LOCUS10500,gene-BXYJ_LOCUS13248,gene-BXYJ_LOCUS10491,gene-BXYJ_LOCUS8526,gene-BXYJ_LOCUS651,gene-BXYJ_LOCUS9943,gene-BXYJ_LOCUS10605,gene-BXYJ_LOCUS10453,gene-BXYJ_LO…
ko04011	MAPK signaling pathway - yeast	11(2091)	30(5822)	0.534518725685427	0.81312186454014	gene-BXYJ_LOCUS983,gene-BXYJ_LOCUS9617,gene-BXYJ_LOCUS7622,gene-BXYJ_LOCUS3791,gene-BXYJ_LOCUS9582,gene-BXYJ_LOCUS9616,gene-BXYJ_LOCUS7623,gene-BXYJ_LOCUS6471,gene-BXYJ_LOCUS5718,gene-BXYJ_LOCUS6363,gene-BXYJ_LOCUS9000	gene-BXYJ_LOCUS983,gene-BXYJ_LOCUS9617,gene-BXYJ_LOCUS7622,gene-BXYJ_LOCUS3791,gene-BXYJ_LOCUS9582,gene-BXYJ_LOCUS9616,gene-BXYJ_LOCUS7623,gene-BXYJ_LOCUS6471,gene-BXYJ_LOCUS5718,gene-BXYJ_LOCUS6363,gene-BXYJ_LOCUS9000
ko04530	Tight junction	34(2091)	95(5822)	0.549274674301223	0.818764181341756	gene-BXYJ_LOCUS9992,gene-BXYJ_LOCUS734,gene-BXYJ_LOCUS8661,gene-BXYJ_LOCUS6148,gene-BXYJ_LOCUS13322,gene-BXYJ_LOCUS10487,gene-BXYJ_LOCUS15278,gene-BXYJ_LOCUS7622,gene-BXYJ_LOCUS8660,gene-BXYJ_LOCUS8034,gene-BXYJ_LOCUS3149,gene-BXYJ_LOCUS951,gene-BXYJ_LOCUS5367,gene-BXYJ_LOCUS8842,gene-BXYJ_LOCUS9491,gene-BXYJ_LOCUS9492,gene-BXYJ_LOCUS8068,gene-BXYJ_LOCUS10012,gene-BXYJ_LOCUS9582,gene-BXYJ_LOCUS86…	gene-BXYJ_LOCUS9992,gene-BXYJ_LOCUS734,gene-BXYJ_LOCUS8661,gene-BXYJ_LOCUS6148,gene-BXYJ_LOCUS13322,gene-BXYJ_LOCUS10487,gene-BXYJ_LOCUS15278,gene-BXYJ_LOCUS7622,gene-BXYJ_LOCUS8660,gene-BXYJ_LOCUS8034,gene-BXYJ_LOCUS3149,gene-BXYJ_LOCUS951,gene-BXYJ_LOCUS5367,gene-BXYJ_LOCUS8842,gene-BXYJ_LOCUS9491,gene-BXYJ_LOCUS9492,gene-BXYJ_LOCUS8068,gene-BXYJ_LOCUS10012,gene-BXYJ_LOCUS9582,gene-BXYJ_LOCUS86…
ko04144	Endocytosis	65(2091)	182(5822)	0.55136465155832	0.818764181341756	gene-BXYJ_LOCUS771,gene-BXYJ_LOCUS78,gene-BXYJ_LOCUS983,gene-BXYJ_LOCUS354,gene-BXYJ_LOCUS6148,gene-BXYJ_LOCUS7379,gene-BXYJ_LOCUS9911,gene-BXYJ_LOCUS9896,gene-BXYJ_LOCUS6110,gene-BXYJ_LOCUS5337,gene-BXYJ_LOCUS7462,gene-BXYJ_LOCUS9936,gene-BXYJ_LOCUS6166,gene-BXYJ_LOCUS7588,gene-BXYJ_LOCUS5822,gene-BXYJ_LOCUS3270,gene-BXYJ_LOCUS8727,gene-BXYJ_LOCUS8723,gene-BXYJ_LOCUS7398,gene-BXYJ_LOCUS8072,gene…	gene-BXYJ_LOCUS771,gene-BXYJ_LOCUS78,gene-BXYJ_LOCUS983,gene-BXYJ_LOCUS354,gene-BXYJ_LOCUS6148,gene-BXYJ_LOCUS7379,gene-BXYJ_LOCUS9911,gene-BXYJ_LOCUS9896,gene-BXYJ_LOCUS6110,gene-BXYJ_LOCUS5337,gene-BXYJ_LOCUS7462,gene-BXYJ_LOCUS9936,gene-BXYJ_LOCUS6166,gene-BXYJ_LOCUS7588,gene-BXYJ_LOCUS5822,gene-BXYJ_LOCUS3270,gene-BXYJ_LOCUS8727,gene-BXYJ_LOCUS8723,gene-BXYJ_LOCUS7398,gene-BXYJ_LOCUS8072,gene…
ko04623	Cytosolic DNA-sensing pathway	7(2091)	19(5822)	0.552504122946386	0.818764181341756	gene-BXYJ_LOCUS7939,gene-BXYJ_LOCUS2425,gene-BXYJ_LOCUS10386,gene-BXYJ_LOCUS7998,gene-BXYJ_LOCUS3148,gene-BXYJ_LOCUS7525,gene-BXYJ_LOCUS9362	gene-BXYJ_LOCUS7939,gene-BXYJ_LOCUS2425,gene-BXYJ_LOCUS10386,gene-BXYJ_LOCUS7998,gene-BXYJ_LOCUS3148,gene-BXYJ_LOCUS7525,gene-BXYJ_LOCUS9362
ko03030	DNA replication	13(2091)	36(5822)	0.553018752456122	0.818764181341756	gene-BXYJ_LOCUS7972,gene-BXYJ_LOCUS666,gene-BXYJ_LOCUS8409,gene-BXYJ_LOCUS15795,gene-BXYJ_LOCUS2424,gene-BXYJ_LOCUS10228,gene-BXYJ_LOCUS8785,gene-BXYJ_LOCUS2727,gene-BXYJ_LOCUS8401,gene-BXYJ_LOCUS623,gene-BXYJ_LOCUS8877,gene-BXYJ_LOCUS1752,gene-BXYJ_LOCUS9459	gene-BXYJ_LOCUS7972,gene-BXYJ_LOCUS666,gene-BXYJ_LOCUS8409,gene-BXYJ_LOCUS15795,gene-BXYJ_LOCUS2424,gene-BXYJ_LOCUS10228,gene-BXYJ_LOCUS8785,gene-BXYJ_LOCUS2727,gene-BXYJ_LOCUS8401,gene-BXYJ_LOCUS623,gene-BXYJ_LOCUS8877,gene-BXYJ_LOCUS1752,gene-BXYJ_LOCUS9459
ko04115	p53 signaling pathway	14(2091)	39(5822)	0.561250558223104	0.818764181341756	gene-BXYJ_LOCUS7940,gene-BXYJ_LOCUS3176,gene-BXYJ_LOCUS609,gene-BXYJ_LOCUS15748,gene-BXYJ_LOCUS15747,gene-BXYJ_LOCUS13102,gene-BXYJ_LOCUS15846,gene-BXYJ_LOCUS4511,gene-BXYJ_LOCUS7819,gene-BXYJ_LOCUS1861,gene-BXYJ_LOCUS2175,gene-BXYJ_LOCUS11060,gene-BXYJ_LOCUS6207,gene-BXYJ_LOCUS9292	gene-BXYJ_LOCUS7940,gene-BXYJ_LOCUS3176,gene-BXYJ_LOCUS609,gene-BXYJ_LOCUS15748,gene-BXYJ_LOCUS15747,gene-BXYJ_LOCUS13102,gene-BXYJ_LOCUS15846,gene-BXYJ_LOCUS4511,gene-BXYJ_LOCUS7819,gene-BXYJ_LOCUS1861,gene-BXYJ_LOCUS2175,gene-BXYJ_LOCUS11060,gene-BXYJ_LOCUS6207,gene-BXYJ_LOCUS9292
ko00360	Phenylalanine metabolism	8(2091)	22(5822)	0.562534854948644	0.818764181341756	gene-BXYJ_LOCUS9991,gene-BXYJ_LOCUS10961,gene-BXYJ_LOCUS673,gene-BXYJ_LOCUS10938,gene-BXYJ_LOCUS10532,gene-BXYJ_LOCUS7889,gene-BXYJ_LOCUS12497,gene-BXYJ_LOCUS8356	gene-BXYJ_LOCUS9991,gene-BXYJ_LOCUS10961,gene-BXYJ_LOCUS673,gene-BXYJ_LOCUS10938,gene-BXYJ_LOCUS10532,gene-BXYJ_LOCUS7889,gene-BXYJ_LOCUS12497,gene-BXYJ_LOCUS8356
ko00592	alpha-Linolenic acid metabolism	8(2091)	22(5822)	0.562534854948644	0.818764181341756	gene-BXYJ_LOCUS6012,gene-BXYJ_LOCUS622,gene-BXYJ_LOCUS10253,gene-BXYJ_LOCUS10252,gene-BXYJ_LOCUS6842,gene-BXYJ_LOCUS9001,gene-BXYJ_LOCUS10907,gene-BXYJ_LOCUS9158	gene-BXYJ_LOCUS6012,gene-BXYJ_LOCUS622,gene-BXYJ_LOCUS10253,gene-BXYJ_LOCUS10252,gene-BXYJ_LOCUS6842,gene-BXYJ_LOCUS9001,gene-BXYJ_LOCUS10907,gene-BXYJ_LOCUS9158
ko04330	Notch signaling pathway	15(2091)	42(5822)	0.568943055313384	0.823010942138831	gene-BXYJ_LOCUS7671,gene-BXYJ_LOCUS7558,gene-BXYJ_LOCUS6059,gene-BXYJ_LOCUS5257,gene-BXYJ_LOCUS799,gene-BXYJ_LOCUS8486,gene-BXYJ_LOCUS6693,gene-BXYJ_LOCUS6680,gene-BXYJ_LOCUS575,gene-BXYJ_LOCUS2375,gene-BXYJ_LOCUS11565,gene-BXYJ_LOCUS9661,gene-BXYJ_LOCUS10123,gene-BXYJ_LOCUS14572,gene-BXYJ_LOCUS9154	gene-BXYJ_LOCUS7671,gene-BXYJ_LOCUS7558,gene-BXYJ_LOCUS6059,gene-BXYJ_LOCUS5257,gene-BXYJ_LOCUS799,gene-BXYJ_LOCUS8486,gene-BXYJ_LOCUS6693,gene-BXYJ_LOCUS6680,gene-BXYJ_LOCUS575,gene-BXYJ_LOCUS2375,gene-BXYJ_LOCUS11565,gene-BXYJ_LOCUS9661,gene-BXYJ_LOCUS10123,gene-BXYJ_LOCUS14572,gene-BXYJ_LOCUS9154
ko04624	Toll and Imd signaling pathway	17(2091)	48(5822)	0.58299906176482	0.832283756913069	gene-BXYJ_LOCUS80,gene-BXYJ_LOCUS10390,gene-BXYJ_LOCUS9617,gene-BXYJ_LOCUS10389,gene-BXYJ_LOCUS10944,gene-BXYJ_LOCUS11011,gene-BXYJ_LOCUS10943,gene-BXYJ_LOCUS6462,gene-BXYJ_LOCUS11013,gene-BXYJ_LOCUS9616,gene-BXYJ_LOCUS12641,gene-BXYJ_LOCUS1507,gene-BXYJ_LOCUS1533,gene-BXYJ_LOCUS10666,gene-BXYJ_LOCUS9034,gene-BXYJ_LOCUS1120,gene-BXYJ_LOCUS9777	gene-BXYJ_LOCUS80,gene-BXYJ_LOCUS10390,gene-BXYJ_LOCUS9617,gene-BXYJ_LOCUS10389,gene-BXYJ_LOCUS10944,gene-BXYJ_LOCUS11011,gene-BXYJ_LOCUS10943,gene-BXYJ_LOCUS6462,gene-BXYJ_LOCUS11013,gene-BXYJ_LOCUS9616,gene-BXYJ_LOCUS12641,gene-BXYJ_LOCUS1507,gene-BXYJ_LOCUS1533,gene-BXYJ_LOCUS10666,gene-BXYJ_LOCUS9034,gene-BXYJ_LOCUS1120,gene-BXYJ_LOCUS9777
ko00072	Synthesis and degradation of ketone bodies	2(2091)	5(5822)	0.58911055063201	0.832283756913069	gene-BXYJ_LOCUS15820,gene-BXYJ_LOCUS63	gene-BXYJ_LOCUS15820,gene-BXYJ_LOCUS63
ko03070	Bacterial secretion system	1(2091)	2(5822)	0.589357135771164	0.832283756913069	gene-BXYJ_LOCUS750	gene-BXYJ_LOCUS750
ko00053	Ascorbate and aldarate metabolism	18(2091)	51(5822)	0.589472401938653	0.832283756913069	gene-BXYJ_LOCUS3193,gene-BXYJ_LOCUS3191,gene-BXYJ_LOCUS3063,gene-BXYJ_LOCUS3161,gene-BXYJ_LOCUS15617,gene-BXYJ_LOCUS3192,gene-BXYJ_LOCUS3062,gene-BXYJ_LOCUS976,gene-BXYJ_LOCUS969,gene-BXYJ_LOCUS10203,gene-BXYJ_LOCUS10297,gene-BXYJ_LOCUS15822,gene-BXYJ_LOCUS9747,gene-BXYJ_LOCUS3165,gene-BXYJ_LOCUS3344,gene-BXYJ_LOCUS8868,gene-BXYJ_LOCUS10345,gene-BXYJ_LOCUS15412	gene-BXYJ_LOCUS3193,gene-BXYJ_LOCUS3191,gene-BXYJ_LOCUS3063,gene-BXYJ_LOCUS3161,gene-BXYJ_LOCUS15617,gene-BXYJ_LOCUS3192,gene-BXYJ_LOCUS3062,gene-BXYJ_LOCUS976,gene-BXYJ_LOCUS969,gene-BXYJ_LOCUS10203,gene-BXYJ_LOCUS10297,gene-BXYJ_LOCUS15822,gene-BXYJ_LOCUS9747,gene-BXYJ_LOCUS3165,gene-BXYJ_LOCUS3344,gene-BXYJ_LOCUS8868,gene-BXYJ_LOCUS10345,gene-BXYJ_LOCUS15412
ko00230	Purine metabolism	46(2091)	131(5822)	0.609333416049348	0.845115126651583	gene-BXYJ_LOCUS12915,gene-BXYJ_LOCUS7965,gene-BXYJ_LOCUS7972,gene-BXYJ_LOCUS8514,gene-BXYJ_LOCUS13185,gene-BXYJ_LOCUS5900,gene-BXYJ_LOCUS6178,gene-BXYJ_LOCUS11008,gene-BXYJ_LOCUS772,gene-BXYJ_LOCUS13119,gene-BXYJ_LOCUS7939,gene-BXYJ_LOCUS10489,gene-BXYJ_LOCUS8409,gene-BXYJ_LOCUS9909,gene-BXYJ_LOCUS6065,gene-BXYJ_LOCUS9927,gene-BXYJ_LOCUS7967,gene-BXYJ_LOCUS10597,gene-BXYJ_LOCUS10228,gene-BXYJ_LOC…	gene-BXYJ_LOCUS12915,gene-BXYJ_LOCUS7965,gene-BXYJ_LOCUS7972,gene-BXYJ_LOCUS8514,gene-BXYJ_LOCUS13185,gene-BXYJ_LOCUS5900,gene-BXYJ_LOCUS6178,gene-BXYJ_LOCUS11008,gene-BXYJ_LOCUS772,gene-BXYJ_LOCUS13119,gene-BXYJ_LOCUS7939,gene-BXYJ_LOCUS10489,gene-BXYJ_LOCUS8409,gene-BXYJ_LOCUS9909,gene-BXYJ_LOCUS6065,gene-BXYJ_LOCUS9927,gene-BXYJ_LOCUS7967,gene-BXYJ_LOCUS10597,gene-BXYJ_LOCUS10228,gene-BXYJ_LOC…
ko04151	PI3K-Akt signaling pathway	96(2091)	272(5822)	0.609626509986664	0.845115126651583	gene-BXYJ_LOCUS5957,gene-BXYJ_LOCUS78,gene-BXYJ_LOCUS3278,gene-BXYJ_LOCUS9915,gene-BXYJ_LOCUS7292,gene-BXYJ_LOCUS609,gene-BXYJ_LOCUS2454,gene-BXYJ_LOCUS7379,gene-BXYJ_LOCUS15637,gene-BXYJ_LOCUS15650,gene-BXYJ_LOCUS15748,gene-BXYJ_LOCUS43,gene-BXYJ_LOCUS15747,gene-BXYJ_LOCUS10491,gene-BXYJ_LOCUS10562,gene-BXYJ_LOCUS7485,gene-BXYJ_LOCUS677,gene-BXYJ_LOCUS11053,gene-BXYJ_LOCUS9962,gene-BXYJ_LOCUS989…	gene-BXYJ_LOCUS5957,gene-BXYJ_LOCUS78,gene-BXYJ_LOCUS3278,gene-BXYJ_LOCUS9915,gene-BXYJ_LOCUS7292,gene-BXYJ_LOCUS609,gene-BXYJ_LOCUS2454,gene-BXYJ_LOCUS7379,gene-BXYJ_LOCUS15637,gene-BXYJ_LOCUS15650,gene-BXYJ_LOCUS15748,gene-BXYJ_LOCUS43,gene-BXYJ_LOCUS15747,gene-BXYJ_LOCUS10491,gene-BXYJ_LOCUS10562,gene-BXYJ_LOCUS7485,gene-BXYJ_LOCUS677,gene-BXYJ_LOCUS11053,gene-BXYJ_LOCUS9962,gene-BXYJ_LOCUS989…
ko03018	RNA degradation	28(2091)	80(5822)	0.609879578392563	0.845115126651583	gene-BXYJ_LOCUS10985,gene-BXYJ_LOCUS13007,gene-BXYJ_LOCUS3295,gene-BXYJ_LOCUS674,gene-BXYJ_LOCUS2492,gene-BXYJ_LOCUS781,gene-BXYJ_LOCUS5969,gene-BXYJ_LOCUS707,gene-BXYJ_LOCUS784,gene-BXYJ_LOCUS15341,gene-BXYJ_LOCUS6434,gene-BXYJ_LOCUS7971,gene-BXYJ_LOCUS776,gene-BXYJ_LOCUS1233,gene-BXYJ_LOCUS2449,gene-BXYJ_LOCUS8252,gene-BXYJ_LOCUS2508,gene-BXYJ_LOCUS9888,gene-BXYJ_LOCUS8610,gene-BXYJ_LOCUS9595,g…	gene-BXYJ_LOCUS10985,gene-BXYJ_LOCUS13007,gene-BXYJ_LOCUS3295,gene-BXYJ_LOCUS674,gene-BXYJ_LOCUS2492,gene-BXYJ_LOCUS781,gene-BXYJ_LOCUS5969,gene-BXYJ_LOCUS707,gene-BXYJ_LOCUS784,gene-BXYJ_LOCUS15341,gene-BXYJ_LOCUS6434,gene-BXYJ_LOCUS7971,gene-BXYJ_LOCUS776,gene-BXYJ_LOCUS1233,gene-BXYJ_LOCUS2449,gene-BXYJ_LOCUS8252,gene-BXYJ_LOCUS2508,gene-BXYJ_LOCUS9888,gene-BXYJ_LOCUS8610,gene-BXYJ_LOCUS9595,g…
ko00970	Aminoacyl-tRNA biosynthesis	15(2091)	43(5822)	0.61289710859174	0.845115126651583	gene-BXYJ_LOCUS15516,gene-BXYJ_LOCUS10383,gene-BXYJ_LOCUS10468,gene-BXYJ_LOCUS10399,gene-BXYJ_LOCUS10449,gene-BXYJ_LOCUS8851,gene-BXYJ_LOCUS1038,gene-BXYJ_LOCUS10230,gene-BXYJ_LOCUS9387,gene-BXYJ_LOCUS1115,gene-BXYJ_LOCUS13906,gene-BXYJ_LOCUS1965,gene-BXYJ_LOCUS6708,gene-BXYJ_LOCUS7943,gene-BXYJ_LOCUS9020	gene-BXYJ_LOCUS15516,gene-BXYJ_LOCUS10383,gene-BXYJ_LOCUS10468,gene-BXYJ_LOCUS10399,gene-BXYJ_LOCUS10449,gene-BXYJ_LOCUS8851,gene-BXYJ_LOCUS1038,gene-BXYJ_LOCUS10230,gene-BXYJ_LOCUS9387,gene-BXYJ_LOCUS1115,gene-BXYJ_LOCUS13906,gene-BXYJ_LOCUS1965,gene-BXYJ_LOCUS6708,gene-BXYJ_LOCUS7943,gene-BXYJ_LOCUS9020
ko00900	Terpenoid backbone biosynthesis	8(2091)	23(5822)	0.622269088866184	0.853049424149481	gene-BXYJ_LOCUS15820,gene-BXYJ_LOCUS7595,gene-BXYJ_LOCUS10184,gene-BXYJ_LOCUS3284,gene-BXYJ_LOCUS7976,gene-BXYJ_LOCUS8671,gene-BXYJ_LOCUS1401,gene-BXYJ_LOCUS4950	gene-BXYJ_LOCUS15820,gene-BXYJ_LOCUS7595,gene-BXYJ_LOCUS10184,gene-BXYJ_LOCUS3284,gene-BXYJ_LOCUS7976,gene-BXYJ_LOCUS8671,gene-BXYJ_LOCUS1401,gene-BXYJ_LOCUS4950
ko00630	Glyoxylate and dicarboxylate metabolism	10(2091)	29(5822)	0.632366037274506	0.861880087310553	gene-BXYJ_LOCUS15703,gene-BXYJ_LOCUS7997,gene-BXYJ_LOCUS9986,gene-BXYJ_LOCUS10530,gene-BXYJ_LOCUS7244,gene-BXYJ_LOCUS2134,gene-BXYJ_LOCUS7397,gene-BXYJ_LOCUS5812,gene-BXYJ_LOCUS15242,gene-BXYJ_LOCUS2144	gene-BXYJ_LOCUS15703,gene-BXYJ_LOCUS7997,gene-BXYJ_LOCUS9986,gene-BXYJ_LOCUS10530,gene-BXYJ_LOCUS7244,gene-BXYJ_LOCUS2134,gene-BXYJ_LOCUS7397,gene-BXYJ_LOCUS5812,gene-BXYJ_LOCUS15242,gene-BXYJ_LOCUS2144
ko00510	N-Glycan biosynthesis	14(2091)	41(5822)	0.650488370013721	0.881484542547329	gene-BXYJ_LOCUS3076,gene-BXYJ_LOCUS9737,gene-BXYJ_LOCUS8541,gene-BXYJ_LOCUS7947,gene-BXYJ_LOCUS2116,gene-BXYJ_LOCUS13498,gene-BXYJ_LOCUS4628,gene-BXYJ_LOCUS13646,gene-BXYJ_LOCUS5548,gene-BXYJ_LOCUS12162,gene-BXYJ_LOCUS2023,gene-BXYJ_LOCUS6322,gene-BXYJ_LOCUS7048,gene-BXYJ_LOCUS9514	gene-BXYJ_LOCUS3076,gene-BXYJ_LOCUS9737,gene-BXYJ_LOCUS8541,gene-BXYJ_LOCUS7947,gene-BXYJ_LOCUS2116,gene-BXYJ_LOCUS13498,gene-BXYJ_LOCUS4628,gene-BXYJ_LOCUS13646,gene-BXYJ_LOCUS5548,gene-BXYJ_LOCUS12162,gene-BXYJ_LOCUS2023,gene-BXYJ_LOCUS6322,gene-BXYJ_LOCUS7048,gene-BXYJ_LOCUS9514
ko04111	Cell cycle - yeast	26(2091)	76(5822)	0.663762332514068	0.889554779376775	gene-BXYJ_LOCUS5288,gene-BXYJ_LOCUS13006,gene-BXYJ_LOCUS3265,gene-BXYJ_LOCUS2424,gene-BXYJ_LOCUS15278,gene-BXYJ_LOCUS7564,gene-BXYJ_LOCUS8677,gene-BXYJ_LOCUS9885,gene-BXYJ_LOCUS9492,gene-BXYJ_LOCUS6066,gene-BXYJ_LOCUS8746,gene-BXYJ_LOCUS9770,gene-BXYJ_LOCUS14687,gene-BXYJ_LOCUS11139,gene-BXYJ_LOCUS13861,gene-BXYJ_LOCUS5717,gene-BXYJ_LOCUS15572,gene-BXYJ_LOCUS4849,gene-BXYJ_LOCUS6459,gene-BXYJ_LOC…	gene-BXYJ_LOCUS5288,gene-BXYJ_LOCUS13006,gene-BXYJ_LOCUS3265,gene-BXYJ_LOCUS2424,gene-BXYJ_LOCUS15278,gene-BXYJ_LOCUS7564,gene-BXYJ_LOCUS8677,gene-BXYJ_LOCUS9885,gene-BXYJ_LOCUS9492,gene-BXYJ_LOCUS6066,gene-BXYJ_LOCUS8746,gene-BXYJ_LOCUS9770,gene-BXYJ_LOCUS14687,gene-BXYJ_LOCUS11139,gene-BXYJ_LOCUS13861,gene-BXYJ_LOCUS5717,gene-BXYJ_LOCUS15572,gene-BXYJ_LOCUS4849,gene-BXYJ_LOCUS6459,gene-BXYJ_LOC…
ko00760	Nicotinate and nicotinamide metabolism	6(2091)	18(5822)	0.675167197694023	0.889554779376775	gene-BXYJ_LOCUS12915,gene-BXYJ_LOCUS9995,gene-BXYJ_LOCUS895,gene-BXYJ_LOCUS5869,gene-BXYJ_LOCUS9317,gene-BXYJ_LOCUS6803	gene-BXYJ_LOCUS12915,gene-BXYJ_LOCUS9995,gene-BXYJ_LOCUS895,gene-BXYJ_LOCUS5869,gene-BXYJ_LOCUS9317,gene-BXYJ_LOCUS6803
ko03440	Homologous recombination	7(2091)	21(5822)	0.675885019641237	0.889554779376775	gene-BXYJ_LOCUS5815,gene-BXYJ_LOCUS8409,gene-BXYJ_LOCUS1070,gene-BXYJ_LOCUS10228,gene-BXYJ_LOCUS1284,gene-BXYJ_LOCUS6985,gene-BXYJ_LOCUS9472	gene-BXYJ_LOCUS5815,gene-BXYJ_LOCUS8409,gene-BXYJ_LOCUS1070,gene-BXYJ_LOCUS10228,gene-BXYJ_LOCUS1284,gene-BXYJ_LOCUS6985,gene-BXYJ_LOCUS9472
ko03060	Protein export	8(2091)	24(5822)	0.677293290285225	0.889554779376775	gene-BXYJ_LOCUS750,gene-BXYJ_LOCUS668,gene-BXYJ_LOCUS13210,gene-BXYJ_LOCUS7975,gene-BXYJ_LOCUS13272,gene-BXYJ_LOCUS8075,gene-BXYJ_LOCUS10209,gene-BXYJ_LOCUS7267	gene-BXYJ_LOCUS750,gene-BXYJ_LOCUS668,gene-BXYJ_LOCUS13210,gene-BXYJ_LOCUS7975,gene-BXYJ_LOCUS13272,gene-BXYJ_LOCUS8075,gene-BXYJ_LOCUS10209,gene-BXYJ_LOCUS7267
ko00260	Glycine, serine and threonine metabolism	11(2091)	33(5822)	0.683628969110155	0.889554779376775	gene-BXYJ_LOCUS2135,gene-BXYJ_LOCUS2383,gene-BXYJ_LOCUS7997,gene-BXYJ_LOCUS924,gene-BXYJ_LOCUS925,gene-BXYJ_LOCUS10530,gene-BXYJ_LOCUS6168,gene-BXYJ_LOCUS7843,gene-BXYJ_LOCUS2144,gene-BXYJ_LOCUS9332,gene-BXYJ_LOCUS9377	gene-BXYJ_LOCUS2135,gene-BXYJ_LOCUS2383,gene-BXYJ_LOCUS7997,gene-BXYJ_LOCUS924,gene-BXYJ_LOCUS925,gene-BXYJ_LOCUS10530,gene-BXYJ_LOCUS6168,gene-BXYJ_LOCUS7843,gene-BXYJ_LOCUS2144,gene-BXYJ_LOCUS9332,gene-BXYJ_LOCUS9377
ko03460	Fanconi anemia pathway	12(2091)	36(5822)	0.686098156742986	0.889554779376775	gene-BXYJ_LOCUS2722,gene-BXYJ_LOCUS13085,gene-BXYJ_LOCUS5854,gene-BXYJ_LOCUS7553,gene-BXYJ_LOCUS7008,gene-BXYJ_LOCUS5855,gene-BXYJ_LOCUS6234,gene-BXYJ_LOCUS1236,gene-BXYJ_LOCUS5856,gene-BXYJ_LOCUS5847,gene-BXYJ_LOCUS6877,gene-BXYJ_LOCUS6985	gene-BXYJ_LOCUS2722,gene-BXYJ_LOCUS13085,gene-BXYJ_LOCUS5854,gene-BXYJ_LOCUS7553,gene-BXYJ_LOCUS7008,gene-BXYJ_LOCUS5855,gene-BXYJ_LOCUS6234,gene-BXYJ_LOCUS1236,gene-BXYJ_LOCUS5856,gene-BXYJ_LOCUS5847,gene-BXYJ_LOCUS6877,gene-BXYJ_LOCUS6985
ko04510	Focal adhesion	100(2091)	288(5822)	0.68857033079482	0.889554779376775	gene-BXYJ_LOCUS9992,gene-BXYJ_LOCUS78,gene-BXYJ_LOCUS15815,gene-BXYJ_LOCUS11038,gene-BXYJ_LOCUS10390,gene-BXYJ_LOCUS7928,gene-BXYJ_LOCUS7292,gene-BXYJ_LOCUS2454,gene-BXYJ_LOCUS13310,gene-BXYJ_LOCUS7379,gene-BXYJ_LOCUS15637,gene-BXYJ_LOCUS10491,gene-BXYJ_LOCUS10562,gene-BXYJ_LOCUS7485,gene-BXYJ_LOCUS15395,gene-BXYJ_LOCUS341,gene-BXYJ_LOCUS11053,gene-BXYJ_LOCUS10217,gene-BXYJ_LOCUS9893,gene-BXYJ_LO…	gene-BXYJ_LOCUS9992,gene-BXYJ_LOCUS78,gene-BXYJ_LOCUS15815,gene-BXYJ_LOCUS11038,gene-BXYJ_LOCUS10390,gene-BXYJ_LOCUS7928,gene-BXYJ_LOCUS7292,gene-BXYJ_LOCUS2454,gene-BXYJ_LOCUS13310,gene-BXYJ_LOCUS7379,gene-BXYJ_LOCUS15637,gene-BXYJ_LOCUS10491,gene-BXYJ_LOCUS10562,gene-BXYJ_LOCUS7485,gene-BXYJ_LOCUS15395,gene-BXYJ_LOCUS341,gene-BXYJ_LOCUS11053,gene-BXYJ_LOCUS10217,gene-BXYJ_LOCUS9893,gene-BXYJ_LO…
ko04113	Meiosis - yeast	25(2091)	74(5822)	0.690682954288582	0.889554779376775	gene-BXYJ_LOCUS5288,gene-BXYJ_LOCUS13006,gene-BXYJ_LOCUS3265,gene-BXYJ_LOCUS2424,gene-BXYJ_LOCUS7640,gene-BXYJ_LOCUS7564,gene-BXYJ_LOCUS8677,gene-BXYJ_LOCUS9492,gene-BXYJ_LOCUS15377,gene-BXYJ_LOCUS8746,gene-BXYJ_LOCUS9547,gene-BXYJ_LOCUS9770,gene-BXYJ_LOCUS11139,gene-BXYJ_LOCUS13626,gene-BXYJ_LOCUS56,gene-BXYJ_LOCUS15572,gene-BXYJ_LOCUS4849,gene-BXYJ_LOCUS5871,gene-BXYJ_LOCUS6154,gene-BXYJ_LOCUS1…	gene-BXYJ_LOCUS5288,gene-BXYJ_LOCUS13006,gene-BXYJ_LOCUS3265,gene-BXYJ_LOCUS2424,gene-BXYJ_LOCUS7640,gene-BXYJ_LOCUS7564,gene-BXYJ_LOCUS8677,gene-BXYJ_LOCUS9492,gene-BXYJ_LOCUS15377,gene-BXYJ_LOCUS8746,gene-BXYJ_LOCUS9547,gene-BXYJ_LOCUS9770,gene-BXYJ_LOCUS11139,gene-BXYJ_LOCUS13626,gene-BXYJ_LOCUS56,gene-BXYJ_LOCUS15572,gene-BXYJ_LOCUS4849,gene-BXYJ_LOCUS5871,gene-BXYJ_LOCUS6154,gene-BXYJ_LOCUS1…
ko00740	Riboflavin metabolism	2(2091)	6(5822)	0.69794309140834	0.889554779376775	gene-BXYJ_LOCUS10603,gene-BXYJ_LOCUS10546	gene-BXYJ_LOCUS10603,gene-BXYJ_LOCUS10546
ko00965	Betalain biosynthesis	2(2091)	6(5822)	0.69794309140834	0.889554779376775	gene-BXYJ_LOCUS10603,gene-BXYJ_LOCUS10546	gene-BXYJ_LOCUS10603,gene-BXYJ_LOCUS10546
ko00981	Insect hormone biosynthesis	2(2091)	6(5822)	0.69794309140834	0.889554779376775	gene-BXYJ_LOCUS8671,gene-BXYJ_LOCUS1401	gene-BXYJ_LOCUS8671,gene-BXYJ_LOCUS1401
ko04920	Adipocytokine signaling pathway	18(2091)	54(5822)	0.701867265749345	0.889746845092548	gene-BXYJ_LOCUS5957,gene-BXYJ_LOCUS10390,gene-BXYJ_LOCUS7799,gene-BXYJ_LOCUS9915,gene-BXYJ_LOCUS8000,gene-BXYJ_LOCUS9962,gene-BXYJ_LOCUS10389,gene-BXYJ_LOCUS9750,gene-BXYJ_LOCUS8681,gene-BXYJ_LOCUS15700,gene-BXYJ_LOCUS15867,gene-BXYJ_LOCUS15512,gene-BXYJ_LOCUS8774,gene-BXYJ_LOCUS14475,gene-BXYJ_LOCUS1554,gene-BXYJ_LOCUS9422,gene-BXYJ_LOCUS8999,gene-BXYJ_LOCUS9378	gene-BXYJ_LOCUS5957,gene-BXYJ_LOCUS10390,gene-BXYJ_LOCUS7799,gene-BXYJ_LOCUS9915,gene-BXYJ_LOCUS8000,gene-BXYJ_LOCUS9962,gene-BXYJ_LOCUS10389,gene-BXYJ_LOCUS9750,gene-BXYJ_LOCUS8681,gene-BXYJ_LOCUS15700,gene-BXYJ_LOCUS15867,gene-BXYJ_LOCUS15512,gene-BXYJ_LOCUS8774,gene-BXYJ_LOCUS14475,gene-BXYJ_LOCUS1554,gene-BXYJ_LOCUS9422,gene-BXYJ_LOCUS8999,gene-BXYJ_LOCUS9378
ko04064	NF-kappa B signaling pathway	8(2091)	25(5822)	0.727066617786816	0.90320638932299	gene-BXYJ_LOCUS8567,gene-BXYJ_LOCUS286,gene-BXYJ_LOCUS2425,gene-BXYJ_LOCUS951,gene-BXYJ_LOCUS1087,gene-BXYJ_LOCUS6603,gene-BXYJ_LOCUS9210,gene-BXYJ_LOCUS1120	gene-BXYJ_LOCUS8567,gene-BXYJ_LOCUS286,gene-BXYJ_LOCUS2425,gene-BXYJ_LOCUS951,gene-BXYJ_LOCUS1087,gene-BXYJ_LOCUS6603,gene-BXYJ_LOCUS9210,gene-BXYJ_LOCUS1120
ko00240	Pyrimidine metabolism	28(2091)	84(5822)	0.7272240025136	0.90320638932299	gene-BXYJ_LOCUS7972,gene-BXYJ_LOCUS11008,gene-BXYJ_LOCUS7939,gene-BXYJ_LOCUS8409,gene-BXYJ_LOCUS6065,gene-BXYJ_LOCUS664,gene-BXYJ_LOCUS10228,gene-BXYJ_LOCUS9610,gene-BXYJ_LOCUS2352,gene-BXYJ_LOCUS7998,gene-BXYJ_LOCUS3148,gene-BXYJ_LOCUS8603,gene-BXYJ_LOCUS15647,gene-BXYJ_LOCUS623,gene-BXYJ_LOCUS9317,gene-BXYJ_LOCUS8877,gene-BXYJ_LOCUS6427,gene-BXYJ_LOCUS1128,gene-BXYJ_LOCUS6232,gene-BXYJ_LOCUS242…	gene-BXYJ_LOCUS7972,gene-BXYJ_LOCUS11008,gene-BXYJ_LOCUS7939,gene-BXYJ_LOCUS8409,gene-BXYJ_LOCUS6065,gene-BXYJ_LOCUS664,gene-BXYJ_LOCUS10228,gene-BXYJ_LOCUS9610,gene-BXYJ_LOCUS2352,gene-BXYJ_LOCUS7998,gene-BXYJ_LOCUS3148,gene-BXYJ_LOCUS8603,gene-BXYJ_LOCUS15647,gene-BXYJ_LOCUS623,gene-BXYJ_LOCUS9317,gene-BXYJ_LOCUS8877,gene-BXYJ_LOCUS6427,gene-BXYJ_LOCUS1128,gene-BXYJ_LOCUS6232,gene-BXYJ_LOCUS242…
ko04140	Regulation of autophagy	7(2091)	22(5822)	0.728781763164447	0.90320638932299	gene-BXYJ_LOCUS5957,gene-BXYJ_LOCUS15529,gene-BXYJ_LOCUS8679,gene-BXYJ_LOCUS8780,gene-BXYJ_LOCUS210,gene-BXYJ_LOCUS8999,gene-BXYJ_LOCUS9500	gene-BXYJ_LOCUS5957,gene-BXYJ_LOCUS15529,gene-BXYJ_LOCUS8679,gene-BXYJ_LOCUS8780,gene-BXYJ_LOCUS210,gene-BXYJ_LOCUS8999,gene-BXYJ_LOCUS9500
ko00290	Valine, leucine and isoleucine biosynthesis	1(2091)	3(5822)	0.736892226682246	0.90320638932299	gene-BXYJ_LOCUS6924	gene-BXYJ_LOCUS6924
ko00785	Lipoic acid metabolism	1(2091)	3(5822)	0.736892226682246	0.90320638932299	gene-BXYJ_LOCUS9147	gene-BXYJ_LOCUS9147
ko04142	Lysosome	136(2091)	395(5822)	0.754642770144644	0.90320638932299	gene-BXYJ_LOCUS15809,gene-BXYJ_LOCUS10371,gene-BXYJ_LOCUS12904,gene-BXYJ_LOCUS627,gene-BXYJ_LOCUS13162,gene-BXYJ_LOCUS990,gene-BXYJ_LOCUS2278,gene-BXYJ_LOCUS7561,gene-BXYJ_LOCUS9730,gene-BXYJ_LOCUS8506,gene-BXYJ_LOCUS12905,gene-BXYJ_LOCUS13153,gene-BXYJ_LOCUS13021,gene-BXYJ_LOCUS15371,gene-BXYJ_LOCUS2214,gene-BXYJ_LOCUS2414,gene-BXYJ_LOCUS10495,gene-BXYJ_LOCUS9940,gene-BXYJ_LOCUS15841,gene-BXYJ_L…	gene-BXYJ_LOCUS15809,gene-BXYJ_LOCUS10371,gene-BXYJ_LOCUS12904,gene-BXYJ_LOCUS627,gene-BXYJ_LOCUS13162,gene-BXYJ_LOCUS990,gene-BXYJ_LOCUS2278,gene-BXYJ_LOCUS7561,gene-BXYJ_LOCUS9730,gene-BXYJ_LOCUS8506,gene-BXYJ_LOCUS12905,gene-BXYJ_LOCUS13153,gene-BXYJ_LOCUS13021,gene-BXYJ_LOCUS15371,gene-BXYJ_LOCUS2214,gene-BXYJ_LOCUS2414,gene-BXYJ_LOCUS10495,gene-BXYJ_LOCUS9940,gene-BXYJ_LOCUS15841,gene-BXYJ_L…
ko00561	Glycerolipid metabolism	29(2091)	88(5822)	0.754804533141824	0.90320638932299	gene-BXYJ_LOCUS10528,gene-BXYJ_LOCUS854,gene-BXYJ_LOCUS8537,gene-BXYJ_LOCUS10406,gene-BXYJ_LOCUS838,gene-BXYJ_LOCUS9994,gene-BXYJ_LOCUS314,gene-BXYJ_LOCUS15720,gene-BXYJ_LOCUS7974,gene-BXYJ_LOCUS9926,gene-BXYJ_LOCUS15728,gene-BXYJ_LOCUS13313,gene-BXYJ_LOCUS3172,gene-BXYJ_LOCUS15778,gene-BXYJ_LOCUS9934,gene-BXYJ_LOCUS3074,gene-BXYJ_LOCUS6190,gene-BXYJ_LOCUS9933,gene-BXYJ_LOCUS7753,gene-BXYJ_LOCUS1…	gene-BXYJ_LOCUS10528,gene-BXYJ_LOCUS854,gene-BXYJ_LOCUS8537,gene-BXYJ_LOCUS10406,gene-BXYJ_LOCUS838,gene-BXYJ_LOCUS9994,gene-BXYJ_LOCUS314,gene-BXYJ_LOCUS15720,gene-BXYJ_LOCUS7974,gene-BXYJ_LOCUS9926,gene-BXYJ_LOCUS15728,gene-BXYJ_LOCUS13313,gene-BXYJ_LOCUS3172,gene-BXYJ_LOCUS15778,gene-BXYJ_LOCUS9934,gene-BXYJ_LOCUS3074,gene-BXYJ_LOCUS6190,gene-BXYJ_LOCUS9933,gene-BXYJ_LOCUS7753,gene-BXYJ_LOCUS1…
ko03008	Ribosome biogenesis in eukaryotes	30(2091)	91(5822)	0.756647282600606	0.90320638932299	gene-BXYJ_LOCUS8432,gene-BXYJ_LOCUS379,gene-BXYJ_LOCUS8441,gene-BXYJ_LOCUS695,gene-BXYJ_LOCUS7293,gene-BXYJ_LOCUS1020,gene-BXYJ_LOCUS3082,gene-BXYJ_LOCUS10988,gene-BXYJ_LOCUS7644,gene-BXYJ_LOCUS13155,gene-BXYJ_LOCUS6956,gene-BXYJ_LOCUS3083,gene-BXYJ_LOCUS951,gene-BXYJ_LOCUS15511,gene-BXYJ_LOCUS1011,gene-BXYJ_LOCUS8737,gene-BXYJ_LOCUS5374,gene-BXYJ_LOCUS7952,gene-BXYJ_LOCUS1229,gene-BXYJ_LOCUS1608…	gene-BXYJ_LOCUS8432,gene-BXYJ_LOCUS379,gene-BXYJ_LOCUS8441,gene-BXYJ_LOCUS695,gene-BXYJ_LOCUS7293,gene-BXYJ_LOCUS1020,gene-BXYJ_LOCUS3082,gene-BXYJ_LOCUS10988,gene-BXYJ_LOCUS7644,gene-BXYJ_LOCUS13155,gene-BXYJ_LOCUS6956,gene-BXYJ_LOCUS3083,gene-BXYJ_LOCUS951,gene-BXYJ_LOCUS15511,gene-BXYJ_LOCUS1011,gene-BXYJ_LOCUS8737,gene-BXYJ_LOCUS5374,gene-BXYJ_LOCUS7952,gene-BXYJ_LOCUS1229,gene-BXYJ_LOCUS1608…
ko00603	Glycosphingolipid biosynthesis - globo series	3(2091)	10(5822)	0.757943116517522	0.90320638932299	gene-BXYJ_LOCUS15809,gene-BXYJ_LOCUS15848,gene-BXYJ_LOCUS12546	gene-BXYJ_LOCUS15809,gene-BXYJ_LOCUS15848,gene-BXYJ_LOCUS12546
ko04390	Hippo signaling pathway	42(2091)	126(5822)	0.758090022449066	0.90320638932299	gene-BXYJ_LOCUS9992,gene-BXYJ_LOCUS10359,gene-BXYJ_LOCUS6148,gene-BXYJ_LOCUS7417,gene-BXYJ_LOCUS10518,gene-BXYJ_LOCUS2394,gene-BXYJ_LOCUS840,gene-BXYJ_LOCUS8017,gene-BXYJ_LOCUS11045,gene-BXYJ_LOCUS15278,gene-BXYJ_LOCUS2157,gene-BXYJ_LOCUS841,gene-BXYJ_LOCUS8857,gene-BXYJ_LOCUS7640,gene-BXYJ_LOCUS933,gene-BXYJ_LOCUS940,gene-BXYJ_LOCUS9885,gene-BXYJ_LOCUS13055,gene-BXYJ_LOCUS9492,gene-BXYJ_LOCUS948…	gene-BXYJ_LOCUS9992,gene-BXYJ_LOCUS10359,gene-BXYJ_LOCUS6148,gene-BXYJ_LOCUS7417,gene-BXYJ_LOCUS10518,gene-BXYJ_LOCUS2394,gene-BXYJ_LOCUS840,gene-BXYJ_LOCUS8017,gene-BXYJ_LOCUS11045,gene-BXYJ_LOCUS15278,gene-BXYJ_LOCUS2157,gene-BXYJ_LOCUS841,gene-BXYJ_LOCUS8857,gene-BXYJ_LOCUS7640,gene-BXYJ_LOCUS933,gene-BXYJ_LOCUS940,gene-BXYJ_LOCUS9885,gene-BXYJ_LOCUS13055,gene-BXYJ_LOCUS9492,gene-BXYJ_LOCUS948…
ko03022	Basal transcription factors	14(2091)	44(5822)	0.763827668610867	0.90320638932299	gene-BXYJ_LOCUS3239,gene-BXYJ_LOCUS9684,gene-BXYJ_LOCUS710,gene-BXYJ_LOCUS15749,gene-BXYJ_LOCUS3157,gene-BXYJ_LOCUS9601,gene-BXYJ_LOCUS3155,gene-BXYJ_LOCUS10311,gene-BXYJ_LOCUS6001,gene-BXYJ_LOCUS6432,gene-BXYJ_LOCUS1356,gene-BXYJ_LOCUS11932,gene-BXYJ_LOCUS8650,gene-BXYJ_LOCUS9383	gene-BXYJ_LOCUS3239,gene-BXYJ_LOCUS9684,gene-BXYJ_LOCUS710,gene-BXYJ_LOCUS15749,gene-BXYJ_LOCUS3157,gene-BXYJ_LOCUS9601,gene-BXYJ_LOCUS3155,gene-BXYJ_LOCUS10311,gene-BXYJ_LOCUS6001,gene-BXYJ_LOCUS6432,gene-BXYJ_LOCUS1356,gene-BXYJ_LOCUS11932,gene-BXYJ_LOCUS8650,gene-BXYJ_LOCUS9383
ko01230	Biosynthesis of amino acids	23(2091)	71(5822)	0.770713841907529	0.90320638932299	gene-BXYJ_LOCUS7598,gene-BXYJ_LOCUS2135,gene-BXYJ_LOCUS375,gene-BXYJ_LOCUS673,gene-BXYJ_LOCUS8508,gene-BXYJ_LOCUS10938,gene-BXYJ_LOCUS9741,gene-BXYJ_LOCUS9609,gene-BXYJ_LOCUS9986,gene-BXYJ_LOCUS924,gene-BXYJ_LOCUS7263,gene-BXYJ_LOCUS925,gene-BXYJ_LOCUS2346,gene-BXYJ_LOCUS2382,gene-BXYJ_LOCUS7244,gene-BXYJ_LOCUS7505,gene-BXYJ_LOCUS7889,gene-BXYJ_LOCUS6924,gene-BXYJ_LOCUS7397,gene-BXYJ_LOCUS5812,ge…	gene-BXYJ_LOCUS7598,gene-BXYJ_LOCUS2135,gene-BXYJ_LOCUS375,gene-BXYJ_LOCUS673,gene-BXYJ_LOCUS8508,gene-BXYJ_LOCUS10938,gene-BXYJ_LOCUS9741,gene-BXYJ_LOCUS9609,gene-BXYJ_LOCUS9986,gene-BXYJ_LOCUS924,gene-BXYJ_LOCUS7263,gene-BXYJ_LOCUS925,gene-BXYJ_LOCUS2346,gene-BXYJ_LOCUS2382,gene-BXYJ_LOCUS7244,gene-BXYJ_LOCUS7505,gene-BXYJ_LOCUS7889,gene-BXYJ_LOCUS6924,gene-BXYJ_LOCUS7397,gene-BXYJ_LOCUS5812,ge…
ko00604	Glycosphingolipid biosynthesis - ganglio series	2(2091)	7(5822)	0.781633369153881	0.90320638932299	gene-BXYJ_LOCUS15809,gene-BXYJ_LOCUS15848	gene-BXYJ_LOCUS15809,gene-BXYJ_LOCUS15848
ko04150	mTOR signaling pathway	39(2091)	119(5822)	0.792582805774909	0.90320638932299	gene-BXYJ_LOCUS5957,gene-BXYJ_LOCUS8581,gene-BXYJ_LOCUS11010,gene-BXYJ_LOCUS9996,gene-BXYJ_LOCUS15530,gene-BXYJ_LOCUS15650,gene-BXYJ_LOCUS8017,gene-BXYJ_LOCUS1071,gene-BXYJ_LOCUS9778,gene-BXYJ_LOCUS7622,gene-BXYJ_LOCUS8034,gene-BXYJ_LOCUS9895,gene-BXYJ_LOCUS940,gene-BXYJ_LOCUS9876,gene-BXYJ_LOCUS7824,gene-BXYJ_LOCUS3241,gene-BXYJ_LOCUS5359,gene-BXYJ_LOCUS8069,gene-BXYJ_LOCUS7476,gene-BXYJ_LOCUS95…	gene-BXYJ_LOCUS5957,gene-BXYJ_LOCUS8581,gene-BXYJ_LOCUS11010,gene-BXYJ_LOCUS9996,gene-BXYJ_LOCUS15530,gene-BXYJ_LOCUS15650,gene-BXYJ_LOCUS8017,gene-BXYJ_LOCUS1071,gene-BXYJ_LOCUS9778,gene-BXYJ_LOCUS7622,gene-BXYJ_LOCUS8034,gene-BXYJ_LOCUS9895,gene-BXYJ_LOCUS940,gene-BXYJ_LOCUS9876,gene-BXYJ_LOCUS7824,gene-BXYJ_LOCUS3241,gene-BXYJ_LOCUS5359,gene-BXYJ_LOCUS8069,gene-BXYJ_LOCUS7476,gene-BXYJ_LOCUS95…
ko00280	Valine, leucine and isoleucine degradation	20(2091)	63(5822)	0.794280935795627	0.90320638932299	gene-BXYJ_LOCUS15820,gene-BXYJ_LOCUS15682,gene-BXYJ_LOCUS15703,gene-BXYJ_LOCUS926,gene-BXYJ_LOCUS7997,gene-BXYJ_LOCUS563,gene-BXYJ_LOCUS15524,gene-BXYJ_LOCUS8078,gene-BXYJ_LOCUS15859,gene-BXYJ_LOCUS6924,gene-BXYJ_LOCUS6999,gene-BXYJ_LOCUS15860,gene-BXYJ_LOCUS63,gene-BXYJ_LOCUS15242,gene-BXYJ_LOCUS8868,gene-BXYJ_LOCUS251,gene-BXYJ_LOCUS9470,gene-BXYJ_LOCUS3650,gene-BXYJ_LOCUS6350,gene-BXYJ_LOCUS95…	gene-BXYJ_LOCUS15820,gene-BXYJ_LOCUS15682,gene-BXYJ_LOCUS15703,gene-BXYJ_LOCUS926,gene-BXYJ_LOCUS7997,gene-BXYJ_LOCUS563,gene-BXYJ_LOCUS15524,gene-BXYJ_LOCUS8078,gene-BXYJ_LOCUS15859,gene-BXYJ_LOCUS6924,gene-BXYJ_LOCUS6999,gene-BXYJ_LOCUS15860,gene-BXYJ_LOCUS63,gene-BXYJ_LOCUS15242,gene-BXYJ_LOCUS8868,gene-BXYJ_LOCUS251,gene-BXYJ_LOCUS9470,gene-BXYJ_LOCUS3650,gene-BXYJ_LOCUS6350,gene-BXYJ_LOCUS95…
ko03420	Nucleotide excision repair	13(2091)	42(5822)	0.796488339883259	0.90320638932299	gene-BXYJ_LOCUS7972,gene-BXYJ_LOCUS8409,gene-BXYJ_LOCUS15795,gene-BXYJ_LOCUS10228,gene-BXYJ_LOCUS15277,gene-BXYJ_LOCUS8785,gene-BXYJ_LOCUS2727,gene-BXYJ_LOCUS8401,gene-BXYJ_LOCUS10311,gene-BXYJ_LOCUS623,gene-BXYJ_LOCUS8877,gene-BXYJ_LOCUS7279,gene-BXYJ_LOCUS9383	gene-BXYJ_LOCUS7972,gene-BXYJ_LOCUS8409,gene-BXYJ_LOCUS15795,gene-BXYJ_LOCUS10228,gene-BXYJ_LOCUS15277,gene-BXYJ_LOCUS8785,gene-BXYJ_LOCUS2727,gene-BXYJ_LOCUS8401,gene-BXYJ_LOCUS10311,gene-BXYJ_LOCUS623,gene-BXYJ_LOCUS8877,gene-BXYJ_LOCUS7279,gene-BXYJ_LOCUS9383
ko03320	PPAR signaling pathway	20(2091)	64(5822)	0.818891167643736	0.90320638932299	gene-BXYJ_LOCUS9915,gene-BXYJ_LOCUS8811,gene-BXYJ_LOCUS8095,gene-BXYJ_LOCUS12900,gene-BXYJ_LOCUS633,gene-BXYJ_LOCUS9962,gene-BXYJ_LOCUS10424,gene-BXYJ_LOCUS706,gene-BXYJ_LOCUS10253,gene-BXYJ_LOCUS10252,gene-BXYJ_LOCUS8681,gene-BXYJ_LOCUS8560,gene-BXYJ_LOCUS15512,gene-BXYJ_LOCUS8767,gene-BXYJ_LOCUS8905,gene-BXYJ_LOCUS6471,gene-BXYJ_LOCUS6938,gene-BXYJ_LOCUS8656,gene-BXYJ_LOCUS8801,gene-BXYJ_LOCUS9…	gene-BXYJ_LOCUS9915,gene-BXYJ_LOCUS8811,gene-BXYJ_LOCUS8095,gene-BXYJ_LOCUS12900,gene-BXYJ_LOCUS633,gene-BXYJ_LOCUS9962,gene-BXYJ_LOCUS10424,gene-BXYJ_LOCUS706,gene-BXYJ_LOCUS10253,gene-BXYJ_LOCUS10252,gene-BXYJ_LOCUS8681,gene-BXYJ_LOCUS8560,gene-BXYJ_LOCUS15512,gene-BXYJ_LOCUS8767,gene-BXYJ_LOCUS8905,gene-BXYJ_LOCUS6471,gene-BXYJ_LOCUS6938,gene-BXYJ_LOCUS8656,gene-BXYJ_LOCUS8801,gene-BXYJ_LOCUS9…
ko04213	Longevity regulating pathway - multiple species	20(2091)	64(5822)	0.818891167643736	0.90320638932299	gene-BXYJ_LOCUS5957,gene-BXYJ_LOCUS6178,gene-BXYJ_LOCUS8034,gene-BXYJ_LOCUS8069,gene-BXYJ_LOCUS1058,gene-BXYJ_LOCUS1654,gene-BXYJ_LOCUS14475,gene-BXYJ_LOCUS56,gene-BXYJ_LOCUS2376,gene-BXYJ_LOCUS10843,gene-BXYJ_LOCUS1554,gene-BXYJ_LOCUS6154,gene-BXYJ_LOCUS9310,gene-BXYJ_LOCUS9554,gene-BXYJ_LOCUS1546,gene-BXYJ_LOCUS2086,gene-BXYJ_LOCUS6463,gene-BXYJ_LOCUS6464,gene-BXYJ_LOCUS8999,gene-BXYJ_LOCUS6981	gene-BXYJ_LOCUS5957,gene-BXYJ_LOCUS6178,gene-BXYJ_LOCUS8034,gene-BXYJ_LOCUS8069,gene-BXYJ_LOCUS1058,gene-BXYJ_LOCUS1654,gene-BXYJ_LOCUS14475,gene-BXYJ_LOCUS56,gene-BXYJ_LOCUS2376,gene-BXYJ_LOCUS10843,gene-BXYJ_LOCUS1554,gene-BXYJ_LOCUS6154,gene-BXYJ_LOCUS9310,gene-BXYJ_LOCUS9554,gene-BXYJ_LOCUS1546,gene-BXYJ_LOCUS2086,gene-BXYJ_LOCUS6463,gene-BXYJ_LOCUS6464,gene-BXYJ_LOCUS8999,gene-BXYJ_LOCUS6981
ko00052	Galactose metabolism	6(2091)	21(5822)	0.82305720629742	0.90320638932299	gene-BXYJ_LOCUS722,gene-BXYJ_LOCUS723,gene-BXYJ_LOCUS9994,gene-BXYJ_LOCUS15778,gene-BXYJ_LOCUS2204,gene-BXYJ_LOCUS1572	gene-BXYJ_LOCUS722,gene-BXYJ_LOCUS723,gene-BXYJ_LOCUS9994,gene-BXYJ_LOCUS15778,gene-BXYJ_LOCUS2204,gene-BXYJ_LOCUS1572
ko00330	Arginine and proline metabolism	12(2091)	40(5822)	0.827977719806427	0.90320638932299	gene-BXYJ_LOCUS7968,gene-BXYJ_LOCUS673,gene-BXYJ_LOCUS10938,gene-BXYJ_LOCUS15404,gene-BXYJ_LOCUS1029,gene-BXYJ_LOCUS15751,gene-BXYJ_LOCUS13316,gene-BXYJ_LOCUS6794,gene-BXYJ_LOCUS15381,gene-BXYJ_LOCUS8868,gene-BXYJ_LOCUS5662,gene-BXYJ_LOCUS6971	gene-BXYJ_LOCUS7968,gene-BXYJ_LOCUS673,gene-BXYJ_LOCUS10938,gene-BXYJ_LOCUS15404,gene-BXYJ_LOCUS1029,gene-BXYJ_LOCUS15751,gene-BXYJ_LOCUS13316,gene-BXYJ_LOCUS6794,gene-BXYJ_LOCUS15381,gene-BXYJ_LOCUS8868,gene-BXYJ_LOCUS5662,gene-BXYJ_LOCUS6971
ko00590	Arachidonic acid metabolism	39(2091)	121(5822)	0.828565921324044	0.90320638932299	gene-BXYJ_LOCUS368,gene-BXYJ_LOCUS9990,gene-BXYJ_LOCUS6012,gene-BXYJ_LOCUS9989,gene-BXYJ_LOCUS10610,gene-BXYJ_LOCUS10578,gene-BXYJ_LOCUS622,gene-BXYJ_LOCUS2507,gene-BXYJ_LOCUS5860,gene-BXYJ_LOCUS9981,gene-BXYJ_LOCUS8477,gene-BXYJ_LOCUS10609,gene-BXYJ_LOCUS15830,gene-BXYJ_LOCUS11030,gene-BXYJ_LOCUS8090,gene-BXYJ_LOCUS8089,gene-BXYJ_LOCUS10396,gene-BXYJ_LOCUS13319,gene-BXYJ_LOCUS8083,gene-BXYJ_LOCU…	gene-BXYJ_LOCUS368,gene-BXYJ_LOCUS9990,gene-BXYJ_LOCUS6012,gene-BXYJ_LOCUS9989,gene-BXYJ_LOCUS10610,gene-BXYJ_LOCUS10578,gene-BXYJ_LOCUS622,gene-BXYJ_LOCUS2507,gene-BXYJ_LOCUS5860,gene-BXYJ_LOCUS9981,gene-BXYJ_LOCUS8477,gene-BXYJ_LOCUS10609,gene-BXYJ_LOCUS15830,gene-BXYJ_LOCUS11030,gene-BXYJ_LOCUS8090,gene-BXYJ_LOCUS8089,gene-BXYJ_LOCUS10396,gene-BXYJ_LOCUS13319,gene-BXYJ_LOCUS8083,gene-BXYJ_LOCU…
ko04110	Cell cycle	40(2091)	124(5822)	0.829434772115856	0.90320638932299	gene-BXYJ_LOCUS5288,gene-BXYJ_LOCUS609,gene-BXYJ_LOCUS13006,gene-BXYJ_LOCUS7671,gene-BXYJ_LOCUS7417,gene-BXYJ_LOCUS3265,gene-BXYJ_LOCUS15748,gene-BXYJ_LOCUS2394,gene-BXYJ_LOCUS15747,gene-BXYJ_LOCUS8407,gene-BXYJ_LOCUS2424,gene-BXYJ_LOCUS8017,gene-BXYJ_LOCUS8785,gene-BXYJ_LOCUS7564,gene-BXYJ_LOCUS8677,gene-BXYJ_LOCUS4511,gene-BXYJ_LOCUS6066,gene-BXYJ_LOCUS8746,gene-BXYJ_LOCUS9770,gene-BXYJ_LOCUS14…	gene-BXYJ_LOCUS5288,gene-BXYJ_LOCUS609,gene-BXYJ_LOCUS13006,gene-BXYJ_LOCUS7671,gene-BXYJ_LOCUS7417,gene-BXYJ_LOCUS3265,gene-BXYJ_LOCUS15748,gene-BXYJ_LOCUS2394,gene-BXYJ_LOCUS15747,gene-BXYJ_LOCUS8407,gene-BXYJ_LOCUS2424,gene-BXYJ_LOCUS8017,gene-BXYJ_LOCUS8785,gene-BXYJ_LOCUS7564,gene-BXYJ_LOCUS8677,gene-BXYJ_LOCUS4511,gene-BXYJ_LOCUS6066,gene-BXYJ_LOCUS8746,gene-BXYJ_LOCUS9770,gene-BXYJ_LOCUS14…
ko00020	Citrate cycle (TCA cycle)	11(2091)	37(5822)	0.830792645624689	0.90320638932299	gene-BXYJ_LOCUS15615,gene-BXYJ_LOCUS8250,gene-BXYJ_LOCUS10935,gene-BXYJ_LOCUS10936,gene-BXYJ_LOCUS7997,gene-BXYJ_LOCUS8681,gene-BXYJ_LOCUS7244,gene-BXYJ_LOCUS7397,gene-BXYJ_LOCUS5812,gene-BXYJ_LOCUS8897,gene-BXYJ_LOCUS7021	gene-BXYJ_LOCUS15615,gene-BXYJ_LOCUS8250,gene-BXYJ_LOCUS10935,gene-BXYJ_LOCUS10936,gene-BXYJ_LOCUS7997,gene-BXYJ_LOCUS8681,gene-BXYJ_LOCUS7244,gene-BXYJ_LOCUS7397,gene-BXYJ_LOCUS5812,gene-BXYJ_LOCUS8897,gene-BXYJ_LOCUS7021
ko04212	Longevity regulating pathway - worm	21(2091)	68(5822)	0.84071774170805	0.90320638932299	gene-BXYJ_LOCUS10390,gene-BXYJ_LOCUS13195,gene-BXYJ_LOCUS13057,gene-BXYJ_LOCUS10609,gene-BXYJ_LOCUS9617,gene-BXYJ_LOCUS10389,gene-BXYJ_LOCUS11030,gene-BXYJ_LOCUS8089,gene-BXYJ_LOCUS13319,gene-BXYJ_LOCUS8069,gene-BXYJ_LOCUS1075,gene-BXYJ_LOCUS9616,gene-BXYJ_LOCUS1654,gene-BXYJ_LOCUS6830,gene-BXYJ_LOCUS2376,gene-BXYJ_LOCUS9531,gene-BXYJ_LOCUS10843,gene-BXYJ_LOCUS1554,gene-BXYJ_LOCUS1546,gene-BXYJ_L…	gene-BXYJ_LOCUS10390,gene-BXYJ_LOCUS13195,gene-BXYJ_LOCUS13057,gene-BXYJ_LOCUS10609,gene-BXYJ_LOCUS9617,gene-BXYJ_LOCUS10389,gene-BXYJ_LOCUS11030,gene-BXYJ_LOCUS8089,gene-BXYJ_LOCUS13319,gene-BXYJ_LOCUS8069,gene-BXYJ_LOCUS1075,gene-BXYJ_LOCUS9616,gene-BXYJ_LOCUS1654,gene-BXYJ_LOCUS6830,gene-BXYJ_LOCUS2376,gene-BXYJ_LOCUS9531,gene-BXYJ_LOCUS10843,gene-BXYJ_LOCUS1554,gene-BXYJ_LOCUS1546,gene-BXYJ_L…
ko00130	Ubiquinone and other terpenoid-quinone biosynthesis	2(2091)	8(5822)	0.844195989508114	0.90320638932299	gene-BXYJ_LOCUS7889,gene-BXYJ_LOCUS5793	gene-BXYJ_LOCUS7889,gene-BXYJ_LOCUS5793
ko02024	Quorum sensing	2(2091)	8(5822)	0.844195989508114	0.90320638932299	gene-BXYJ_LOCUS750,gene-BXYJ_LOCUS6483	gene-BXYJ_LOCUS750,gene-BXYJ_LOCUS6483
ko00340	Histidine metabolism	7(2091)	25(5822)	0.850265952893518	0.90320638932299	gene-BXYJ_LOCUS10011,gene-BXYJ_LOCUS9991,gene-BXYJ_LOCUS10961,gene-BXYJ_LOCUS10532,gene-BXYJ_LOCUS8356,gene-BXYJ_LOCUS8868,gene-BXYJ_LOCUS5662	gene-BXYJ_LOCUS10011,gene-BXYJ_LOCUS9991,gene-BXYJ_LOCUS10961,gene-BXYJ_LOCUS10532,gene-BXYJ_LOCUS8356,gene-BXYJ_LOCUS8868,gene-BXYJ_LOCUS5662
ko00710	Carbon fixation in photosynthetic organisms	6(2091)	22(5822)	0.858410497472285	0.90320638932299	gene-BXYJ_LOCUS7598,gene-BXYJ_LOCUS375,gene-BXYJ_LOCUS673,gene-BXYJ_LOCUS8508,gene-BXYJ_LOCUS10938,gene-BXYJ_LOCUS2382	gene-BXYJ_LOCUS7598,gene-BXYJ_LOCUS375,gene-BXYJ_LOCUS673,gene-BXYJ_LOCUS8508,gene-BXYJ_LOCUS10938,gene-BXYJ_LOCUS2382
ko04966	Collecting duct acid secretion	9(2091)	32(5822)	0.866687723702214	0.90320638932299	gene-BXYJ_LOCUS3202,gene-BXYJ_LOCUS9996,gene-BXYJ_LOCUS576,gene-BXYJ_LOCUS2270,gene-BXYJ_LOCUS10445,gene-BXYJ_LOCUS7476,gene-BXYJ_LOCUS13634,gene-BXYJ_LOCUS5802,gene-BXYJ_LOCUS6822	gene-BXYJ_LOCUS3202,gene-BXYJ_LOCUS9996,gene-BXYJ_LOCUS576,gene-BXYJ_LOCUS2270,gene-BXYJ_LOCUS10445,gene-BXYJ_LOCUS7476,gene-BXYJ_LOCUS13634,gene-BXYJ_LOCUS5802,gene-BXYJ_LOCUS6822
ko04152	AMPK signaling pathway	29(2091)	94(5822)	0.873627516390123	0.90320638932299	gene-BXYJ_LOCUS5957,gene-BXYJ_LOCUS3255,gene-BXYJ_LOCUS9911,gene-BXYJ_LOCUS631,gene-BXYJ_LOCUS8481,gene-BXYJ_LOCUS9976,gene-BXYJ_LOCUS1071,gene-BXYJ_LOCUS5335,gene-BXYJ_LOCUS15278,gene-BXYJ_LOCUS5345,gene-BXYJ_LOCUS15868,gene-BXYJ_LOCUS8681,gene-BXYJ_LOCUS9492,gene-BXYJ_LOCUS8069,gene-BXYJ_LOCUS7243,gene-BXYJ_LOCUS2381,gene-BXYJ_LOCUS1058,gene-BXYJ_LOCUS6827,gene-BXYJ_LOCUS1654,gene-BXYJ_LOCUS144…	gene-BXYJ_LOCUS5957,gene-BXYJ_LOCUS3255,gene-BXYJ_LOCUS9911,gene-BXYJ_LOCUS631,gene-BXYJ_LOCUS8481,gene-BXYJ_LOCUS9976,gene-BXYJ_LOCUS1071,gene-BXYJ_LOCUS5335,gene-BXYJ_LOCUS15278,gene-BXYJ_LOCUS5345,gene-BXYJ_LOCUS15868,gene-BXYJ_LOCUS8681,gene-BXYJ_LOCUS9492,gene-BXYJ_LOCUS8069,gene-BXYJ_LOCUS7243,gene-BXYJ_LOCUS2381,gene-BXYJ_LOCUS1058,gene-BXYJ_LOCUS6827,gene-BXYJ_LOCUS1654,gene-BXYJ_LOCUS144…
ko04120	Ubiquitin mediated proteolysis	41(2091)	130(5822)	0.874405385337883	0.90320638932299	gene-BXYJ_LOCUS983,gene-BXYJ_LOCUS13194,gene-BXYJ_LOCUS3265,gene-BXYJ_LOCUS15676,gene-BXYJ_LOCUS578,gene-BXYJ_LOCUS15846,gene-BXYJ_LOCUS8736,gene-BXYJ_LOCUS7564,gene-BXYJ_LOCUS798,gene-BXYJ_LOCUS721,gene-BXYJ_LOCUS6083,gene-BXYJ_LOCUS9920,gene-BXYJ_LOCUS1241,gene-BXYJ_LOCUS1212,gene-BXYJ_LOCUS9410,gene-BXYJ_LOCUS6066,gene-BXYJ_LOCUS9360,gene-BXYJ_LOCUS15863,gene-BXYJ_LOCUS15693,gene-BXYJ_LOCUS156…	gene-BXYJ_LOCUS983,gene-BXYJ_LOCUS13194,gene-BXYJ_LOCUS3265,gene-BXYJ_LOCUS15676,gene-BXYJ_LOCUS578,gene-BXYJ_LOCUS15846,gene-BXYJ_LOCUS8736,gene-BXYJ_LOCUS7564,gene-BXYJ_LOCUS798,gene-BXYJ_LOCUS721,gene-BXYJ_LOCUS6083,gene-BXYJ_LOCUS9920,gene-BXYJ_LOCUS1241,gene-BXYJ_LOCUS1212,gene-BXYJ_LOCUS9410,gene-BXYJ_LOCUS6066,gene-BXYJ_LOCUS9360,gene-BXYJ_LOCUS15863,gene-BXYJ_LOCUS15693,gene-BXYJ_LOCUS156…
ko00030	Pentose phosphate pathway	6(2091)	23(5822)	0.887715005461349	0.90320638932299	gene-BXYJ_LOCUS7598,gene-BXYJ_LOCUS8508,gene-BXYJ_LOCUS2346,gene-BXYJ_LOCUS2382,gene-BXYJ_LOCUS7505,gene-BXYJ_LOCUS2085	gene-BXYJ_LOCUS7598,gene-BXYJ_LOCUS8508,gene-BXYJ_LOCUS2346,gene-BXYJ_LOCUS2382,gene-BXYJ_LOCUS7505,gene-BXYJ_LOCUS2085
ko00460	Cyanoamino acid metabolism	1(2091)	5(5822)	0.892019110295128	0.90320638932299	gene-BXYJ_LOCUS12335	gene-BXYJ_LOCUS12335
ko00903	Limonene and pinene degradation	1(2091)	5(5822)	0.892019110295128	0.90320638932299	gene-BXYJ_LOCUS8868	gene-BXYJ_LOCUS8868
ko04211	Longevity regulating pathway - mammal	20(2091)	68(5822)	0.896097216064343	0.90320638932299	gene-BXYJ_LOCUS5957,gene-BXYJ_LOCUS6178,gene-BXYJ_LOCUS1071,gene-BXYJ_LOCUS8034,gene-BXYJ_LOCUS5932,gene-BXYJ_LOCUS8069,gene-BXYJ_LOCUS1058,gene-BXYJ_LOCUS6827,gene-BXYJ_LOCUS12430,gene-BXYJ_LOCUS1654,gene-BXYJ_LOCUS14475,gene-BXYJ_LOCUS1861,gene-BXYJ_LOCUS56,gene-BXYJ_LOCUS2376,gene-BXYJ_LOCUS1554,gene-BXYJ_LOCUS6154,gene-BXYJ_LOCUS9554,gene-BXYJ_LOCUS1546,gene-BXYJ_LOCUS2086,gene-BXYJ_LOCUS8999	gene-BXYJ_LOCUS5957,gene-BXYJ_LOCUS6178,gene-BXYJ_LOCUS1071,gene-BXYJ_LOCUS8034,gene-BXYJ_LOCUS5932,gene-BXYJ_LOCUS8069,gene-BXYJ_LOCUS1058,gene-BXYJ_LOCUS6827,gene-BXYJ_LOCUS12430,gene-BXYJ_LOCUS1654,gene-BXYJ_LOCUS14475,gene-BXYJ_LOCUS1861,gene-BXYJ_LOCUS56,gene-BXYJ_LOCUS2376,gene-BXYJ_LOCUS1554,gene-BXYJ_LOCUS6154,gene-BXYJ_LOCUS9554,gene-BXYJ_LOCUS1546,gene-BXYJ_LOCUS2086,gene-BXYJ_LOCUS8999
ko04145	Phagosome	39(2091)	126(5822)	0.898632548389742	0.90320638932299	gene-BXYJ_LOCUS9992,gene-BXYJ_LOCUS9996,gene-BXYJ_LOCUS646,gene-BXYJ_LOCUS15637,gene-BXYJ_LOCUS8263,gene-BXYJ_LOCUS15356,gene-BXYJ_LOCUS9936,gene-BXYJ_LOCUS7895,gene-BXYJ_LOCUS2270,gene-BXYJ_LOCUS15780,gene-BXYJ_LOCUS8542,gene-BXYJ_LOCUS2194,gene-BXYJ_LOCUS10445,gene-BXYJ_LOCUS7476,gene-BXYJ_LOCUS4722,gene-BXYJ_LOCUS2233,gene-BXYJ_LOCUS8264,gene-BXYJ_LOCUS15777,gene-BXYJ_LOCUS2477,gene-BXYJ_LOCUS…	gene-BXYJ_LOCUS9992,gene-BXYJ_LOCUS9996,gene-BXYJ_LOCUS646,gene-BXYJ_LOCUS15637,gene-BXYJ_LOCUS8263,gene-BXYJ_LOCUS15356,gene-BXYJ_LOCUS9936,gene-BXYJ_LOCUS7895,gene-BXYJ_LOCUS2270,gene-BXYJ_LOCUS15780,gene-BXYJ_LOCUS8542,gene-BXYJ_LOCUS2194,gene-BXYJ_LOCUS10445,gene-BXYJ_LOCUS7476,gene-BXYJ_LOCUS4722,gene-BXYJ_LOCUS2233,gene-BXYJ_LOCUS8264,gene-BXYJ_LOCUS15777,gene-BXYJ_LOCUS2477,gene-BXYJ_LOCUS…
ko00720	Carbon fixation pathways in prokaryotes	3(2091)	13(5822)	0.899455855288769	0.90320638932299	gene-BXYJ_LOCUS8579,gene-BXYJ_LOCUS7244,gene-BXYJ_LOCUS7397	gene-BXYJ_LOCUS8579,gene-BXYJ_LOCUS7244,gene-BXYJ_LOCUS7397
ko04711	Circadian rhythm - fly	3(2091)	13(5822)	0.899455855288769	0.90320638932299	gene-BXYJ_LOCUS8017,gene-BXYJ_LOCUS933,gene-BXYJ_LOCUS417	gene-BXYJ_LOCUS8017,gene-BXYJ_LOCUS933,gene-BXYJ_LOCUS417
ko00051	Fructose and mannose metabolism	8(2091)	31(5822)	0.916850764862031	0.90320638932299	gene-BXYJ_LOCUS7598,gene-BXYJ_LOCUS9994,gene-BXYJ_LOCUS10475,gene-BXYJ_LOCUS15354,gene-BXYJ_LOCUS2382,gene-BXYJ_LOCUS15778,gene-BXYJ_LOCUS9338,gene-BXYJ_LOCUS1572	gene-BXYJ_LOCUS7598,gene-BXYJ_LOCUS9994,gene-BXYJ_LOCUS10475,gene-BXYJ_LOCUS15354,gene-BXYJ_LOCUS2382,gene-BXYJ_LOCUS15778,gene-BXYJ_LOCUS9338,gene-BXYJ_LOCUS1572
ko00640	Propanoate metabolism	8(2091)	31(5822)	0.916850764862031	0.90320638932299	gene-BXYJ_LOCUS8579,gene-BXYJ_LOCUS7799,gene-BXYJ_LOCUS15703,gene-BXYJ_LOCUS7997,gene-BXYJ_LOCUS563,gene-BXYJ_LOCUS15242,gene-BXYJ_LOCUS8897,gene-BXYJ_LOCUS244	gene-BXYJ_LOCUS8579,gene-BXYJ_LOCUS7799,gene-BXYJ_LOCUS15703,gene-BXYJ_LOCUS7997,gene-BXYJ_LOCUS563,gene-BXYJ_LOCUS15242,gene-BXYJ_LOCUS8897,gene-BXYJ_LOCUS244
ko00511	Other glycan degradation	5(2091)	21(5822)	0.921371895705565	0.90320638932299	gene-BXYJ_LOCUS15809,gene-BXYJ_LOCUS10495,gene-BXYJ_LOCUS15848,gene-BXYJ_LOCUS12520,gene-BXYJ_LOCUS2	gene-BXYJ_LOCUS15809,gene-BXYJ_LOCUS10495,gene-BXYJ_LOCUS15848,gene-BXYJ_LOCUS12520,gene-BXYJ_LOCUS2
ko00061	Fatty acid biosynthesis	2(2091)	10(5822)	0.923021422316555	0.90320638932299	gene-BXYJ_LOCUS7799,gene-BXYJ_LOCUS7243	gene-BXYJ_LOCUS7799,gene-BXYJ_LOCUS7243
ko00532	Glycosaminoglycan biosynthesis - chondroitin sulfate / dermatan sulfate	2(2091)	10(5822)	0.923021422316555	0.90320638932299	gene-BXYJ_LOCUS10302,gene-BXYJ_LOCUS3808	gene-BXYJ_LOCUS10302,gene-BXYJ_LOCUS3808
ko02020	Two-component system	2(2091)	10(5822)	0.923021422316555	0.90320638932299	gene-BXYJ_LOCUS13102,gene-BXYJ_LOCUS9986	gene-BXYJ_LOCUS13102,gene-BXYJ_LOCUS9986
ko00620	Pyruvate metabolism	12(2091)	45(5822)	0.929903202585415	0.90320638932299	gene-BXYJ_LOCUS8579,gene-BXYJ_LOCUS7799,gene-BXYJ_LOCUS10935,gene-BXYJ_LOCUS10936,gene-BXYJ_LOCUS7997,gene-BXYJ_LOCUS8681,gene-BXYJ_LOCUS3107,gene-BXYJ_LOCUS10530,gene-BXYJ_LOCUS12554,gene-BXYJ_LOCUS8868,gene-BXYJ_LOCUS244,gene-BXYJ_LOCUS5418	gene-BXYJ_LOCUS8579,gene-BXYJ_LOCUS7799,gene-BXYJ_LOCUS10935,gene-BXYJ_LOCUS10936,gene-BXYJ_LOCUS7997,gene-BXYJ_LOCUS8681,gene-BXYJ_LOCUS3107,gene-BXYJ_LOCUS10530,gene-BXYJ_LOCUS12554,gene-BXYJ_LOCUS8868,gene-BXYJ_LOCUS244,gene-BXYJ_LOCUS5418
ko00563	Glycosylphosphatidylinositol(GPI)-anchor biosynthesis	4(2091)	18(5822)	0.932909044220398	0.90320638932299	gene-BXYJ_LOCUS746,gene-BXYJ_LOCUS318,gene-BXYJ_LOCUS10226,gene-BXYJ_LOCUS1041	gene-BXYJ_LOCUS746,gene-BXYJ_LOCUS318,gene-BXYJ_LOCUS10226,gene-BXYJ_LOCUS1041
ko00062	Fatty acid elongation	13(2091)	49(5822)	0.93923032252378	0.90320638932299	gene-BXYJ_LOCUS8470,gene-BXYJ_LOCUS7584,gene-BXYJ_LOCUS15682,gene-BXYJ_LOCUS10582,gene-BXYJ_LOCUS7632,gene-BXYJ_LOCUS15524,gene-BXYJ_LOCUS5796,gene-BXYJ_LOCUS12846,gene-BXYJ_LOCUS7152,gene-BXYJ_LOCUS9769,gene-BXYJ_LOCUS251,gene-BXYJ_LOCUS6350,gene-BXYJ_LOCUS8993	gene-BXYJ_LOCUS8470,gene-BXYJ_LOCUS7584,gene-BXYJ_LOCUS15682,gene-BXYJ_LOCUS10582,gene-BXYJ_LOCUS7632,gene-BXYJ_LOCUS15524,gene-BXYJ_LOCUS5796,gene-BXYJ_LOCUS12846,gene-BXYJ_LOCUS7152,gene-BXYJ_LOCUS9769,gene-BXYJ_LOCUS251,gene-BXYJ_LOCUS6350,gene-BXYJ_LOCUS8993
ko03050	Proteasome	13(2091)	49(5822)	0.93923032252378	0.90320638932299	gene-BXYJ_LOCUS560,gene-BXYJ_LOCUS598,gene-BXYJ_LOCUS11009,gene-BXYJ_LOCUS8405,gene-BXYJ_LOCUS6433,gene-BXYJ_LOCUS9552,gene-BXYJ_LOCUS1829,gene-BXYJ_LOCUS2499,gene-BXYJ_LOCUS9604,gene-BXYJ_LOCUS2332,gene-BXYJ_LOCUS29,gene-BXYJ_LOCUS9478,gene-BXYJ_LOCUS9513	gene-BXYJ_LOCUS560,gene-BXYJ_LOCUS598,gene-BXYJ_LOCUS11009,gene-BXYJ_LOCUS8405,gene-BXYJ_LOCUS6433,gene-BXYJ_LOCUS9552,gene-BXYJ_LOCUS1829,gene-BXYJ_LOCUS2499,gene-BXYJ_LOCUS9604,gene-BXYJ_LOCUS2332,gene-BXYJ_LOCUS29,gene-BXYJ_LOCUS9478,gene-BXYJ_LOCUS9513
ko03015	mRNA surveillance pathway	36(2091)	122(5822)	0.945379749432718	0.90320638932299	gene-BXYJ_LOCUS10985,gene-BXYJ_LOCUS8540,gene-BXYJ_LOCUS8543,gene-BXYJ_LOCUS8256,gene-BXYJ_LOCUS7633,gene-BXYJ_LOCUS1049,gene-BXYJ_LOCUS10971,gene-BXYJ_LOCUS13217,gene-BXYJ_LOCUS882,gene-BXYJ_LOCUS15278,gene-BXYJ_LOCUS5345,gene-BXYJ_LOCUS2202,gene-BXYJ_LOCUS10551,gene-BXYJ_LOCUS7640,gene-BXYJ_LOCUS784,gene-BXYJ_LOCUS8509,gene-BXYJ_LOCUS10317,gene-BXYJ_LOCUS1047,gene-BXYJ_LOCUS8735,gene-BXYJ_LOCUS…	gene-BXYJ_LOCUS10985,gene-BXYJ_LOCUS8540,gene-BXYJ_LOCUS8543,gene-BXYJ_LOCUS8256,gene-BXYJ_LOCUS7633,gene-BXYJ_LOCUS1049,gene-BXYJ_LOCUS10971,gene-BXYJ_LOCUS13217,gene-BXYJ_LOCUS882,gene-BXYJ_LOCUS15278,gene-BXYJ_LOCUS5345,gene-BXYJ_LOCUS2202,gene-BXYJ_LOCUS10551,gene-BXYJ_LOCUS7640,gene-BXYJ_LOCUS784,gene-BXYJ_LOCUS8509,gene-BXYJ_LOCUS10317,gene-BXYJ_LOCUS1047,gene-BXYJ_LOCUS8735,gene-BXYJ_LOCUS…
ko00534	Glycosaminoglycan biosynthesis - heparan sulfate / heparin	4(2091)	19(5822)	0.950024861407307	0.90320638932299	gene-BXYJ_LOCUS7560,gene-BXYJ_LOCUS10302,gene-BXYJ_LOCUS8879,gene-BXYJ_LOCUS3808	gene-BXYJ_LOCUS7560,gene-BXYJ_LOCUS10302,gene-BXYJ_LOCUS8879,gene-BXYJ_LOCUS3808
ko00680	Methane metabolism	4(2091)	19(5822)	0.950024861407307	0.90320638932299	gene-BXYJ_LOCUS8579,gene-BXYJ_LOCUS7598,gene-BXYJ_LOCUS2382,gene-BXYJ_LOCUS9377	gene-BXYJ_LOCUS8579,gene-BXYJ_LOCUS7598,gene-BXYJ_LOCUS2382,gene-BXYJ_LOCUS9377
ko03040	Spliceosome	50(2091)	166(5822)	0.953119146737206	0.90320638932299	gene-BXYJ_LOCUS10957,gene-BXYJ_LOCUS15750,gene-BXYJ_LOCUS3217,gene-BXYJ_LOCUS3121,gene-BXYJ_LOCUS970,gene-BXYJ_LOCUS15513,gene-BXYJ_LOCUS5329,gene-BXYJ_LOCUS10015,gene-BXYJ_LOCUS8547,gene-BXYJ_LOCUS8559,gene-BXYJ_LOCUS13181,gene-BXYJ_LOCUS5353,gene-BXYJ_LOCUS1039,gene-BXYJ_LOCUS279,gene-BXYJ_LOCUS10971,gene-BXYJ_LOCUS882,gene-BXYJ_LOCUS9985,gene-BXYJ_LOCUS2308,gene-BXYJ_LOCUS5354,gene-BXYJ_LOCUS8…	gene-BXYJ_LOCUS10957,gene-BXYJ_LOCUS15750,gene-BXYJ_LOCUS3217,gene-BXYJ_LOCUS3121,gene-BXYJ_LOCUS970,gene-BXYJ_LOCUS15513,gene-BXYJ_LOCUS5329,gene-BXYJ_LOCUS10015,gene-BXYJ_LOCUS8547,gene-BXYJ_LOCUS8559,gene-BXYJ_LOCUS13181,gene-BXYJ_LOCUS5353,gene-BXYJ_LOCUS1039,gene-BXYJ_LOCUS279,gene-BXYJ_LOCUS10971,gene-BXYJ_LOCUS882,gene-BXYJ_LOCUS9985,gene-BXYJ_LOCUS2308,gene-BXYJ_LOCUS5354,gene-BXYJ_LOCUS8…
ko00410	beta-Alanine metabolism	9(2091)	37(5822)	0.95388467201329	0.90320638932299	gene-BXYJ_LOCUS9991,gene-BXYJ_LOCUS10961,gene-BXYJ_LOCUS10532,gene-BXYJ_LOCUS9610,gene-BXYJ_LOCUS6232,gene-BXYJ_LOCUS8356,gene-BXYJ_LOCUS8868,gene-BXYJ_LOCUS5662,gene-BXYJ_LOCUS6483	gene-BXYJ_LOCUS9991,gene-BXYJ_LOCUS10961,gene-BXYJ_LOCUS10532,gene-BXYJ_LOCUS9610,gene-BXYJ_LOCUS6232,gene-BXYJ_LOCUS8356,gene-BXYJ_LOCUS8868,gene-BXYJ_LOCUS5662,gene-BXYJ_LOCUS6483
ko03020	RNA polymerase	6(2091)	27(5822)	0.958931906117111	0.90320638932299	gene-BXYJ_LOCUS7939,gene-BXYJ_LOCUS2352,gene-BXYJ_LOCUS7998,gene-BXYJ_LOCUS3148,gene-BXYJ_LOCUS15647,gene-BXYJ_LOCUS9362	gene-BXYJ_LOCUS7939,gene-BXYJ_LOCUS2352,gene-BXYJ_LOCUS7998,gene-BXYJ_LOCUS3148,gene-BXYJ_LOCUS15647,gene-BXYJ_LOCUS9362
ko04146	Peroxisome	46(2091)	155(5822)	0.959348108490337	0.90320638932299	gene-BXYJ_LOCUS7935,gene-BXYJ_LOCUS10939,gene-BXYJ_LOCUS8519,gene-BXYJ_LOCUS772,gene-BXYJ_LOCUS7595,gene-BXYJ_LOCUS12967,gene-BXYJ_LOCUS10435,gene-BXYJ_LOCUS10597,gene-BXYJ_LOCUS8591,gene-BXYJ_LOCUS12969,gene-BXYJ_LOCUS2420,gene-BXYJ_LOCUS8590,gene-BXYJ_LOCUS15722,gene-BXYJ_LOCUS10253,gene-BXYJ_LOCUS13226,gene-BXYJ_LOCUS10252,gene-BXYJ_LOCUS15765,gene-BXYJ_LOCUS8592,gene-BXYJ_LOCUS9881,gene-BXYJ_…	gene-BXYJ_LOCUS7935,gene-BXYJ_LOCUS10939,gene-BXYJ_LOCUS8519,gene-BXYJ_LOCUS772,gene-BXYJ_LOCUS7595,gene-BXYJ_LOCUS12967,gene-BXYJ_LOCUS10435,gene-BXYJ_LOCUS10597,gene-BXYJ_LOCUS8591,gene-BXYJ_LOCUS12969,gene-BXYJ_LOCUS2420,gene-BXYJ_LOCUS8590,gene-BXYJ_LOCUS15722,gene-BXYJ_LOCUS10253,gene-BXYJ_LOCUS13226,gene-BXYJ_LOCUS10252,gene-BXYJ_LOCUS15765,gene-BXYJ_LOCUS8592,gene-BXYJ_LOCUS9881,gene-BXYJ_…
ko00982	Drug metabolism - cytochrome P450	36(2091)	125(5822)	0.96345434510601	0.90320638932299	gene-BXYJ_LOCUS3193,gene-BXYJ_LOCUS3191,gene-BXYJ_LOCUS3063,gene-BXYJ_LOCUS9991,gene-BXYJ_LOCUS3161,gene-BXYJ_LOCUS15617,gene-BXYJ_LOCUS617,gene-BXYJ_LOCUS10961,gene-BXYJ_LOCUS714,gene-BXYJ_LOCUS3192,gene-BXYJ_LOCUS2507,gene-BXYJ_LOCUS3062,gene-BXYJ_LOCUS5342,gene-BXYJ_LOCUS5860,gene-BXYJ_LOCUS281,gene-BXYJ_LOCUS10532,gene-BXYJ_LOCUS282,gene-BXYJ_LOCUS10598,gene-BXYJ_LOCUS10203,gene-BXYJ_LOCUS102…	gene-BXYJ_LOCUS3193,gene-BXYJ_LOCUS3191,gene-BXYJ_LOCUS3063,gene-BXYJ_LOCUS9991,gene-BXYJ_LOCUS3161,gene-BXYJ_LOCUS15617,gene-BXYJ_LOCUS617,gene-BXYJ_LOCUS10961,gene-BXYJ_LOCUS714,gene-BXYJ_LOCUS3192,gene-BXYJ_LOCUS2507,gene-BXYJ_LOCUS3062,gene-BXYJ_LOCUS5342,gene-BXYJ_LOCUS5860,gene-BXYJ_LOCUS281,gene-BXYJ_LOCUS10532,gene-BXYJ_LOCUS282,gene-BXYJ_LOCUS10598,gene-BXYJ_LOCUS10203,gene-BXYJ_LOCUS102…
ko04260	Cardiac muscle contraction	13(2091)	52(5822)	0.966594077682207	0.90320638932299	gene-BXYJ_LOCUS13322,gene-BXYJ_LOCUS10500,gene-BXYJ_LOCUS3311,gene-BXYJ_LOCUS7901,gene-BXYJ_LOCUS15386,gene-BXYJ_LOCUS15814,gene-BXYJ_LOCUS8690,gene-BXYJ_LOCUS7900,gene-BXYJ_LOCUS2436,gene-BXYJ_LOCUS945,gene-BXYJ_LOCUS9054,gene-BXYJ_LOCUS13476,gene-BXYJ_LOCUS6751	gene-BXYJ_LOCUS13322,gene-BXYJ_LOCUS10500,gene-BXYJ_LOCUS3311,gene-BXYJ_LOCUS7901,gene-BXYJ_LOCUS15386,gene-BXYJ_LOCUS15814,gene-BXYJ_LOCUS8690,gene-BXYJ_LOCUS7900,gene-BXYJ_LOCUS2436,gene-BXYJ_LOCUS945,gene-BXYJ_LOCUS9054,gene-BXYJ_LOCUS13476,gene-BXYJ_LOCUS6751
ko04512	ECM-receptor interaction	49(2091)	166(5822)	0.96748847705725	0.90320638932299	gene-BXYJ_LOCUS7292,gene-BXYJ_LOCUS2454,gene-BXYJ_LOCUS10491,gene-BXYJ_LOCUS10562,gene-BXYJ_LOCUS7485,gene-BXYJ_LOCUS11053,gene-BXYJ_LOCUS9893,gene-BXYJ_LOCUS2159,gene-BXYJ_LOCUS11049,gene-BXYJ_LOCUS7567,gene-BXYJ_LOCUS7402,gene-BXYJ_LOCUS305,gene-BXYJ_LOCUS6179,gene-BXYJ_LOCUS15521,gene-BXYJ_LOCUS8035,gene-BXYJ_LOCUS8521,gene-BXYJ_LOCUS15824,gene-BXYJ_LOCUS3099,gene-BXYJ_LOCUS15515,gene-BXYJ_LOC…	gene-BXYJ_LOCUS7292,gene-BXYJ_LOCUS2454,gene-BXYJ_LOCUS10491,gene-BXYJ_LOCUS10562,gene-BXYJ_LOCUS7485,gene-BXYJ_LOCUS11053,gene-BXYJ_LOCUS9893,gene-BXYJ_LOCUS2159,gene-BXYJ_LOCUS11049,gene-BXYJ_LOCUS7567,gene-BXYJ_LOCUS7402,gene-BXYJ_LOCUS305,gene-BXYJ_LOCUS6179,gene-BXYJ_LOCUS15521,gene-BXYJ_LOCUS8035,gene-BXYJ_LOCUS8521,gene-BXYJ_LOCUS15824,gene-BXYJ_LOCUS3099,gene-BXYJ_LOCUS15515,gene-BXYJ_LOC…
ko04612	Antigen processing and presentation	20(2091)	76(5822)	0.972051153430202	0.90320638932299	gene-BXYJ_LOCUS2278,gene-BXYJ_LOCUS10537,gene-BXYJ_LOCUS836,gene-BXYJ_LOCUS11009,gene-BXYJ_LOCUS10422,gene-BXYJ_LOCUS15731,gene-BXYJ_LOCUS7816,gene-BXYJ_LOCUS5858,gene-BXYJ_LOCUS9721,gene-BXYJ_LOCUS9716,gene-BXYJ_LOCUS6377,gene-BXYJ_LOCUS14855,gene-BXYJ_LOCUS2323,gene-BXYJ_LOCUS2763,gene-BXYJ_LOCUS6115,gene-BXYJ_LOCUS6852,gene-BXYJ_LOCUS7999,gene-BXYJ_LOCUS9718,gene-BXYJ_LOCUS9719,gene-BXYJ_LOCUS…	gene-BXYJ_LOCUS2278,gene-BXYJ_LOCUS10537,gene-BXYJ_LOCUS836,gene-BXYJ_LOCUS11009,gene-BXYJ_LOCUS10422,gene-BXYJ_LOCUS15731,gene-BXYJ_LOCUS7816,gene-BXYJ_LOCUS5858,gene-BXYJ_LOCUS9721,gene-BXYJ_LOCUS9716,gene-BXYJ_LOCUS6377,gene-BXYJ_LOCUS14855,gene-BXYJ_LOCUS2323,gene-BXYJ_LOCUS2763,gene-BXYJ_LOCUS6115,gene-BXYJ_LOCUS6852,gene-BXYJ_LOCUS7999,gene-BXYJ_LOCUS9718,gene-BXYJ_LOCUS9719,gene-BXYJ_LOCUS…
ko00625	Chloroalkane and chloroalkene degradation	2(2091)	13(5822)	0.974643858890142	0.90320638932299	gene-BXYJ_LOCUS4076,gene-BXYJ_LOCUS8868	gene-BXYJ_LOCUS4076,gene-BXYJ_LOCUS8868
ko00310	Lysine degradation	24(2091)	90(5822)	0.976699825497418	0.90320638932299	gene-BXYJ_LOCUS15648,gene-BXYJ_LOCUS734,gene-BXYJ_LOCUS8511,gene-BXYJ_LOCUS8250,gene-BXYJ_LOCUS6435,gene-BXYJ_LOCUS15682,gene-BXYJ_LOCUS15791,gene-BXYJ_LOCUS8425,gene-BXYJ_LOCUS10478,gene-BXYJ_LOCUS6073,gene-BXYJ_LOCUS15524,gene-BXYJ_LOCUS10008,gene-BXYJ_LOCUS5932,gene-BXYJ_LOCUS274,gene-BXYJ_LOCUS6168,gene-BXYJ_LOCUS12430,gene-BXYJ_LOCUS4758,gene-BXYJ_LOCUS2354,gene-BXYJ_LOCUS8868,gene-BXYJ_LOCU…	gene-BXYJ_LOCUS15648,gene-BXYJ_LOCUS734,gene-BXYJ_LOCUS8511,gene-BXYJ_LOCUS8250,gene-BXYJ_LOCUS6435,gene-BXYJ_LOCUS15682,gene-BXYJ_LOCUS15791,gene-BXYJ_LOCUS8425,gene-BXYJ_LOCUS10478,gene-BXYJ_LOCUS6073,gene-BXYJ_LOCUS15524,gene-BXYJ_LOCUS10008,gene-BXYJ_LOCUS5932,gene-BXYJ_LOCUS274,gene-BXYJ_LOCUS6168,gene-BXYJ_LOCUS12430,gene-BXYJ_LOCUS4758,gene-BXYJ_LOCUS2354,gene-BXYJ_LOCUS8868,gene-BXYJ_LOCU…
ko04141	Protein processing in endoplasmic reticulum	52(2091)	181(5822)	0.984425121397353	0.90320638932299	gene-BXYJ_LOCUS15819,gene-BXYJ_LOCUS9889,gene-BXYJ_LOCUS10007,gene-BXYJ_LOCUS13116,gene-BXYJ_LOCUS10390,gene-BXYJ_LOCUS568,gene-BXYJ_LOCUS3309,gene-BXYJ_LOCUS922,gene-BXYJ_LOCUS345,gene-BXYJ_LOCUS8019,gene-BXYJ_LOCUS13118,gene-BXYJ_LOCUS10389,gene-BXYJ_LOCUS770,gene-BXYJ_LOCUS7421,gene-BXYJ_LOCUS9895,gene-BXYJ_LOCUS10299,gene-BXYJ_LOCUS8002,gene-BXYJ_LOCUS8721,gene-BXYJ_LOCUS7455,gene-BXYJ_LOCUS9…	gene-BXYJ_LOCUS15819,gene-BXYJ_LOCUS9889,gene-BXYJ_LOCUS10007,gene-BXYJ_LOCUS13116,gene-BXYJ_LOCUS10390,gene-BXYJ_LOCUS568,gene-BXYJ_LOCUS3309,gene-BXYJ_LOCUS922,gene-BXYJ_LOCUS345,gene-BXYJ_LOCUS8019,gene-BXYJ_LOCUS13118,gene-BXYJ_LOCUS10389,gene-BXYJ_LOCUS770,gene-BXYJ_LOCUS7421,gene-BXYJ_LOCUS9895,gene-BXYJ_LOCUS10299,gene-BXYJ_LOCUS8002,gene-BXYJ_LOCUS8721,gene-BXYJ_LOCUS7455,gene-BXYJ_LOCUS9…
ko04721	Synaptic vesicle cycle	18(2091)	73(5822)	0.985886616010739	0.90320638932299	gene-BXYJ_LOCUS15745,gene-BXYJ_LOCUS5986,gene-BXYJ_LOCUS9996,gene-BXYJ_LOCUS10411,gene-BXYJ_LOCUS15736,gene-BXYJ_LOCUS2270,gene-BXYJ_LOCUS2738,gene-BXYJ_LOCUS10445,gene-BXYJ_LOCUS10188,gene-BXYJ_LOCUS6426,gene-BXYJ_LOCUS7476,gene-BXYJ_LOCUS5802,gene-BXYJ_LOCUS1550,gene-BXYJ_LOCUS4985,gene-BXYJ_LOCUS5166,gene-BXYJ_LOCUS6822,gene-BXYJ_LOCUS9593,gene-BXYJ_LOCUS11870	gene-BXYJ_LOCUS15745,gene-BXYJ_LOCUS5986,gene-BXYJ_LOCUS9996,gene-BXYJ_LOCUS10411,gene-BXYJ_LOCUS15736,gene-BXYJ_LOCUS2270,gene-BXYJ_LOCUS2738,gene-BXYJ_LOCUS10445,gene-BXYJ_LOCUS10188,gene-BXYJ_LOCUS6426,gene-BXYJ_LOCUS7476,gene-BXYJ_LOCUS5802,gene-BXYJ_LOCUS1550,gene-BXYJ_LOCUS4985,gene-BXYJ_LOCUS5166,gene-BXYJ_LOCUS6822,gene-BXYJ_LOCUS9593,gene-BXYJ_LOCUS11870
ko00071	Fatty acid degradation	15(2091)	63(5822)	0.986294285004091	0.90320638932299	gene-BXYJ_LOCUS570,gene-BXYJ_LOCUS569,gene-BXYJ_LOCUS15682,gene-BXYJ_LOCUS10253,gene-BXYJ_LOCUS10252,gene-BXYJ_LOCUS15524,gene-BXYJ_LOCUS6682,gene-BXYJ_LOCUS67,gene-BXYJ_LOCUS15859,gene-BXYJ_LOCUS3638,gene-BXYJ_LOCUS15860,gene-BXYJ_LOCUS8868,gene-BXYJ_LOCUS251,gene-BXYJ_LOCUS6350,gene-BXYJ_LOCUS8656	gene-BXYJ_LOCUS570,gene-BXYJ_LOCUS569,gene-BXYJ_LOCUS15682,gene-BXYJ_LOCUS10253,gene-BXYJ_LOCUS10252,gene-BXYJ_LOCUS15524,gene-BXYJ_LOCUS6682,gene-BXYJ_LOCUS67,gene-BXYJ_LOCUS15859,gene-BXYJ_LOCUS3638,gene-BXYJ_LOCUS15860,gene-BXYJ_LOCUS8868,gene-BXYJ_LOCUS251,gene-BXYJ_LOCUS6350,gene-BXYJ_LOCUS8656
ko00980	Metabolism of xenobiotics by cytochrome P450	34(2091)	126(5822)	0.98769146469753	0.90320638932299	gene-BXYJ_LOCUS3193,gene-BXYJ_LOCUS3191,gene-BXYJ_LOCUS3063,gene-BXYJ_LOCUS9991,gene-BXYJ_LOCUS3161,gene-BXYJ_LOCUS15617,gene-BXYJ_LOCUS10961,gene-BXYJ_LOCUS3192,gene-BXYJ_LOCUS2507,gene-BXYJ_LOCUS3062,gene-BXYJ_LOCUS5860,gene-BXYJ_LOCUS10532,gene-BXYJ_LOCUS10203,gene-BXYJ_LOCUS10297,gene-BXYJ_LOCUS15822,gene-BXYJ_LOCUS9747,gene-BXYJ_LOCUS10180,gene-BXYJ_LOCUS10292,gene-BXYJ_LOCUS3165,gene-BXYJ_L…	gene-BXYJ_LOCUS3193,gene-BXYJ_LOCUS3191,gene-BXYJ_LOCUS3063,gene-BXYJ_LOCUS9991,gene-BXYJ_LOCUS3161,gene-BXYJ_LOCUS15617,gene-BXYJ_LOCUS10961,gene-BXYJ_LOCUS3192,gene-BXYJ_LOCUS2507,gene-BXYJ_LOCUS3062,gene-BXYJ_LOCUS5860,gene-BXYJ_LOCUS10532,gene-BXYJ_LOCUS10203,gene-BXYJ_LOCUS10297,gene-BXYJ_LOCUS15822,gene-BXYJ_LOCUS9747,gene-BXYJ_LOCUS10180,gene-BXYJ_LOCUS10292,gene-BXYJ_LOCUS3165,gene-BXYJ_L…
ko00450	Selenocompound metabolism	1(2091)	10(5822)	0.98836820939681	0.90320638932299	gene-BXYJ_LOCUS9927	gene-BXYJ_LOCUS9927
ko00480	Glutathione metabolism	24(2091)	95(5822)	0.990466314127963	0.90320638932299	gene-BXYJ_LOCUS387,gene-BXYJ_LOCUS385,gene-BXYJ_LOCUS12973,gene-BXYJ_LOCUS386,gene-BXYJ_LOCUS604,gene-BXYJ_LOCUS15799,gene-BXYJ_LOCUS11008,gene-BXYJ_LOCUS603,gene-BXYJ_LOCUS767,gene-BXYJ_LOCUS5953,gene-BXYJ_LOCUS2507,gene-BXYJ_LOCUS5860,gene-BXYJ_LOCUS837,gene-BXYJ_LOCUS10180,gene-BXYJ_LOCUS7549,gene-BXYJ_LOCUS6320,gene-BXYJ_LOCUS5808,gene-BXYJ_LOCUS10488,gene-BXYJ_LOCUS9465,gene-BXYJ_LOCUS10242,…	gene-BXYJ_LOCUS387,gene-BXYJ_LOCUS385,gene-BXYJ_LOCUS12973,gene-BXYJ_LOCUS386,gene-BXYJ_LOCUS604,gene-BXYJ_LOCUS15799,gene-BXYJ_LOCUS11008,gene-BXYJ_LOCUS603,gene-BXYJ_LOCUS767,gene-BXYJ_LOCUS5953,gene-BXYJ_LOCUS2507,gene-BXYJ_LOCUS5860,gene-BXYJ_LOCUS837,gene-BXYJ_LOCUS10180,gene-BXYJ_LOCUS7549,gene-BXYJ_LOCUS6320,gene-BXYJ_LOCUS5808,gene-BXYJ_LOCUS10488,gene-BXYJ_LOCUS9465,gene-BXYJ_LOCUS10242,…
ko01212	Fatty acid metabolism	20(2091)	84(5822)	0.994042812763214	0.90320638932299	gene-BXYJ_LOCUS8470,gene-BXYJ_LOCUS570,gene-BXYJ_LOCUS569,gene-BXYJ_LOCUS15682,gene-BXYJ_LOCUS10582,gene-BXYJ_LOCUS10253,gene-BXYJ_LOCUS10252,gene-BXYJ_LOCUS7632,gene-BXYJ_LOCUS15524,gene-BXYJ_LOCUS5796,gene-BXYJ_LOCUS7243,gene-BXYJ_LOCUS15859,gene-BXYJ_LOCUS12846,gene-BXYJ_LOCUS7152,gene-BXYJ_LOCUS15860,gene-BXYJ_LOCUS9769,gene-BXYJ_LOCUS251,gene-BXYJ_LOCUS6350,gene-BXYJ_LOCUS8656,gene-BXYJ_LOCU…	gene-BXYJ_LOCUS8470,gene-BXYJ_LOCUS570,gene-BXYJ_LOCUS569,gene-BXYJ_LOCUS15682,gene-BXYJ_LOCUS10582,gene-BXYJ_LOCUS10253,gene-BXYJ_LOCUS10252,gene-BXYJ_LOCUS7632,gene-BXYJ_LOCUS15524,gene-BXYJ_LOCUS5796,gene-BXYJ_LOCUS7243,gene-BXYJ_LOCUS15859,gene-BXYJ_LOCUS12846,gene-BXYJ_LOCUS7152,gene-BXYJ_LOCUS15860,gene-BXYJ_LOCUS9769,gene-BXYJ_LOCUS251,gene-BXYJ_LOCUS6350,gene-BXYJ_LOCUS8656,gene-BXYJ_LOCU…
ko04130	SNARE interactions in vesicular transport	2(2091)	18(5822)	0.996354167823466	0.90320638932299	gene-BXYJ_LOCUS2429,gene-BXYJ_LOCUS10848	gene-BXYJ_LOCUS2429,gene-BXYJ_LOCUS10848
ko01200	Carbon metabolism	26(2091)	108(5822)	0.99717203936968	0.90320638932299	gene-BXYJ_LOCUS8579,gene-BXYJ_LOCUS7598,gene-BXYJ_LOCUS15615,gene-BXYJ_LOCUS8250,gene-BXYJ_LOCUS375,gene-BXYJ_LOCUS673,gene-BXYJ_LOCUS8508,gene-BXYJ_LOCUS10938,gene-BXYJ_LOCUS10935,gene-BXYJ_LOCUS10936,gene-BXYJ_LOCUS15703,gene-BXYJ_LOCUS7997,gene-BXYJ_LOCUS10477,gene-BXYJ_LOCUS2346,gene-BXYJ_LOCUS2382,gene-BXYJ_LOCUS7244,gene-BXYJ_LOCUS7505,gene-BXYJ_LOCUS2134,gene-BXYJ_LOCUS7397,gene-BXYJ_LOCUS…	gene-BXYJ_LOCUS8579,gene-BXYJ_LOCUS7598,gene-BXYJ_LOCUS15615,gene-BXYJ_LOCUS8250,gene-BXYJ_LOCUS375,gene-BXYJ_LOCUS673,gene-BXYJ_LOCUS8508,gene-BXYJ_LOCUS10938,gene-BXYJ_LOCUS10935,gene-BXYJ_LOCUS10936,gene-BXYJ_LOCUS15703,gene-BXYJ_LOCUS7997,gene-BXYJ_LOCUS10477,gene-BXYJ_LOCUS2346,gene-BXYJ_LOCUS2382,gene-BXYJ_LOCUS7244,gene-BXYJ_LOCUS7505,gene-BXYJ_LOCUS2134,gene-BXYJ_LOCUS7397,gene-BXYJ_LOCUS…
ko03013	RNA transport	31(2091)	129(5822)	0.998749646775584	0.90320638932299	gene-BXYJ_LOCUS6109,gene-BXYJ_LOCUS10985,gene-BXYJ_LOCUS10529,gene-BXYJ_LOCUS970,gene-BXYJ_LOCUS8540,gene-BXYJ_LOCUS5381,gene-BXYJ_LOCUS8618,gene-BXYJ_LOCUS5293,gene-BXYJ_LOCUS10971,gene-BXYJ_LOCUS882,gene-BXYJ_LOCUS6072,gene-BXYJ_LOCUS784,gene-BXYJ_LOCUS9600,gene-BXYJ_LOCUS8720,gene-BXYJ_LOCUS9895,gene-BXYJ_LOCUS3125,gene-BXYJ_LOCUS12932,gene-BXYJ_LOCUS1042,gene-BXYJ_LOCUS8680,gene-BXYJ_LOCUS885…	gene-BXYJ_LOCUS6109,gene-BXYJ_LOCUS10985,gene-BXYJ_LOCUS10529,gene-BXYJ_LOCUS970,gene-BXYJ_LOCUS8540,gene-BXYJ_LOCUS5381,gene-BXYJ_LOCUS8618,gene-BXYJ_LOCUS5293,gene-BXYJ_LOCUS10971,gene-BXYJ_LOCUS882,gene-BXYJ_LOCUS6072,gene-BXYJ_LOCUS784,gene-BXYJ_LOCUS9600,gene-BXYJ_LOCUS8720,gene-BXYJ_LOCUS9895,gene-BXYJ_LOCUS3125,gene-BXYJ_LOCUS12932,gene-BXYJ_LOCUS1042,gene-BXYJ_LOCUS8680,gene-BXYJ_LOCUS885…
ko01040	Biosynthesis of unsaturated fatty acids	7(2091)	43(5822)	0.998782508124908	0.90320638932299	gene-BXYJ_LOCUS8470,gene-BXYJ_LOCUS10253,gene-BXYJ_LOCUS10252,gene-BXYJ_LOCUS5796,gene-BXYJ_LOCUS12846,gene-BXYJ_LOCUS7152,gene-BXYJ_LOCUS9769	gene-BXYJ_LOCUS8470,gene-BXYJ_LOCUS10253,gene-BXYJ_LOCUS10252,gene-BXYJ_LOCUS5796,gene-BXYJ_LOCUS12846,gene-BXYJ_LOCUS7152,gene-BXYJ_LOCUS9769
ko00380	Tryptophan metabolism	6(2091)	40(5822)	0.999145373178923	0.90320638932299	gene-BXYJ_LOCUS8250,gene-BXYJ_LOCUS7597,gene-BXYJ_LOCUS15682,gene-BXYJ_LOCUS15524,gene-BXYJ_LOCUS8868,gene-BXYJ_LOCUS6350	gene-BXYJ_LOCUS8250,gene-BXYJ_LOCUS7597,gene-BXYJ_LOCUS15682,gene-BXYJ_LOCUS15524,gene-BXYJ_LOCUS8868,gene-BXYJ_LOCUS6350
ko00190	Oxidative phosphorylation	23(2091)	104(5822)	0.99924696174071	0.90320638932299	gene-BXYJ_LOCUS9996,gene-BXYJ_LOCUS15615,gene-BXYJ_LOCUS576,gene-BXYJ_LOCUS3311,gene-BXYJ_LOCUS2270,gene-BXYJ_LOCUS577,gene-BXYJ_LOCUS2431,gene-BXYJ_LOCUS7881,gene-BXYJ_LOCUS15386,gene-BXYJ_LOCUS10445,gene-BXYJ_LOCUS15814,gene-BXYJ_LOCUS7476,gene-BXYJ_LOCUS9484,gene-BXYJ_LOCUS2436,gene-BXYJ_LOCUS5802,gene-BXYJ_LOCUS945,gene-BXYJ_LOCUS9652,gene-BXYJ_LOCUS9918,gene-BXYJ_LOCUS9880,gene-BXYJ_LOCUS682…	gene-BXYJ_LOCUS9996,gene-BXYJ_LOCUS15615,gene-BXYJ_LOCUS576,gene-BXYJ_LOCUS3311,gene-BXYJ_LOCUS2270,gene-BXYJ_LOCUS577,gene-BXYJ_LOCUS2431,gene-BXYJ_LOCUS7881,gene-BXYJ_LOCUS15386,gene-BXYJ_LOCUS10445,gene-BXYJ_LOCUS15814,gene-BXYJ_LOCUS7476,gene-BXYJ_LOCUS9484,gene-BXYJ_LOCUS2436,gene-BXYJ_LOCUS5802,gene-BXYJ_LOCUS945,gene-BXYJ_LOCUS9652,gene-BXYJ_LOCUS9918,gene-BXYJ_LOCUS9880,gene-BXYJ_LOCUS682…
ko03010	Ribosome	28(2091)	127(5822)	0.999776893895693	0.90320638932299	gene-BXYJ_LOCUS2443,gene-BXYJ_LOCUS15843,gene-BXYJ_LOCUS8257,gene-BXYJ_LOCUS277,gene-BXYJ_LOCUS278,gene-BXYJ_LOCUS8784,gene-BXYJ_LOCUS8437,gene-BXYJ_LOCUS9908,gene-BXYJ_LOCUS908,gene-BXYJ_LOCUS8783,gene-BXYJ_LOCUS7401,gene-BXYJ_LOCUS904,gene-BXYJ_LOCUS4107,gene-BXYJ_LOCUS9884,gene-BXYJ_LOCUS1072,gene-BXYJ_LOCUS2146,gene-BXYJ_LOCUS5885,gene-BXYJ_LOCUS9340,gene-BXYJ_LOCUS9370,gene-BXYJ_LOCUS14577,g…	gene-BXYJ_LOCUS2443,gene-BXYJ_LOCUS15843,gene-BXYJ_LOCUS8257,gene-BXYJ_LOCUS277,gene-BXYJ_LOCUS278,gene-BXYJ_LOCUS8784,gene-BXYJ_LOCUS8437,gene-BXYJ_LOCUS9908,gene-BXYJ_LOCUS908,gene-BXYJ_LOCUS8783,gene-BXYJ_LOCUS7401,gene-BXYJ_LOCUS904,gene-BXYJ_LOCUS4107,gene-BXYJ_LOCUS9884,gene-BXYJ_LOCUS1072,gene-BXYJ_LOCUS2146,gene-BXYJ_LOCUS5885,gene-BXYJ_LOCUS9340,gene-BXYJ_LOCUS9370,gene-BXYJ_LOCUS14577,g…
