# Supplementary material for: Whole-Genome Sequences of 13 Chinese Indigenous Pinewood Nematodes, Bursaphelenchus xylophilus
Source: Int J Mol Sci. 2024 Sep 29;25(19):10492. doi: 10.3390/ijms251910492 (PMC11477327; doi:10.3390/ijms251910492)
Supplement: Supplementary file 1 [file ijms-25-10492-s001.zip › Supplementary File S5.xls]

Ontology	Description	Id	Significant	Annotated	Pvalue	Qvalue
biological process	signaling	GO:0023052	497(1984)	1266(5903)	1.1e-06	0.003267
biological process	response to stimulus	GO:0050896	690(1984)	1855(5903)	4.7e-05	0.069795
biological process	behavior	GO:0007610	137(1984)	335(5903)	0.00246	0.644664705882353
biological process	immune system process	GO:0002376	120(1984)	293(5903)	0.00421	0.672157894736842
biological process	locomotion	GO:0040011	173(1984)	444(5903)	0.00798	0.977844303797468
biological process	biological regulation	GO:0065007	970(1984)	2763(5903)	0.01205	1
biological process	multicellular organismal process	GO:0032501	642(1984)	1797(5903)	0.01247	1
biological process	localization	GO:0051179	601(1984)	1680(5903)	0.01448	1
biological process	regulation of biological process	GO:0050789	876(1984)	2515(5903)	0.04624	1
biological process	establishment of localization	GO:0051234	491(1984)	1384(5903)	0.05001	1
biological process	positive regulation of biological process	GO:0048518	358(1984)	1010(5903)	0.09376	1
biological process	reproduction	GO:0000003	193(1984)	532(5903)	0.0943	1
biological process	reproductive process	GO:0022414	176(1984)	486(5903)	0.11191	1
biological process	cellular process	GO:0009987	1745(1984)	5168(5903)	0.26546	1
biological process	rhythmic process	GO:0048511	19(1984)	49(5903)	0.26552	1
biological process	cell killing	GO:0001906	4(1984)	9(5903)	0.35644	1
biological process	developmental process	GO:0032502	555(1984)	1633(5903)	0.36347	1
biological process	negative regulation of biological process	GO:0048519	292(1984)	862(5903)	0.44356	1
biological process	growth	GO:0040007	72(1984)	237(5903)	0.87434	1
biological process	cellular component organization or biogenesis	GO:0071840	468(1984)	1473(5903)	0.96076	1
biological process	detoxification	GO:0098754	1(1984)	9(5903)	0.97502	1
biological process	metabolic process	GO:0008152	1277(1984)	3907(5903)	0.98345	1
cellular component	membrane	GO:0016020	1323(2405)	3709(7100)	0.00045	0.0772714285714286
cellular component	cell junction	GO:0030054	178(2405)	455(7100)	0.00881	0.756401428571429
cellular component	synapse	GO:0045202	106(2405)	269(7100)	0.03047	1
cellular component	supramolecular fiber	GO:0099512	84(2405)	231(7100)	0.22798	1
cellular component	symplast	GO:0055044	1(2405)	1(7100)	0.33873	1
cellular component	extracellular region	GO:0005576	300(2405)	878(7100)	0.43549	1
cellular component	extracellular matrix	GO:0031012	26(2405)	84(7100)	0.75114	1
cellular component	virion component	GO:0044423	3(2405)	16(7100)	0.94581	1
cellular component	nucleoid	GO:0009295	2(2405)	13(7100)	0.96471	1
cellular component	organelle	GO:0043226	1367(2405)	4188(7100)	0.99602	1
cellular component	membrane-enclosed lumen	GO:0031974	274(2405)	920(7100)	0.99795	1
cellular component	protein-containing complex	GO:0032991	472(2405)	1585(7100)	0.99996	1
molecular function	molecular transducer activity	GO:0060089	108(2225)	266(6570)	0.01133	1
molecular function	catalytic activity	GO:0003824	1257(2225)	3585(6570)	0.01317	1
molecular function	transporter activity	GO:0005215	279(2225)	748(6570)	0.01987	1
molecular function	signaling receptor regulator activity	GO:0030545	9(2225)	16(6570)	0.05481	1
molecular function	binding	GO:0005488	1384(2225)	4092(6570)	0.54948	1
molecular function	chemorepellent activity	GO:0045499	1(2225)	2(6570)	0.56266	1
molecular function	molecular function regulator activity	GO:0098772	86(2225)	260(6570)	0.63128	1
molecular function	chemoattractant activity	GO:0042056	1(2225)	3(6570)	0.71082	1
molecular function	enzyme regulator activity	GO:0030234	73(2225)	226(6570)	0.71653	1
molecular function	channel regulator activity	GO:0016247	4(2225)	14(6570)	0.75255	1
molecular function	electron transfer activity	GO:0009055	20(2225)	88(6570)	0.99193	1
molecular function	translation regulator activity	GO:0045182	19(2225)	85(6570)	0.9928	1
molecular function	antioxidant activity	GO:0016209	9(2225)	51(6570)	0.99696	1
molecular function	structural molecule activity	GO:0005198	79(2225)	349(6570)	1	1
