# Supplementary material for: Whole-Genome Sequences of 13 Chinese Indigenous Pinewood Nematodes, Bursaphelenchus xylophilus
Source: Int J Mol Sci. 2024 Sep 29;25(19):10492. doi: 10.3390/ijms251910492 (PMC11477327; doi:10.3390/ijms251910492)
Supplement: Supplementary file 1 [file ijms-25-10492-s001.zip › Supplementary File S6.xls]

Group	Subgroup	Sign	Anno
A	RNA processing and modification	91	287
B	Chromatin structure and dynamics	32	130
C	Energy production and conversion	97	311
D	Cell cycle control, cell division, chromosome partitioning	65	213
E	Amino acid transport and metabolism	137	332
F	Nucleotide transport and metabolism	37	92
G	Carbohydrate transport and metabolism	152	396
H	Coenzyme transport and metabolism	23	60
I	Lipid transport and metabolism	144	421
J	Translation, ribosomal structure and biogenesis	86	352
K	Transcription	218	616
L	Replication, recombination and repair	51	158
M	Cell wall/membrane/envelope biogenesis	33	83
N	Cell motility	3	12
O	Posttranslational modification, protein turnover, chaperones	270	840
P	Inorganic ion transport and metabolism	119	312
Q	Secondary metabolites biosynthesis, transport and catabolism	73	177
R	General function prediction only	390	1101
S	Function unknown	191	588
T	Signal transduction mechanisms	513	1300
U	Intracellular trafficking, secretion, and vesicular transport	150	411
V	Defense mechanisms	21	63
W	Extracellular structures	42	114
Y	Nuclear structure	9	30
Z	Cytoskeleton	76	216
