# Supplementary material for: Whole-Genome Sequences of 13 Chinese Indigenous Pinewood Nematodes, Bursaphelenchus xylophilus
Source: Int J Mol Sci. 2024 Sep 29;25(19):10492. doi: 10.3390/ijms251910492 (PMC11477327; doi:10.3390/ijms251910492)
Supplement: Supplementary file 1 [file ijms-25-10492-s001.zip › Supplementary File S7.xlsx]

## Sheet: Sheet1
CHROM	POS	REF	ALT	TYPE	Samples	VAR	EFFECT	IMPACT	GENE	GENEID	FEATUREID	HGVS_C	HGVS_P	Des.	GO	KEGG	COG/KOG	A1.AD	A1.DP	A1.GT	A1.MAF	A10.AD	A10.DP	A10.GT	A10.MAF	A11.AD	A11.DP	A11.GT	A11.MAF	A2.AD	A2.DP	A2.GT	A2.MAF	A3.AD	A3.DP	A3.GT	A3.MAF	A4.AD	A4.DP	A4.GT	A4.MAF	A5.AD	A5.DP	A5.GT	A5.MAF	A6.AD	A6.DP	A6.GT	A6.MAF
CAJFCV020000001.1	621542	T	A	SNP	A2,A6,A7,A9	4	missense_variant,non_coding_transcript_exon_variant	MODERATE,MODIFIER	gene-BXYJ_LOCUS112,gene-BXYJ_LOCUS112	gene-BXYJ_LOCUS112,gene-BXYJ_LOCUS112	gene-BXYJ_LOCUS112,rna-BXYJ_LOCUS112	c.1863T>A,n.3300T>A	p.His621Gln,.	-	-	-	-	0	3	./.	0	0	40	T/T	0	3	3	T/T	100	6	6	A/A	100	2	2	T/T	100	2	2	T/T	100	0	1	T/T	0	4	4	A/A	100
CAJFCV020000001.1	686440	G	C	SNP	A1,A4,A5,A8	4	synonymous_variant	LOW	rna-BXYJ_LOCUS128	gene-BXYJ_LOCUS128	rna-BXYJ_LOCUS128	c.114C>G	p.Arg38Arg	-	-	-	-	5	5	C/C	100	0	36	G/G	0	3	3	G/G	100	0	2	G/G	0	0	2	G/G	0	5	5	C/C	100	9	9	C/C	100	0	3	./.	0
CAJFCV020000001.1	753987	C	G	SNP	A2,A4,A9	3	synonymous_variant,non_coding_transcript_exon_variant	LOW,MODIFIER	gene-BXYJ_LOCUS134,gene-BXYJ_LOCUS134	gene-BXYJ_LOCUS134,gene-BXYJ_LOCUS134	gene-BXYJ_LOCUS134,rna-BXYJ_LOCUS134	c.312G>C,n.2049G>C	p.Pro104Pro,.	-	-	-	-	2	14	C/C	14.2857	0	108	C/C	0	3	23	C/C	13.0435	10	40	C/G	25	2	22	C/C	9.0909	4	16	C/G	25	0	11	C/C	0	3	16	C/C	18.75
CAJFCV020000001.1	754145	A	AGCCCG	INDEL	A1,A7,A9	3	frameshift_variant,non_coding_transcript_exon_variant	HIGH,MODIFIER	gene-BXYJ_LOCUS134,gene-BXYJ_LOCUS134	gene-BXYJ_LOCUS134,gene-BXYJ_LOCUS134	gene-BXYJ_LOCUS134,rna-BXYJ_LOCUS134	c.149_153dupCGGGC,n.1886_1890dupCGGGC	p.Trp52fs,.	-	-	-	-	5	36	A/AGCCCG	13.8889	0	60	A/A	0	1	21	A/A	4.7619	3	33	A/A	9.0909	1	9	A/A	11.1111	0	11	A/A	0	1	14	A/A	7.1429	2	23	A/A	8.6957
CAJFCV020000001.1	1644909	C	A	SNP	A1,A2,A3,A5,A6,A9	6	missense_variant,non_coding_transcript_exon_variant	MODERATE,MODIFIER	gene-BXYJ_LOCUS269,gene-BXYJ_LOCUS269	gene-BXYJ_LOCUS269,gene-BXYJ_LOCUS269	gene-BXYJ_LOCUS269,rna-BXYJ_LOCUS269	c.906G>T,n.3100G>T	p.Met302Ile,.	-	-	-	-	20	122	C/A	16.3934	0	168	C/C	0	0	59	C/C	0	25	126	C/A	19.8413	5	52	C/A	9.6154	0	40	C/C	0	7	62	C/A	11.2903	18	106	C/A	16.9811
CAJFCV020000001.1	1644911	T	A	SNP	A1,A10,A2,A3,A5,A6,A9	7	missense_variant,non_coding_transcript_exon_variant	MODERATE,MODIFIER	gene-BXYJ_LOCUS269,gene-BXYJ_LOCUS269	gene-BXYJ_LOCUS269,gene-BXYJ_LOCUS269	gene-BXYJ_LOCUS269,rna-BXYJ_LOCUS269	c.904A>T,n.3098A>T	p.Met302Leu,.	-	-	-	-	19	127	T/A	14.9606	57	174	T/A	32.7586	0	59	T/T	0	24	126	T/A	19.0476	5	51	T/A	9.8039	0	40	T/T	0	7	63	T/A	11.1111	17	104	T/A	16.3462
CAJFCV020000001.1	1646677	A	G	SNP	A11,A4,A7,A8	4	synonymous_variant,non_coding_transcript_exon_variant	LOW,MODIFIER	gene-BXYJ_LOCUS269,gene-BXYJ_LOCUS269	gene-BXYJ_LOCUS269,gene-BXYJ_LOCUS269	gene-BXYJ_LOCUS269,rna-BXYJ_LOCUS269	c.603T>C,n.1332T>C	p.Cys201Cys,.	-	-	-	-	0	100	A/A	0	0	159	A/A	0	12	58	A/G	20.6897	0	88	A/A	0	0	44	A/A	0	7	44	A/G	15.9091	2	45	A/A	4.4444	0	104	A/A	0
CAJFCV020000001.1	1663756	T	G	SNP	A3,A4,A6,A8	4	missense_variant,non_coding_transcript_exon_variant	MODERATE,MODIFIER	gene-BXYJ_LOCUS276,gene-BXYJ_LOCUS276	gene-BXYJ_LOCUS276,gene-BXYJ_LOCUS276	gene-BXYJ_LOCUS276,rna-BXYJ_LOCUS276	c.484A>C,n.727A>C	p.Asn162His,.	-	-	-	-	0	19	T/T	0	0	32	T/T	0	0	19	T/T	0	0	27	T/T	0	16	16	G/G	100	19	19	G/G	100	0	18	./.	0	22	22	G/G	100
CAJFCV020000001.1	1663768	T	C	SNP	A4,A6,A7,A8	4	missense_variant,non_coding_transcript_exon_variant	MODERATE,MODIFIER	gene-BXYJ_LOCUS276,gene-BXYJ_LOCUS276	gene-BXYJ_LOCUS276,gene-BXYJ_LOCUS276	gene-BXYJ_LOCUS276,rna-BXYJ_LOCUS276	c.472A>G,n.715A>G	p.Asn158Asp,.	-	-	-	-	0	18	T/T	0	0	28	T/T	0	0	20	T/T	0	0	29	T/T	0	14	17	T/T	82.3529	15	15	C/C	100	0	15	./.	0	19	19	C/C	100
CAJFCV020000001.1	1663786	T	C	SNP	A4,A6,A7,A8	4	missense_variant,non_coding_transcript_exon_variant	MODERATE,MODIFIER	gene-BXYJ_LOCUS276,gene-BXYJ_LOCUS276	gene-BXYJ_LOCUS276,gene-BXYJ_LOCUS276	gene-BXYJ_LOCUS276,rna-BXYJ_LOCUS276	c.454A>G,n.697A>G	p.Asn152Asp,.	-	-	-	-	0	16	T/T	0	0	24	T/T	0	0	18	T/T	0	0	31	T/T	0	8	11	T/T	72.7273	11	11	C/C	100	0	14	./.	0	10	10	C/C	100
CAJFCV020000001.1	1933454	C	T	SNP	A3,A4,A5,A6	4	synonymous_variant,non_coding_transcript_exon_variant	LOW,MODIFIER	gene-BXYJ_LOCUS322,gene-BXYJ_LOCUS322	gene-BXYJ_LOCUS322,gene-BXYJ_LOCUS322	gene-BXYJ_LOCUS322,rna-BXYJ_LOCUS322	c.510G>A,n.510G>A	p.Glu170Glu,.	-	-	-	-	0	68	./.	0	0	52	./.	0	0	48	./.	0	0	81	./.	0	17	17	T/T	100	49	49	T/T	100	37	37	T/T	100	68	68	T/T	100
CAJFCV020000001.1	1933465	T	G	SNP	A3,A4,A5,A6	4	missense_variant,non_coding_transcript_exon_variant	MODERATE,MODIFIER	gene-BXYJ_LOCUS322,gene-BXYJ_LOCUS322	gene-BXYJ_LOCUS322,gene-BXYJ_LOCUS322	gene-BXYJ_LOCUS322,rna-BXYJ_LOCUS322	c.499A>C,n.499A>C	p.Ile167Leu,.	-	-	-	-	0	63	./.	0	0	50	./.	0	0	49	./.	0	0	77	./.	0	17	17	G/G	100	48	48	G/G	100	38	38	G/G	100	71	71	G/G	100
CAJFCV020000001.1	1974989	T	G	SNP	A1,A2,A5,A7	4	missense_variant,non_coding_transcript_exon_variant	MODERATE,MODIFIER	gene-BXYJ_LOCUS331,gene-BXYJ_LOCUS331	gene-BXYJ_LOCUS331,gene-BXYJ_LOCUS331	gene-BXYJ_LOCUS331,rna-BXYJ_LOCUS331	c.171T>G,n.550T>G	p.Ile57Met,.	-	-	-	-	5	5	./G	100	0	0	./.	0	0	0	./.	0	4	4	./G	100	0	0	./.	0	0	0	./.	0	2	2	./.	100	0	0	./.	0
CAJFCV020000001.1	1984001	G	A	SNP	A1,A2,A5,A7,A8	5	synonymous_variant,non_coding_transcript_exon_variant	LOW,MODIFIER	gene-BXYJ_LOCUS332,gene-BXYJ_LOCUS332	gene-BXYJ_LOCUS332,gene-BXYJ_LOCUS332	gene-BXYJ_LOCUS332,rna-BXYJ_LOCUS332	c.210G>A,n.487G>A	p.Ser70Ser,.	-	-	-	-	5	5	A/A	100	0	0	G/G	0	2	2	G/G	100	4	4	A/A	100	0	0	G/G	0	0	0	G/G	0	6	6	A/A	100	0	1	G/G	0
CAJFCV020000001.1	1985074	C	A	SNP	A10,A11,A2,A4,A6,A9	6	missense_variant,non_coding_transcript_exon_variant	MODERATE,MODIFIER	gene-BXYJ_LOCUS332,gene-BXYJ_LOCUS332	gene-BXYJ_LOCUS332,gene-BXYJ_LOCUS332	gene-BXYJ_LOCUS332,rna-BXYJ_LOCUS332	c.1185C>A,n.1560C>A	p.Asp395Glu,.	-	-	-	-	0	1	./.	0	5	5	./.	100	10	10	./A	100	5	5	./.	100	0	0	./.	0	2	2	./.	100	0	0	./.	0	2	2	./.	100
CAJFCV020000001.1	2052815	GGC	G	INDEL	A1,A11,A6,A7,A9	5	frameshift_variant,non_coding_transcript_exon_variant	HIGH,MODIFIER	gene-BXYJ_LOCUS344,gene-BXYJ_LOCUS344	gene-BXYJ_LOCUS344,gene-BXYJ_LOCUS344	gene-BXYJ_LOCUS344,rna-BXYJ_LOCUS344	c.350_351delGC,n.3354_3355delGC	p.Cys117fs,.	-	-	-	-	6	42	GGC/G	14.2857	0	41	GGC/GGC	0	8	36	GGC/G	22.2222	0	40	GGC/GGC	0	0	33	GGC/GGC	0	0	26	GGC/GGC	0	0	37	GGC/GGC	0	7	54	GGC/G	12.963
CAJFCV020000001.1	2052821	TATA	T	INDEL	A1,A11,A6,A7,A9	5	conservative_inframe_deletion,non_coding_transcript_exon_variant	MODERATE,MODIFIER	gene-BXYJ_LOCUS344,gene-BXYJ_LOCUS344	gene-BXYJ_LOCUS344,gene-BXYJ_LOCUS344	gene-BXYJ_LOCUS344,rna-BXYJ_LOCUS344	c.343_345delTAT,n.3347_3349delTAT	p.Tyr115del,.	-	-	-	-	6	6	./T	100	0	0	TATA/TATA	0	8	8	./T	100	0	0	TATA/TATA	0	0	1	TATA/TATA	0	0	0	TATA/TATA	0	0	0	TATA/TATA	0	7	7	./T	100
CAJFCV020000001.1	2052828	T	TCA	INDEL	A1,A11,A6,A7,A9	5	frameshift_variant,non_coding_transcript_exon_variant	HIGH,MODIFIER	gene-BXYJ_LOCUS344,gene-BXYJ_LOCUS344	gene-BXYJ_LOCUS344,gene-BXYJ_LOCUS344	gene-BXYJ_LOCUS344,rna-BXYJ_LOCUS344	c.338_339insTG,n.3342_3343insTG	p.Asn114fs,.	-	-	-	-	6	43	T/TCA	13.9535	0	33	T/T	0	8	34	T/TCA	23.5294	0	33	T/T	0	0	31	T/T	0	0	25	T/T	0	0	34	T/T	0	7	56	T/TCA	12.5
CAJFCV020000001.1	2052834	A	ACACGCCG	INDEL	A1,A11,A6,A7,A9	5	frameshift_variant,non_coding_transcript_exon_variant	HIGH,MODIFIER	gene-BXYJ_LOCUS344,gene-BXYJ_LOCUS344	gene-BXYJ_LOCUS344,gene-BXYJ_LOCUS344	gene-BXYJ_LOCUS344,rna-BXYJ_LOCUS344	c.332_333insCGGCGTG,n.3336_3337insCGGCGTG	p.Ser112fs,.	-	-	-	-	6	45	A/ACACGCCG	13.3333	0	31	A/A	0	8	34	A/ACACGCCG	23.5294	0	29	A/A	0	0	31	A/A	0	0	28	A/A	0	0	32	A/A	0	7	51	A/ACACGCCG	13.7255
CAJFCV020000001.1	2052844	TTC	T	INDEL	A1,A11,A6,A7,A9	5	frameshift_variant,non_coding_transcript_exon_variant	HIGH,MODIFIER	gene-BXYJ_LOCUS344,gene-BXYJ_LOCUS344	gene-BXYJ_LOCUS344,gene-BXYJ_LOCUS344	gene-BXYJ_LOCUS344,rna-BXYJ_LOCUS344	c.321_322delGA,n.3325_3326delGA	p.Lys108fs,.	-	-	-	-	6	52	TTC/T	11.5385	0	46	TTC/TTC	0	8	53	TTC/T	15.0943	0	45	TTC/TTC	0	0	36	TTC/TTC	0	0	43	TTC/TTC	0	0	42	TTC/TTC	0	7	55	TTC/T	12.7273
CAJFCV020000001.1	2052849	T	TC	INDEL	A1,A11,A6,A7,A9	5	frameshift_variant,non_coding_transcript_exon_variant	HIGH,MODIFIER	gene-BXYJ_LOCUS344,gene-BXYJ_LOCUS344	gene-BXYJ_LOCUS344,gene-BXYJ_LOCUS344	gene-BXYJ_LOCUS344,rna-BXYJ_LOCUS344	c.317_318insG,n.3321_3322insG	p.Leu107fs,.	-	-	-	-	6	52	T/TC	11.5385	0	46	T/T	0	8	54	T/TC	14.8148	0	45	T/T	0	0	36	T/T	0	0	43	T/T	0	0	42	T/T	0	7	56	T/TC	12.5
CAJFCV020000001.1	2251499	T	C	SNP	A10,A11,A2,A3,A7,A9	6	synonymous_variant,non_coding_transcript_exon_variant	LOW,MODIFIER	gene-BXYJ_LOCUS372,gene-BXYJ_LOCUS372	gene-BXYJ_LOCUS372,gene-BXYJ_LOCUS372	gene-BXYJ_LOCUS372,rna-BXYJ_LOCUS372	c.111A>G,n.111A>G	p.Lys37Lys,.	-	-	-	-	0	51	T/T	0	5	36	T/C	13.8889	10	34	T/C	29.4118	7	47	T/C	14.8936	4	28	T/C	14.2857	0	19	T/T	0	1	17	T/T	5.8824	2	28	T/T	7.1429
CAJFCV020000001.1	2293580	C	T	SNP	A1,A10,A2,A3,A4,A5,A6,A7,A8,A9	10	synonymous_variant,non_coding_transcript_exon_variant	LOW,MODIFIER	gene-BXYJ_LOCUS379,gene-BXYJ_LOCUS379	gene-BXYJ_LOCUS379,gene-BXYJ_LOCUS379	gene-BXYJ_LOCUS379,rna-BXYJ_LOCUS379	c.1020C>T,n.1095C>T	p.Asp340Asp,.	-	-	-	-	31	31	T/T	100	41	41	T/T	100	0	10	./.	0	44	44	T/T	100	11	11	T/T	100	14	14	T/T	100	15	15	T/T	100	29	29	T/T	100
CAJFCV020000001.1	2293583	A	G	SNP	A1,A10,A2,A3,A4,A5,A6,A7,A8,A9	10	synonymous_variant,non_coding_transcript_exon_variant	LOW,MODIFIER	gene-BXYJ_LOCUS379,gene-BXYJ_LOCUS379	gene-BXYJ_LOCUS379,gene-BXYJ_LOCUS379	gene-BXYJ_LOCUS379,rna-BXYJ_LOCUS379	c.1023A>G,n.1098A>G	p.Glu341Glu,.	-	-	-	-	26	26	G/G	100	31	31	G/G	100	0	9	./.	0	41	41	G/G	100	9	9	G/G	100	12	12	G/G	100	14	14	G/G	100	24	24	G/G	100
CAJFCV020000001.1	2293586	G	A	SNP	A1,A10,A2,A3,A4,A5,A6,A7,A8,A9	10	synonymous_variant,non_coding_transcript_exon_variant	LOW,MODIFIER	gene-BXYJ_LOCUS379,gene-BXYJ_LOCUS379	gene-BXYJ_LOCUS379,gene-BXYJ_LOCUS379	gene-BXYJ_LOCUS379,rna-BXYJ_LOCUS379	c.1026G>A,n.1101G>A	p.Glu342Glu,.	-	-	-	-	23	23	A/A	100	27	27	A/A	100	0	8	./.	0	41	41	A/A	100	9	9	A/A	100	10	10	A/A	100	14	14	A/A	100	18	18	A/A	100
CAJFCV020000001.1	2293627	T	C	SNP	A10,A2,A3,A6,A9	5	missense_variant,non_coding_transcript_exon_variant	MODERATE,MODIFIER	gene-BXYJ_LOCUS379,gene-BXYJ_LOCUS379	gene-BXYJ_LOCUS379,gene-BXYJ_LOCUS379	gene-BXYJ_LOCUS379,rna-BXYJ_LOCUS379	c.1067T>C,n.1142T>C	p.Val356Ala,.	-	-	-	-	1	1	T/T	100	4	4	C/C	100	0	6	./.	0	9	9	C/C	100	4	4	C/C	100	2	2	T/T	100	2	2	T/T	100	5	5	C/C	100
CAJFCV020000001.1	2296428	G	A	SNP	A10,A11,A2,A6,A9	5	synonymous_variant,non_coding_transcript_exon_variant	LOW,MODIFIER	gene-BXYJ_LOCUS379,gene-BXYJ_LOCUS379	gene-BXYJ_LOCUS379,gene-BXYJ_LOCUS379	gene-BXYJ_LOCUS379,rna-BXYJ_LOCUS379	c.2778G>A,n.3943G>A	p.Lys926Lys,.	-	-	-	-	3	3	G/G	100	7	13	G/A	53.8462	4	4	A/A	100	5	9	G/A	55.5556	0	2	G/G	0	0	3	G/G	0	0	7	G/G	0	9	13	G/A	69.2308
CAJFCV020000001.1	2649084	GAAGAA	G	INDEL	A10,A4,A9	3	frameshift_variant,non_coding_transcript_exon_variant	HIGH,MODIFIER	gene-BXYJ_LOCUS434,gene-BXYJ_LOCUS434	gene-BXYJ_LOCUS434,gene-BXYJ_LOCUS434	gene-BXYJ_LOCUS434,rna-BXYJ_LOCUS434	c.1019_1023delAGAAA,n.1076_1080delAGAAA	p.Lys340fs,.	-	-	-	-	0	225	GAAGAA/GAAGAA	0	14	110	GAAGAA/G	12.7273	11	192	GAAGAA/GAAGAA	5.7292	0	321	GAAGAA/GAAGAA	0	0	94	GAAGAA/GAAGAA	0	11	156	GAAGAA/G	7.0513	0	162	GAAGAA/GAAGAA	0	0	280	GAAGAA/GAAGAA	0
CAJFCV020000001.1	2677591	A	G	SNP	A11,A2,A3,A5,A7,A8	6	synonymous_variant	LOW	rna-BXYJ_LOCUS439	gene-BXYJ_LOCUS439	rna-BXYJ_LOCUS439	c.3072T>C	p.Phe1024Phe	-	-	-	-	7	96	A/A	7.2917	0	38	A/A	0	9	63	A/G	14.2857	14	109	A/G	12.844	5	46	A/G	10.8696	0	38	A/A	0	8	58	A/G	13.7931	9	97	A/A	9.2784
CAJFCV020000001.1	2677614	G	T	SNP	A1,A11,A2,A3,A5,A6,A7,A8,A9	9	missense_variant	MODERATE	rna-BXYJ_LOCUS439	gene-BXYJ_LOCUS439	rna-BXYJ_LOCUS439	c.3049C>A	p.Pro1017Thr	-	-	-	-	7	94	G/T	7.4468	0	38	G/G	0	10	40	G/T	25	14	114	G/T	12.2807	5	42	G/T	11.9048	0	38	G/G	0	8	53	G/T	15.0943	11	100	G/T	11
CAJFCV020000001.1	2677622	G	T	SNP	A1,A11,A2,A3,A5,A6,A7,A8,A9	9	missense_variant	MODERATE	rna-BXYJ_LOCUS439	gene-BXYJ_LOCUS439	rna-BXYJ_LOCUS439	c.3041C>A	p.Ser1014Tyr	-	-	-	-	7	101	G/T	6.9307	0	38	G/G	0	10	39	G/T	25.641	14	114	G/T	12.2807	5	44	G/T	11.3636	0	38	G/G	0	8	52	G/T	15.3846	10	99	G/T	10.101
CAJFCV020000001.1	2677640	A	G	SNP	A11,A2,A6,A7	4	missense_variant	MODERATE	rna-BXYJ_LOCUS439	gene-BXYJ_LOCUS439	rna-BXYJ_LOCUS439	c.3023T>C	p.Ile1008Thr	-	-	-	-	0	45	A/A	0	0	38	A/A	0	7	44	A/G	15.9091	9	98	A/G	9.1837	3	47	A/A	6.382999999999999	0	38	A/A	0	3	42	A/A	7.1429	7	97	A/G	7.2165
CAJFCV020000001.1	2677641	T	C	SNP	A11,A2,A6,A7	4	missense_variant	MODERATE	rna-BXYJ_LOCUS439	gene-BXYJ_LOCUS439	rna-BXYJ_LOCUS439	c.3022A>G	p.Ile1008Val	-	-	-	-	0	45	T/T	0	0	38	T/T	0	7	44	T/C	15.9091	9	98	T/C	9.1837	3	47	T/T	6.382999999999999	0	38	T/T	0	3	41	T/T	7.3171	7	97	T/C	7.2165
CAJFCV020000001.1	2981769	G	A	SNP	A1,A10,A11,A2,A3,A5,A6,A7,A9	9	synonymous_variant	LOW	rna-BXYJ_LOCUS505	gene-BXYJ_LOCUS505	rna-BXYJ_LOCUS505	c.942G>A	p.Lys314Lys	-	-	-	-	76	249	G/A	30.5221	57	182	G/A	31.3187	30	157	G/A	19.1083	72	299	G/A	24.0803	26	110	G/A	23.6364	0	143	G/G	0	28	132	G/A	21.2121	65	261	G/A	24.9042
CAJFCV020000001.1	3551822	C	T	SNP	A10,A5,A6,A9	4	synonymous_variant,non_coding_transcript_exon_variant	LOW,MODIFIER	gene-BXYJ_LOCUS595,gene-BXYJ_LOCUS595	gene-BXYJ_LOCUS595,gene-BXYJ_LOCUS595	gene-BXYJ_LOCUS595,rna-BXYJ_LOCUS595	c.846C>T,n.2276C>T	p.Phe282Phe,.	-	-	-	-	0	7	./.	0	4	4	T/T	100	2	2	C/C	100	3	3	C/C	100	1	1	C/C	100	0	0	C/C	0	4	4	T/T	100	15	15	T/T	100
CAJFCV020000001.1	3551837	A	G	SNP	A10,A2,A5,A6,A9	5	synonymous_variant,non_coding_transcript_exon_variant	LOW,MODIFIER	gene-BXYJ_LOCUS595,gene-BXYJ_LOCUS595	gene-BXYJ_LOCUS595,gene-BXYJ_LOCUS595	gene-BXYJ_LOCUS595,rna-BXYJ_LOCUS595	c.861A>G,n.2291A>G	p.Glu287Glu,.	-	-	-	-	0	6	./.	0	5	5	G/G	100	2	2	A/A	100	5	5	G/G	100	1	1	A/A	100	0	0	A/A	0	4	4	G/G	100	15	15	G/G	100
CAJFCV020000001.1	3603102	C	T	SNP	A11,A6,A8	3	synonymous_variant,non_coding_transcript_exon_variant	LOW,MODIFIER	gene-BXYJ_LOCUS605,gene-BXYJ_LOCUS605	gene-BXYJ_LOCUS605,gene-BXYJ_LOCUS605	gene-BXYJ_LOCUS605,rna-BXYJ_LOCUS605	c.156C>T,n.356C>T	p.Asn52Asn,.	-	-	-	-	0	32	./.	0	0	4	./.	0	20	20	T/T	100	0	30	./.	0	0	10	./.	0	0	18	./.	0	0	8	./.	0	23	23	T/T	100
CAJFCV020000001.1	3603103	G	A	SNP	A11,A6,A8	3	missense_variant,non_coding_transcript_exon_variant	MODERATE,MODIFIER	gene-BXYJ_LOCUS605,gene-BXYJ_LOCUS605	gene-BXYJ_LOCUS605,gene-BXYJ_LOCUS605	gene-BXYJ_LOCUS605,rna-BXYJ_LOCUS605	c.157G>A,n.357G>A	p.Val53Ile,.	-	-	-	-	0	32	./.	0	0	4	./.	0	20	20	A/A	100	0	30	./.	0	0	10	./.	0	0	18	./.	0	0	8	./.	0	23	23	A/A	100
CAJFCV020000001.1	3603117	C	T	SNP	A11,A6,A8	3	synonymous_variant,non_coding_transcript_exon_variant	LOW,MODIFIER	gene-BXYJ_LOCUS605,gene-BXYJ_LOCUS605	gene-BXYJ_LOCUS605,gene-BXYJ_LOCUS605	gene-BXYJ_LOCUS605,rna-BXYJ_LOCUS605	c.171C>T,n.371C>T	p.Ala57Ala,.	-	-	-	-	0	30	./.	0	1	1	C/C	100	20	20	T/T	100	0	22	./.	0	0	7	./.	0	0	17	./.	0	0	6	./.	0	20	20	T/T	100
CAJFCV020000001.1	3603123	A	G	SNP	A11,A6,A8	3	synonymous_variant,non_coding_transcript_exon_variant	LOW,MODIFIER	gene-BXYJ_LOCUS605,gene-BXYJ_LOCUS605	gene-BXYJ_LOCUS605,gene-BXYJ_LOCUS605	gene-BXYJ_LOCUS605,rna-BXYJ_LOCUS605	c.177A>G,n.377A>G	p.Gly59Gly,.	-	-	-	-	0	28	./.	0	0	0	A/A	0	20	20	G/G	100	0	21	./.	0	0	8	./.	0	0	14	./.	0	0	5	./.	0	18	18	G/G	100
CAJFCV020000001.1	3637019	A	G	SNP	A1,A2,A9	3	synonymous_variant	LOW	rna-BXYJ_LOCUS613	gene-BXYJ_LOCUS613	rna-BXYJ_LOCUS613	c.90A>G	p.Pro30Pro	-	-	-	-	42	42	G/G	100	0	32	./.	0	0	31	./.	0	47	47	G/G	100	0	3	./.	0	0	31	./.	0	0	29	./.	0	0	45	./.	0
CAJFCV020000001.1	3843687	GAGA	G	INDEL	A1,A10,A5,A6	4	disruptive_inframe_deletion&splice_region_variant,non_coding_transcript_exon_variant	MODERATE,MODIFIER	gene-BXYJ_LOCUS650,gene-BXYJ_LOCUS650	gene-BXYJ_LOCUS650,gene-BXYJ_LOCUS650	gene-BXYJ_LOCUS650,rna-BXYJ_LOCUS650	c.201_203delTCT,n.744_746delTCT	p.Leu68del,.	-	-	-	-	6	6	G/G	100	5	5	G/G	100	1	1	GAGA/GAGA	100	2	2	GAGA/GAGA	100	2	2	GAGA/GAGA	100	2	2	GAGA/GAGA	100	4	4	G/G	100	6	6	G/G	100
CAJFCV020000001.1	3885100	A	G	SNP	A1,A11,A2,A4,A6,A9	6	missense_variant,non_coding_transcript_exon_variant	MODERATE,MODIFIER	gene-BXYJ_LOCUS661,gene-BXYJ_LOCUS661	gene-BXYJ_LOCUS661,gene-BXYJ_LOCUS661	gene-BXYJ_LOCUS661,rna-BXYJ_LOCUS661	c.1201T>C,n.1838T>C	p.Ser401Pro,.	-	-	-	-	40	288	A/G	13.8889	0	212	A/A	0	17	123	A/G	13.8211	32	314	A/G	10.1911	0	94	A/A	0	16	156	A/G	10.2564	0	127	A/A	0	18	225	A/G	8
CAJFCV020000001.1	4278017	A	T	SNP	A10,A2,A5,A9	4	synonymous_variant,non_coding_transcript_exon_variant	LOW,MODIFIER	gene-BXYJ_LOCUS717,gene-BXYJ_LOCUS717	gene-BXYJ_LOCUS717,gene-BXYJ_LOCUS717	gene-BXYJ_LOCUS717,rna-BXYJ_LOCUS717	c.168T>A,n.168T>A	p.Ala56Ala,.	-	-	-	-	1	1	A/A	100	5	5	T/T	100	0	1	A/A	0	13	13	T/T	100	2	2	A/A	100	0	1	A/A	0	4	4	T/T	100	2	2	A/A	100
CAJFCV020000001.1	4278019	C	T	SNP	A10,A2,A5,A9	4	missense_variant,non_coding_transcript_exon_variant	MODERATE,MODIFIER	gene-BXYJ_LOCUS717,gene-BXYJ_LOCUS717	gene-BXYJ_LOCUS717,gene-BXYJ_LOCUS717	gene-BXYJ_LOCUS717,rna-BXYJ_LOCUS717	c.166G>A,n.166G>A	p.Ala56Thr,.	-	-	-	-	1	1	C/C	100	5	5	T/T	100	0	2	C/C	0	13	13	T/T	100	2	2	C/C	100	0	1	C/C	0	4	4	T/T	100	2	2	C/C	100
CAJFCV020000001.1	4278024	T	C	SNP	A10,A2,A5,A9	4	missense_variant,non_coding_transcript_exon_variant	MODERATE,MODIFIER	gene-BXYJ_LOCUS717,gene-BXYJ_LOCUS717	gene-BXYJ_LOCUS717,gene-BXYJ_LOCUS717	gene-BXYJ_LOCUS717,rna-BXYJ_LOCUS717	c.161A>G,n.161A>G	p.Asn54Ser,.	-	-	-	-	1	1	T/T	100	5	5	C/C	100	0	3	./.	0	13	13	C/C	100	2	2	T/T	100	0	1	T/T	0	4	4	C/C	100	2	2	T/T	100
CAJFCV020000001.1	4278053	C	T	SNP	A10,A2,A5,A9	4	synonymous_variant,non_coding_transcript_exon_variant	LOW,MODIFIER	gene-BXYJ_LOCUS717,gene-BXYJ_LOCUS717	gene-BXYJ_LOCUS717,gene-BXYJ_LOCUS717	gene-BXYJ_LOCUS717,rna-BXYJ_LOCUS717	c.132G>A,n.132G>A	p.Arg44Arg,.	-	-	-	-	1	1	C/C	100	6	6	T/T	100	0	3	./.	0	15	15	T/T	100	2	2	C/C	100	0	1	C/C	0	4	4	T/T	100	3	3	C/C	100
CAJFCV020000001.1	4284998	C	T	SNP	A3,A4,A8	3	synonymous_variant,non_coding_transcript_exon_variant	LOW,MODIFIER	gene-BXYJ_LOCUS719,gene-BXYJ_LOCUS719	gene-BXYJ_LOCUS719,gene-BXYJ_LOCUS719	gene-BXYJ_LOCUS719,rna-BXYJ_LOCUS719	c.1092G>A,n.2102G>A	p.Arg364Arg,.	-	-	-	-	0	5	C/C	0	0	0	C/C	0	0	0	C/C	0	0	66	./.	0	22	22	T/T	100	21	21	T/T	100	0	1	C/C	0	0	0	C/C	0
CAJFCV020000001.1	4285004	A	G	SNP	A1,A3,A4,A8	4	synonymous_variant,non_coding_transcript_exon_variant	LOW,MODIFIER	gene-BXYJ_LOCUS719,gene-BXYJ_LOCUS719	gene-BXYJ_LOCUS719,gene-BXYJ_LOCUS719	gene-BXYJ_LOCUS719,rna-BXYJ_LOCUS719	c.1086T>C,n.2096T>C	p.Ile362Ile,.	-	-	-	-	5	5	G/G	100	0	0	A/A	0	0	0	A/A	0	0	72	./.	0	25	25	G/G	100	23	23	G/G	100	1	1	A/A	100	0	0	A/A	0
CAJFCV020000001.1	4285010	G	A	SNP	A3,A4,A8	3	synonymous_variant,non_coding_transcript_exon_variant	LOW,MODIFIER	gene-BXYJ_LOCUS719,gene-BXYJ_LOCUS719	gene-BXYJ_LOCUS719,gene-BXYJ_LOCUS719	gene-BXYJ_LOCUS719,rna-BXYJ_LOCUS719	c.1080C>T,n.2090C>T	p.Tyr360Tyr,.	-	-	-	-	0	6	G/G	0	0	0	G/G	0	0	0	G/G	0	0	76	./.	0	23	23	A/A	100	28	28	A/A	100	0	0	G/G	0	0	0	G/G	0
CAJFCV020000001.1	4285016	A	T	SNP	A1,A3,A4,A8	4	synonymous_variant,non_coding_transcript_exon_variant	LOW,MODIFIER	gene-BXYJ_LOCUS719,gene-BXYJ_LOCUS719	gene-BXYJ_LOCUS719,gene-BXYJ_LOCUS719	gene-BXYJ_LOCUS719,rna-BXYJ_LOCUS719	c.1074T>A,n.2084T>A	p.Thr358Thr,.	-	-	-	-	7	7	T/T	100	0	0	A/A	0	0	0	A/A	0	0	81	./.	0	23	23	T/T	100	29	29	T/T	100	0	0	A/A	0	0	0	A/A	0
CAJFCV020000001.1	4285062	G	C	SNP	A1,A3,A4,A8	4	missense_variant,non_coding_transcript_exon_variant	MODERATE,MODIFIER	gene-BXYJ_LOCUS719,gene-BXYJ_LOCUS719	gene-BXYJ_LOCUS719,gene-BXYJ_LOCUS719	gene-BXYJ_LOCUS719,rna-BXYJ_LOCUS719	c.1028C>G,n.2038C>G	p.Thr343Ser,.	-	-	-	-	52	52	C/C	100	0	26	./.	0	0	20	./.	0	0	121	G/G	0	13	32	G/C	40.625	20	48	G/C	41.6667	0	23	./.	0	0	25	./.	0
CAJFCV020000001.1	4831164	ATTT	A	INDEL	A1,A11,A2,A3,A4,A6,A9	7	conservative_inframe_deletion,non_coding_transcript_exon_variant	MODERATE,MODIFIER	gene-BXYJ_LOCUS837,gene-BXYJ_LOCUS837	gene-BXYJ_LOCUS837,gene-BXYJ_LOCUS837	gene-BXYJ_LOCUS837,rna-BXYJ_LOCUS837	c.1702_1704delAAA,n.2228_2230delAAA	p.Lys568del,.	-	-	-	-	4	46	ATTT/A	8.6957	0	94	ATTT/ATTT	0	4	43	ATTT/A	9.3023	4	30	ATTT/A	13.3333	4	21	ATTT/A	19.0476	4	19	ATTT/A	21.0526	2	37	ATTT/ATTT	5.4054	7	40	ATTT/A	17.5
CAJFCV020000001.1	5025098	G	T	SNP	A1,A10,A3,A4,A6,A8,A9	7	synonymous_variant,non_coding_transcript_exon_variant	LOW,MODIFIER	gene-BXYJ_LOCUS877,gene-BXYJ_LOCUS877	gene-BXYJ_LOCUS877,gene-BXYJ_LOCUS877	gene-BXYJ_LOCUS877,rna-BXYJ_LOCUS877	c.336G>T,n.1327G>T	p.Ala112Ala,.	-	-	-	-	24	24	T/T	100	23	23	T/T	100	0	64	./.	0	0	75	./.	0	15	15	T/T	100	20	20	T/T	100	0	63	./.	0	29	29	T/T	100
CAJFCV020000001.1	5086927	C	G	SNP	A1,A10,A2,A5,A6,A9	6	missense_variant,non_coding_transcript_exon_variant	MODERATE,MODIFIER	gene-BXYJ_LOCUS897,gene-BXYJ_LOCUS897	gene-BXYJ_LOCUS897,gene-BXYJ_LOCUS897	gene-BXYJ_LOCUS897,rna-BXYJ_LOCUS897	c.142G>C,n.1538G>C	p.Glu48Gln,.	-	-	-	-	19	19	G/G	100	15	15	G/G	100	0	0	C/C	0	14	14	G/G	100	0	0	C/C	0	0	0	C/C	0	20	20	G/G	100	17	17	G/G	100
CAJFCV020000001.1	5086931	T	C	SNP	A1,A10,A2,A5,A6,A9	6	synonymous_variant,non_coding_transcript_exon_variant	LOW,MODIFIER	gene-BXYJ_LOCUS897,gene-BXYJ_LOCUS897	gene-BXYJ_LOCUS897,gene-BXYJ_LOCUS897	gene-BXYJ_LOCUS897,rna-BXYJ_LOCUS897	c.138A>G,n.1534A>G	p.Lys46Lys,.	-	-	-	-	19	19	C/C	100	15	15	C/C	100	0	0	T/T	0	14	14	C/C	100	0	0	T/T	0	0	0	T/T	0	20	20	C/C	100	17	17	C/C	100
CAJFCV020000001.1	5312883	T	C	SNP	A1,A11,A3,A5,A9	5	synonymous_variant	LOW	rna-BXYJ_LOCUS957	gene-BXYJ_LOCUS957	rna-BXYJ_LOCUS957	c.249A>G	p.Lys83Lys	-	GO:0006334;GO:0005811;GO:0003677	K11252-ko05034 Alcoholism;ko05322 Systemic lupus erythematosus;ko05203 Viral carcinogenesis	KOG1744-Histone H2B[B]	8	80	T/C	10	0	78	T/T	0	30	31	C/C	96.7742	0	44	T/T	0	4	42	T/C	9.5238	0	46	T/T	0	8	44	T/C	18.1818	0	33	T/T	0
CAJFCV020000001.1	7345090	T	TTGTGAAGTGCAGAAAGTAG	INDEL	A11,A2,A4,A8	4	frameshift_variant,non_coding_transcript_exon_variant	HIGH,MODIFIER	gene-BXYJ_LOCUS1540,gene-BXYJ_LOCUS1540	gene-BXYJ_LOCUS1540,gene-BXYJ_LOCUS1540	gene-BXYJ_LOCUS1540,rna-BXYJ_LOCUS1540	c.414_415insCTACTTTCTGCACTTCACA,n.519_520insCTACTTTCTGCACTTCACA	p.Asn139fs,.	-	-	-	-	0	142	T/T	0	0	43	T/T	0	10	66	T/TTGTGAAGTGCAGAAAGTAG	15.1515	16	141	T/TTGTGAAGTGCAGAAAGTAG	11.3475	0	35	T/T	0	9	62	T/TTGTGAAGTGCAGAAAGTAG	14.5161	5	79	T/T	6.3291	0	104	T/T	0
CAJFCV020000001.1	8905369	A	G	SNP	A11,A4,A8	3	synonymous_variant,non_coding_transcript_exon_variant	LOW,MODIFIER	gene-BXYJ_LOCUS1965,gene-BXYJ_LOCUS1965	gene-BXYJ_LOCUS1965,gene-BXYJ_LOCUS1965	gene-BXYJ_LOCUS1965,rna-BXYJ_LOCUS1965	c.858T>C,n.1089T>C	p.Asp286Asp,.	-	-	-	-	0	56	A/A	0	0	72	A/A	0	6	52	A/G	11.5385	6	100	A/A	6	0	38	A/A	0	5	39	A/G	12.8205	0	54	A/A	0	0	83	A/A	0
CAJFCV020000001.1	8905372	C	A	SNP	A11,A4,A8	3	synonymous_variant,non_coding_transcript_exon_variant	LOW,MODIFIER	gene-BXYJ_LOCUS1965,gene-BXYJ_LOCUS1965	gene-BXYJ_LOCUS1965,gene-BXYJ_LOCUS1965	gene-BXYJ_LOCUS1965,rna-BXYJ_LOCUS1965	c.855G>T,n.1086G>T	p.Val285Val,.	-	-	-	-	0	56	C/C	0	0	72	C/C	0	6	52	C/A	11.5385	6	103	C/C	5.8252	0	36	C/C	0	5	37	C/A	13.5135	0	53	C/C	0	0	83	C/C	0
CAJFCV020000001.1	8905402	C	G	SNP	A11,A2,A4,A8	4	missense_variant,non_coding_transcript_exon_variant	MODERATE,MODIFIER	gene-BXYJ_LOCUS1965,gene-BXYJ_LOCUS1965	gene-BXYJ_LOCUS1965,gene-BXYJ_LOCUS1965	gene-BXYJ_LOCUS1965,rna-BXYJ_LOCUS1965	c.825G>C,n.1056G>C	p.Glu275Asp,.	-	-	-	-	0	56	C/C	0	0	68	C/C	0	9	67	C/G	13.4328	12	103	C/G	11.6505	0	39	C/C	0	6	53	C/G	11.3208	0	52	C/C	0	0	83	C/C	0
CAJFCV020000001.1	9363487	C	T	SNP	A1,A10,A2,A3,A4,A6,A7,A8,A9	9	missense_variant,non_coding_transcript_exon_variant	MODERATE,MODIFIER	gene-BXYJ_LOCUS2048,gene-BXYJ_LOCUS2048	gene-BXYJ_LOCUS2048,gene-BXYJ_LOCUS2048	gene-BXYJ_LOCUS2048,rna-BXYJ_LOCUS2048	c.439G>A,n.1041G>A	p.Ala147Thr,.	-	-	-	-	20	61	C/T	32.7869	17	114	C/T	14.9123	3	45	C/C	6.6667	16	96	C/T	16.6667	4	35	C/T	11.4286	10	43	C/T	23.2558	2	42	C/C	4.7619	12	73	C/T	16.4384
CAJFCV020000001.1	9546469	G	C	SNP	A1,A10,A2,A5,A8,A9	6	missense_variant,non_coding_transcript_exon_variant	MODERATE,MODIFIER	gene-BXYJ_LOCUS2094,gene-BXYJ_LOCUS2094	gene-BXYJ_LOCUS2094,gene-BXYJ_LOCUS2094	gene-BXYJ_LOCUS2094,rna-BXYJ_LOCUS2094	c.206G>C,n.2036G>C	p.Arg69Thr,.	-	-	-	-	5	39	G/C	12.8205	10	50	G/C	20	0	30	G/G	0	6	44	G/C	13.6364	0	20	G/G	0	1	21	G/G	4.7619	5	33	G/C	15.1515	0	36	G/G	0
CAJFCV020000001.1	9546477	G	A	SNP	A1,A10,A2,A5,A8,A9	6	missense_variant,non_coding_transcript_exon_variant	MODERATE,MODIFIER	gene-BXYJ_LOCUS2094,gene-BXYJ_LOCUS2094	gene-BXYJ_LOCUS2094,gene-BXYJ_LOCUS2094	gene-BXYJ_LOCUS2094,rna-BXYJ_LOCUS2094	c.214G>A,n.2044G>A	p.Ala72Thr,.	-	-	-	-	5	36	G/A	13.8889	10	42	G/A	23.8095	0	28	G/G	0	8	39	G/A	20.5128	0	17	G/G	0	1	19	G/G	5.2632	5	30	G/A	16.6667	0	36	G/G	0
CAJFCV020000001.1	9585969	C	T	SNP	A2,A6,A8	3	synonymous_variant,non_coding_transcript_exon_variant	LOW,MODIFIER	gene-BXYJ_LOCUS2102,gene-BXYJ_LOCUS2102	gene-BXYJ_LOCUS2102,gene-BXYJ_LOCUS2102	gene-BXYJ_LOCUS2102,rna-BXYJ_LOCUS2102	c.156C>T,n.196C>T	p.Tyr52Tyr,.	-	-	-	-	0	70	C/C	0	0	194	C/C	0	0	74	C/C	0	37	164	C/T	22.561	0	47	C/C	0	0	88	C/C	0	0	87	C/C	0	37	151	C/T	24.5033
CAJFCV020000001.1	9585978	C	T	SNP	A2,A6,A7,A8	4	synonymous_variant,non_coding_transcript_exon_variant	LOW,MODIFIER	gene-BXYJ_LOCUS2102,gene-BXYJ_LOCUS2102	gene-BXYJ_LOCUS2102,gene-BXYJ_LOCUS2102	gene-BXYJ_LOCUS2102,rna-BXYJ_LOCUS2102	c.165C>T,n.205C>T	p.Leu55Leu,.	-	-	-	-	0	70	C/C	0	0	198	C/C	0	0	74	C/C	0	34	163	C/T	20.8589	0	47	C/C	0	0	92	C/C	0	0	85	C/C	0	33	142	C/T	23.2394
CAJFCV020000001.1	9585986	A	G	SNP	A2,A6,A7,A8	4	missense_variant,non_coding_transcript_exon_variant	MODERATE,MODIFIER	gene-BXYJ_LOCUS2102,gene-BXYJ_LOCUS2102	gene-BXYJ_LOCUS2102,gene-BXYJ_LOCUS2102	gene-BXYJ_LOCUS2102,rna-BXYJ_LOCUS2102	c.173A>G,n.213A>G	p.Asn58Ser,.	-	-	-	-	0	70	A/A	0	0	184	A/A	0	0	74	A/A	0	31	159	A/G	19.4969	0	47	A/A	0	0	91	A/A	0	0	87	A/A	0	30	141	A/G	21.2766
CAJFCV020000001.1	9585995	T	C	SNP	A2,A6,A7,A8	4	missense_variant,non_coding_transcript_exon_variant	MODERATE,MODIFIER	gene-BXYJ_LOCUS2102,gene-BXYJ_LOCUS2102	gene-BXYJ_LOCUS2102,gene-BXYJ_LOCUS2102	gene-BXYJ_LOCUS2102,rna-BXYJ_LOCUS2102	c.182T>C,n.222T>C	p.Leu61Ser,.	-	-	-	-	0	70	T/T	0	0	169	T/T	0	0	78	T/T	0	25	157	T/C	15.9236	0	47	T/T	0	0	89	T/T	0	0	87	T/T	0	28	137	T/C	20.438
CAJFCV020000001.1	9585996	A	G	SNP	A2,A6,A7,A8	4	splice_region_variant&synonymous_variant,non_coding_transcript_exon_variant	LOW,MODIFIER	gene-BXYJ_LOCUS2102,gene-BXYJ_LOCUS2102	gene-BXYJ_LOCUS2102,gene-BXYJ_LOCUS2102	gene-BXYJ_LOCUS2102,rna-BXYJ_LOCUS2102	c.183A>G,n.223A>G	p.Leu61Leu,.	-	-	-	-	0	70	A/A	0	0	169	A/A	0	0	78	A/A	0	25	156	A/G	16.0256	0	47	A/A	0	0	89	A/A	0	0	87	A/A	0	27	136	A/G	19.8529
CAJFCV020000001.1	10128687	C	A	SNP	A11,A5,A8	3	missense_variant,non_coding_transcript_exon_variant	MODERATE,MODIFIER	gene-BXYJ_LOCUS2211,gene-BXYJ_LOCUS2211	gene-BXYJ_LOCUS2211,gene-BXYJ_LOCUS2211	gene-BXYJ_LOCUS2211,rna-BXYJ_LOCUS2211	c.732G>T,n.732G>T	p.Glu244Asp,.	-	-	-	-	0	37	C/C	0	0	64	C/C	0	10	32	C/A	31.25	0	70	C/C	0	0	24	C/C	0	2	23	C/C	8.6957	9	34	C/A	26.4706	0	68	C/C	0
CAJFCV020000001.1	10202736	A	T	SNP	A1,A11,A4	3	synonymous_variant,non_coding_transcript_exon_variant	LOW,MODIFIER	gene-BXYJ_LOCUS2223,gene-BXYJ_LOCUS2223	gene-BXYJ_LOCUS2223,gene-BXYJ_LOCUS2223	gene-BXYJ_LOCUS2223,rna-BXYJ_LOCUS2223	c.1305A>T,n.1467A>T	p.Pro435Pro,.	-	-	-	-	6	6	T/T	100	1	1	A/A	100	6	6	T/T	100	0	0	A/A	0	2	2	A/A	100	4	4	T/T	100	3	3	A/A	100	0	1	A/A	0
CAJFCV020000001.1	10494493	A	AGTC	INDEL	A11,A4,A5	3	conservative_inframe_insertion,non_coding_transcript_exon_variant	MODERATE,MODIFIER	gene-BXYJ_LOCUS2260,gene-BXYJ_LOCUS2260	gene-BXYJ_LOCUS2260,gene-BXYJ_LOCUS2260	gene-BXYJ_LOCUS2260,rna-BXYJ_LOCUS2260	c.540_541insGAC,n.1267_1268insGAC	p.Ile180_Phe181insAsp,.	-	-	-	-	0	81	A/A	0	0	122	A/A	0	12	74	A/AGTC	16.2162	0	99	A/A	0	0	26	A/A	0	12	62	A/AGTC	19.3548	7	59	A/AGTC	11.8644	0	69	A/A	0
CAJFCV020000001.1	10538644	G	A	SNP	A1,A4,A7	3	synonymous_variant,non_coding_transcript_exon_variant	LOW,MODIFIER	gene-BXYJ_LOCUS2272,gene-BXYJ_LOCUS2272	gene-BXYJ_LOCUS2272,gene-BXYJ_LOCUS2272	gene-BXYJ_LOCUS2272,rna-BXYJ_LOCUS2272	c.1071C>T,n.1800C>T	p.His357His,.	-	-	-	-	8	90	G/A	8.8889	6	97	G/G	6.1856	0	55	G/G	0	0	133	G/G	0	0	61	G/G	0	10	50	G/A	20	0	46	G/G	0	0	84	G/G	0
CAJFCV020000001.1	10834666	C	G	SNP	A1,A10,A2,A5,A6,A7,A8,A9	8	missense_variant,non_coding_transcript_exon_variant	MODERATE,MODIFIER	gene-BXYJ_LOCUS2303,gene-BXYJ_LOCUS2303	gene-BXYJ_LOCUS2303,gene-BXYJ_LOCUS2303	gene-BXYJ_LOCUS2303,rna-BXYJ_LOCUS2303	c.793G>C,n.4232G>C	p.Ala265Pro,.	-	-	-	-	8	29	C/G	27.5862	6	46	C/G	13.0435	0	25	C/C	0	9	35	C/G	25.7143	2	10	C/C	20	2	21	C/C	9.5238	4	24	C/G	16.6667	13	68	C/G	19.1176
CAJFCV020000001.1	10834669	T	A	SNP	A1,A2,A5,A6,A7,A8	6	missense_variant&splice_region_variant,non_coding_transcript_exon_variant	MODERATE,MODIFIER	gene-BXYJ_LOCUS2303,gene-BXYJ_LOCUS2303	gene-BXYJ_LOCUS2303,gene-BXYJ_LOCUS2303	gene-BXYJ_LOCUS2303,rna-BXYJ_LOCUS2303	c.790A>T,n.4229A>T	p.Ile264Phe,.	-	-	-	-	2	23	T/.	8.6957	3	43	T/T	6.9767	0	22	T/T	0	6	32	T/A	18.75	0	8	T/.	0	2	18	T/T	11.1111	4	24	T/A	16.6667	4	56	T/.	7.1429
CAJFCV020000001.1	10838305	C	T	SNP	A1,A10,A11,A5,A6,A7,A8,A9	8	missense_variant,non_coding_transcript_exon_variant	MODERATE,MODIFIER	gene-BXYJ_LOCUS2303,gene-BXYJ_LOCUS2303	gene-BXYJ_LOCUS2303,gene-BXYJ_LOCUS2303	gene-BXYJ_LOCUS2303,rna-BXYJ_LOCUS2303	c.202G>A,n.593G>A	p.Ala68Thr,.	-	-	-	-	15	27	C/T	55.5556	9	32	C/T	28.125	10	19	C/T	52.6316	0	18	C/C	0	0	7	C/C	0	0	7	C/C	0	4	13	C/T	30.7692	15	32	C/T	46.875
CAJFCV020000001.1	10920590	C	T	SNP	A1,A2,A4,A5,A6,A9	6	splice_region_variant&synonymous_variant,non_coding_transcript_exon_variant	LOW,MODIFIER	gene-BXYJ_LOCUS2326,gene-BXYJ_LOCUS2326	gene-BXYJ_LOCUS2326,gene-BXYJ_LOCUS2326	gene-BXYJ_LOCUS2326,rna-BXYJ_LOCUS2326	c.66C>T,n.509C>T	p.Thr22Thr,.	-	-	-	-	34	34	T/T	100	0	28	./.	0	0	15	./.	0	32	32	T/T	100	0	15	./.	0	12	12	T/T	100	27	27	T/T	100	30	30	T/T	100
CAJFCV020000001.1	10920591	C	T	SNP	A1,A2,A4,A5,A6,A9	6	splice_region_variant&synonymous_variant,non_coding_transcript_exon_variant	LOW,MODIFIER	gene-BXYJ_LOCUS2326,gene-BXYJ_LOCUS2326	gene-BXYJ_LOCUS2326,gene-BXYJ_LOCUS2326	gene-BXYJ_LOCUS2326,rna-BXYJ_LOCUS2326	c.67C>T,n.510C>T	p.Leu23Leu,.	-	-	-	-	34	34	T/T	100	0	28	./.	0	0	15	./.	0	33	33	T/T	100	0	15	./.	0	11	11	T/T	100	27	27	T/T	100	30	30	T/T	100
CAJFCV020000001.1	10920593	G	A	SNP	A1,A2,A4,A5,A6,A9	6	synonymous_variant,non_coding_transcript_exon_variant	LOW,MODIFIER	gene-BXYJ_LOCUS2326,gene-BXYJ_LOCUS2326	gene-BXYJ_LOCUS2326,gene-BXYJ_LOCUS2326	gene-BXYJ_LOCUS2326,rna-BXYJ_LOCUS2326	c.69G>A,n.512G>A	p.Leu23Leu,.	-	-	-	-	35	35	A/A	100	0	35	./.	0	0	22	./.	0	34	34	A/A	100	0	22	./.	0	11	11	A/A	100	28	28	A/A	100	29	29	A/A	100
CAJFCV020000001.1	10920596	T	C	SNP	A1,A2,A4,A5,A6,A9	6	synonymous_variant,non_coding_transcript_exon_variant	LOW,MODIFIER	gene-BXYJ_LOCUS2326,gene-BXYJ_LOCUS2326	gene-BXYJ_LOCUS2326,gene-BXYJ_LOCUS2326	gene-BXYJ_LOCUS2326,rna-BXYJ_LOCUS2326	c.72T>C,n.515T>C	p.Thr24Thr,.	-	-	-	-	35	35	C/C	100	0	28	./.	0	0	16	./.	0	36	36	C/C	100	0	17	./.	0	11	11	C/C	100	27	27	C/C	100	29	29	C/C	100
CAJFCV020000001.1	10920614	T	G	SNP	A1,A2,A4,A5,A6,A9	6	synonymous_variant,non_coding_transcript_exon_variant	LOW,MODIFIER	gene-BXYJ_LOCUS2326,gene-BXYJ_LOCUS2326	gene-BXYJ_LOCUS2326,gene-BXYJ_LOCUS2326	gene-BXYJ_LOCUS2326,rna-BXYJ_LOCUS2326	c.90T>G,n.533T>G	p.Ser30Ser,.	-	-	-	-	51	51	G/G	100	0	55	./.	0	0	32	./.	0	60	60	G/G	100	0	24	./.	0	23	23	G/G	100	38	38	G/G	100	50	50	G/G	100
CAJFCV020000001.1	11102017	T	G	SNP	A1,A10,A11,A2,A3,A5,A6,A8,A9	9	missense_variant,non_coding_transcript_exon_variant	MODERATE,MODIFIER	gene-BXYJ_LOCUS2358,gene-BXYJ_LOCUS2358	gene-BXYJ_LOCUS2358,gene-BXYJ_LOCUS2358	gene-BXYJ_LOCUS2358,rna-BXYJ_LOCUS2358	c.148A>C,n.186A>C	p.Asn50His,.	-	-	-	-	10	94	T/G	10.6383	7	64	T/G	10.9375	5	45	T/G	11.1111	11	79	T/G	13.9241	5	36	T/G	13.8889	0	35	T/T	0	9	44	T/G	20.4545	16	49	T/G	32.6531
CAJFCV020000001.1	11102022	G	A	SNP	A1,A10,A11,A2,A3,A5,A6,A8,A9	9	missense_variant,non_coding_transcript_exon_variant	MODERATE,MODIFIER	gene-BXYJ_LOCUS2358,gene-BXYJ_LOCUS2358	gene-BXYJ_LOCUS2358,gene-BXYJ_LOCUS2358	gene-BXYJ_LOCUS2358,rna-BXYJ_LOCUS2358	c.143C>T,n.181C>T	p.Thr48Met,.	-	-	-	-	7	7	./A	100	5	5	./A	100	1	1	./.	100	10	10	./A	100	5	5	./A	100	0	0	./.	0	6	6	./A	100	15	15	./A	100
CAJFCV020000001.1	11312841	GTCC	G	INDEL	A10,A2,A3,A4	4	conservative_inframe_deletion,non_coding_transcript_exon_variant	MODERATE,MODIFIER	gene-BXYJ_LOCUS2372,gene-BXYJ_LOCUS2372	gene-BXYJ_LOCUS2372,gene-BXYJ_LOCUS2372	gene-BXYJ_LOCUS2372,rna-BXYJ_LOCUS2372	c.4_6delTCC,n.4_6delTCC	p.Ser2del,.	-	-	-	-	0	85	GTCC/GTCC	0	10	74	GTCC/G	13.5135	0	52	GTCC/GTCC	0	9	84	GTCC/G	10.7143	4	40	GTCC/G	10	4	54	GTCC/G	7.4074	3	44	GTCC/GTCC	6.8182	0	74	GTCC/GTCC	0
CAJFCV020000001.1	11346481	C	G	SNP	A11,A3,A8	3	synonymous_variant,non_coding_transcript_exon_variant	LOW,MODIFIER	gene-BXYJ_LOCUS2378,gene-BXYJ_LOCUS2378	gene-BXYJ_LOCUS2378,gene-BXYJ_LOCUS2378	gene-BXYJ_LOCUS2378,rna-BXYJ_LOCUS2378	c.4773C>G,n.7922C>G	p.Ser1591Ser,.	-	-	-	-	0	59	C/C	0	6	88	C/C	6.8182	10	61	C/G	16.3934	0	82	C/C	0	5	33	C/G	15.1515	0	36	C/C	0	0	39	C/C	0	0	74	C/C	0
CAJFCV020000001.1	11346505	C	T	SNP	A11,A3,A8	3	synonymous_variant,non_coding_transcript_exon_variant	LOW,MODIFIER	gene-BXYJ_LOCUS2378,gene-BXYJ_LOCUS2378	gene-BXYJ_LOCUS2378,gene-BXYJ_LOCUS2378	gene-BXYJ_LOCUS2378,rna-BXYJ_LOCUS2378	c.4797C>T,n.7946C>T	p.Ser1599Ser,.	-	-	-	-	0	59	C/C	0	8	104	C/C	7.6923	10	62	C/T	16.129	0	82	C/C	0	5	35	C/T	14.2857	0	27	C/C	0	3	37	C/C	8.1081	0	76	C/C	0
CAJFCV020000001.1	11740667	TG	T	INDEL	A1,A2,A5	3	frameshift_variant,non_coding_transcript_exon_variant	HIGH,MODIFIER	gene-BXYJ_LOCUS2401,gene-BXYJ_LOCUS2401	gene-BXYJ_LOCUS2401,gene-BXYJ_LOCUS2401	gene-BXYJ_LOCUS2401,rna-BXYJ_LOCUS2401	c.344delC,n.852delC	p.Pro115fs,.	-	-	-	-	6	23	TG/T	26.087	1	15	TG/TG	6.6667	1	11	TG/TG	9.0909	4	13	TG/T	30.7692	0	7	TG/TG	0	0	3	TG/TG	0	5	18	TG/T	27.7778	0	18	TG/TG	0
CAJFCV020000001.1	11740747	C	A	SNP	A1,A10,A11,A2,A3,A5,A7,A9	8	missense_variant,non_coding_transcript_exon_variant	MODERATE,MODIFIER	gene-BXYJ_LOCUS2401,gene-BXYJ_LOCUS2401	gene-BXYJ_LOCUS2401,gene-BXYJ_LOCUS2401	gene-BXYJ_LOCUS2401,rna-BXYJ_LOCUS2401	c.265G>T,n.773G>T	p.Val89Phe,.	-	-	-	-	9	57	C/A	15.7895	7	51	C/A	13.7255	4	29	C/A	13.7931	10	39	C/A	25.641	4	12	C/A	33.3333	2	15	C/C	13.3333	9	25	C/A	36	0	49	C/C	0
CAJFCV020000001.1	11740770	G	A	SNP	A1,A10,A11,A2,A5,A7,A9	7	missense_variant,non_coding_transcript_exon_variant	MODERATE,MODIFIER	gene-BXYJ_LOCUS2401,gene-BXYJ_LOCUS2401	gene-BXYJ_LOCUS2401,gene-BXYJ_LOCUS2401	gene-BXYJ_LOCUS2401,rna-BXYJ_LOCUS2401	c.242C>T,n.750C>T	p.Thr81Ile,.	-	-	-	-	7	70	G/A	10	7	58	G/A	12.069	4	37	G/A	10.8108	8	49	G/A	16.3265	3	15	G/G	20	0	20	G/G	0	9	31	G/A	29.0323	0	52	G/G	0
CAJFCV020000001.1	11740780	T	G	SNP	A1,A10,A11,A2,A5,A7,A9	7	missense_variant,non_coding_transcript_exon_variant	MODERATE,MODIFIER	gene-BXYJ_LOCUS2401,gene-BXYJ_LOCUS2401	gene-BXYJ_LOCUS2401,gene-BXYJ_LOCUS2401	gene-BXYJ_LOCUS2401,rna-BXYJ_LOCUS2401	c.232A>C,n.740A>C	p.Ile78Leu,.	-	-	-	-	8	65	T/G	12.3077	7	65	T/G	10.7692	4	44	T/G	9.0909	7	51	T/G	13.7255	3	18	T/T	16.6667	0	22	T/T	0	9	37	T/G	24.3243	0	77	T/T	0
CAJFCV020000001.1	11741311	A	T	SNP	A10,A3,A4,A5,A7,A9	6	missense_variant,non_coding_transcript_exon_variant	MODERATE,MODIFIER	gene-BXYJ_LOCUS2401,gene-BXYJ_LOCUS2401	gene-BXYJ_LOCUS2401,gene-BXYJ_LOCUS2401	gene-BXYJ_LOCUS2401,rna-BXYJ_LOCUS2401	c.143T>A,n.209T>A	p.Leu48Gln,.	-	-	-	-	0	92	A/A	0	15	122	A/T	12.2951	5	78	A/A	6.4103	0	81	A/A	0	4	38	A/T	10.5263	4	42	A/T	9.5238	6	40	A/T	15	0	99	A/A	0
CAJFCV020000001.1	11741313	G	A	SNP	A10,A3,A4,A5,A7,A9	6	synonymous_variant,non_coding_transcript_exon_variant	LOW,MODIFIER	gene-BXYJ_LOCUS2401,gene-BXYJ_LOCUS2401	gene-BXYJ_LOCUS2401,gene-BXYJ_LOCUS2401	gene-BXYJ_LOCUS2401,rna-BXYJ_LOCUS2401	c.141C>T,n.207C>T	p.Thr47Thr,.	-	-	-	-	0	92	G/G	0	15	125	G/A	12	5	79	G/G	6.3291	0	81	G/G	0	4	38	G/A	10.5263	4	42	G/A	9.5238	6	40	G/A	15	0	100	G/G	0
CAJFCV020000001.1	11741324	TGTA	T	INDEL	A10,A3,A4,A5,A7,A9	6	conservative_inframe_deletion,non_coding_transcript_exon_variant	MODERATE,MODIFIER	gene-BXYJ_LOCUS2401,gene-BXYJ_LOCUS2401	gene-BXYJ_LOCUS2401,gene-BXYJ_LOCUS2401	gene-BXYJ_LOCUS2401,rna-BXYJ_LOCUS2401	c.127_129delTAC,n.193_195delTAC	p.Tyr43del,.	-	-	-	-	0	92	TGTA/TGTA	0	15	131	TGTA/T	11.4504	0	78	TGTA/TGTA	0	0	81	TGTA/TGTA	0	4	40	TGTA/T	10	4	45	TGTA/T	8.8889	6	40	TGTA/T	15	0	99	TGTA/TGTA	0
CAJFCV020000001.1	11741484	C	T	SNP	A1,A5,A6,A9	4	synonymous_variant,non_coding_transcript_exon_variant	LOW,MODIFIER	gene-BXYJ_LOCUS2401,gene-BXYJ_LOCUS2401	gene-BXYJ_LOCUS2401,gene-BXYJ_LOCUS2401	gene-BXYJ_LOCUS2401,rna-BXYJ_LOCUS2401	c.36G>A,n.36G>A	p.Val12Val,.	-	-	-	-	4	41	C/T	9.7561	3	56	C/C	5.3571	0	25	C/C	0	0	54	C/C	0	0	17	C/C	0	0	26	C/C	0	6	31	C/T	19.3548	5	47	C/T	10.6383
CAJFCV020000001.1	11916320	A	AGAGCCG	INDEL	A10,A4,A5	3	conservative_inframe_insertion,non_coding_transcript_exon_variant	MODERATE,MODIFIER	gene-BXYJ_LOCUS2439,gene-BXYJ_LOCUS2439	gene-BXYJ_LOCUS2439,gene-BXYJ_LOCUS2439	gene-BXYJ_LOCUS2439,rna-BXYJ_LOCUS2439	c.697_702dupGCCGGA,n.3103_3108dupGCCGGA	p.Ala233_Gly234dup,.	-	-	-	-	21	21	A/A	100	21	22	AGAGCCG/AGAGCCG	95.4545	12	12	A/A	100	18	19	A/A	94.7368	13	13	A/A	100	16	16	AGAGCCG/AGAGCCG	100	17	18	AGAGCCG/AGAGCCG	94.4444	17	19	A/A	89.4737
CAJFCV020000001.1	11981822	T	C	SNP	A1,A4,A7,A8	4	synonymous_variant,non_coding_transcript_exon_variant	LOW,MODIFIER	gene-BXYJ_LOCUS2449,gene-BXYJ_LOCUS2449	gene-BXYJ_LOCUS2449,gene-BXYJ_LOCUS2449	gene-BXYJ_LOCUS2449,rna-BXYJ_LOCUS2449	c.2361A>G,n.3455A>G	p.Gly787Gly,.	-	-	-	-	11	92	T/C	11.9565	0	104	T/T	0	0	78	T/T	0	0	70	T/T	0	0	37	T/T	0	5	34	T/C	14.7059	0	33	T/T	0	0	103	T/T	0
CAJFCV020000001.1	11981837	T	C	SNP	A1,A4,A7,A8	4	synonymous_variant,non_coding_transcript_exon_variant	LOW,MODIFIER	gene-BXYJ_LOCUS2449,gene-BXYJ_LOCUS2449	gene-BXYJ_LOCUS2449,gene-BXYJ_LOCUS2449	gene-BXYJ_LOCUS2449,rna-BXYJ_LOCUS2449	c.2346A>G,n.3440A>G	p.Arg782Arg,.	-	-	-	-	11	89	T/C	12.3596	0	73	T/T	0	0	71	T/T	0	0	70	T/T	0	0	37	T/T	0	5	33	T/C	15.1515	0	36	T/T	0	0	103	T/T	0
CAJFCV020000001.1	11981840	G	C	SNP	A1,A4,A7,A8,A9	5	synonymous_variant,non_coding_transcript_exon_variant	LOW,MODIFIER	gene-BXYJ_LOCUS2449,gene-BXYJ_LOCUS2449	gene-BXYJ_LOCUS2449,gene-BXYJ_LOCUS2449	gene-BXYJ_LOCUS2449,rna-BXYJ_LOCUS2449	c.2343C>G,n.3437C>G	p.Ala781Ala,.	-	-	-	-	11	88	G/C	12.5	0	73	G/G	0	0	72	G/G	0	0	70	G/G	0	0	46	G/G	0	5	31	G/C	16.129	0	36	G/G	0	0	103	G/G	0
CAJFCV020000001.1	12365684	A	AGC	INDEL	A10,A11,A9	3	frameshift_variant,non_coding_transcript_exon_variant	HIGH,MODIFIER	gene-BXYJ_LOCUS2478,gene-BXYJ_LOCUS2478	gene-BXYJ_LOCUS2478,gene-BXYJ_LOCUS2478	gene-BXYJ_LOCUS2478,rna-BXYJ_LOCUS2478	c.156_157dupGC,n.336_337dupGC	p.Leu53fs,.	-	-	-	-	1	1	A/A	100	4	4	AGC/AGC	100	4	4	AGC/AGC	100	3	3	A/A	100	0	0	A/A	0	0	0	A/A	0	3	3	A/A	100	3	3	A/A	100
CAJFCV020000001.1	12390446	T	C	SNP	A1,A10,A2,A6,A7,A9	6	missense_variant,non_coding_transcript_exon_variant	MODERATE,MODIFIER	gene-BXYJ_LOCUS2488,gene-BXYJ_LOCUS2488	gene-BXYJ_LOCUS2488,gene-BXYJ_LOCUS2488	gene-BXYJ_LOCUS2488,rna-BXYJ_LOCUS2488	c.402A>G,n.671A>G	p.Ile134Met,.	-	-	-	-	19	19	C/C	100	33	33	C/C	100	0	15	./.	0	32	32	C/C	100	0	6	./.	0	0	15	./.	0	0	18	./.	0	23	23	C/C	100
CAJFCV020000001.1	12510274	C	G	SNP	A4,A7,A8,A9	4	synonymous_variant,non_coding_transcript_exon_variant	LOW,MODIFIER	gene-BXYJ_LOCUS2509,gene-BXYJ_LOCUS2509	gene-BXYJ_LOCUS2509,gene-BXYJ_LOCUS2509	gene-BXYJ_LOCUS2509,rna-BXYJ_LOCUS2509	c.1290C>G,n.4375C>G	p.Gly430Gly,.	-	-	-	-	0	79	./.	0	0	83	./.	0	0	56	./.	0	0	73	./.	0	0	37	./.	0	36	36	G/G	100	0	52	./.	0	0	79	./.	0
CAJFCV020000001.1	12510286	T	A	SNP	A4,A7,A8	3	synonymous_variant,non_coding_transcript_exon_variant	LOW,MODIFIER	gene-BXYJ_LOCUS2509,gene-BXYJ_LOCUS2509	gene-BXYJ_LOCUS2509,gene-BXYJ_LOCUS2509	gene-BXYJ_LOCUS2509,rna-BXYJ_LOCUS2509	c.1302T>A,n.4387T>A	p.Thr434Thr,.	-	-	-	-	0	86	./.	0	0	83	./.	0	0	63	./.	0	0	76	./.	0	0	39	./.	0	40	40	A/A	100	0	58	./.	0	0	84	./.	0
CAJFCV020000001.1	12880090	G	T	SNP	A11,A3,A4	3	synonymous_variant,non_coding_transcript_exon_variant	LOW,MODIFIER	gene-BXYJ_LOCUS2543,gene-BXYJ_LOCUS2543	gene-BXYJ_LOCUS2543,gene-BXYJ_LOCUS2543	gene-BXYJ_LOCUS2543,rna-BXYJ_LOCUS2543	c.375G>T,n.1325G>T	p.Leu125Leu,.	-	-	-	-	0	72	G/G	0	0	50	G/G	0	7	73	G/T	9.589	0	54	G/G	0	6	44	G/T	13.6364	7	48	G/T	14.5833	0	38	G/G	0	0	80	G/G	0
CAJFCV020000001.1	13280237	G	C	SNP	A1,A11,A6	3	missense_variant,non_coding_transcript_exon_variant	MODERATE,MODIFIER	gene-BXYJ_LOCUS2609,gene-BXYJ_LOCUS2609	gene-BXYJ_LOCUS2609,gene-BXYJ_LOCUS2609	gene-BXYJ_LOCUS2609,rna-BXYJ_LOCUS2609	c.184G>C,n.1297G>C	p.Glu62Gln,.	-	-	-	-	8	98	G/C	8.1633	0	104	G/G	0	8	61	G/C	13.1148	0	104	G/G	0	0	44	G/G	0	0	36	G/G	0	0	44	G/G	0	18	109	G/C	16.5138
CAJFCV020000001.1	13280242	A	C	SNP	A1,A11,A6	3	synonymous_variant,non_coding_transcript_exon_variant	LOW,MODIFIER	gene-BXYJ_LOCUS2609,gene-BXYJ_LOCUS2609	gene-BXYJ_LOCUS2609,gene-BXYJ_LOCUS2609	gene-BXYJ_LOCUS2609,rna-BXYJ_LOCUS2609	c.189A>C,n.1302A>C	p.Ala63Ala,.	-	-	-	-	9	101	A/C	8.9109	0	107	A/A	0	9	64	A/C	14.0625	0	104	A/A	0	0	41	A/A	0	0	37	A/A	0	0	44	A/A	0	18	105	A/C	17.1429
CAJFCV020000001.1	14529956	A	G	SNP	A1,A11,A2,A3,A5,A7,A8	7	splice_region_variant&synonymous_variant,non_coding_transcript_exon_variant	LOW,MODIFIER	gene-BXYJ_LOCUS2814,gene-BXYJ_LOCUS2814	gene-BXYJ_LOCUS2814,gene-BXYJ_LOCUS2814	gene-BXYJ_LOCUS2814,rna-BXYJ_LOCUS2814	c.159A>G,n.159A>G	p.Lys53Lys,.	-	-	-	-	51	51	G/G	100	0	47	A/A	0	55	55	G/G	100	63	63	G/G	100	16	16	G/G	100	0	38	./.	0	41	41	G/G	100	0	56	./.	0
CAJFCV020000001.1	14871597	G	GTCCATGTCACTCACTCTTT	INDEL	A3,A4,A5	3	frameshift_variant,non_coding_transcript_exon_variant	HIGH,MODIFIER	gene-BXYJ_LOCUS2870,gene-BXYJ_LOCUS2870	gene-BXYJ_LOCUS2870,gene-BXYJ_LOCUS2870	gene-BXYJ_LOCUS2870,rna-BXYJ_LOCUS2870	c.394_395insCCATGTCACTCACTCTTTT,n.645_646insCCATGTCACTCACTCTTTT	p.Leu132fs,.	-	-	-	-	0	43	G/G	0	0	81	G/G	0	0	34	G/G	0	0	56	G/G	0	27	72	G/GTCCATGTCACTCACTCTTT	37.5	6	48	G/GTCCATGTCACTCACTCTTT	12.5	12	58	G/GTCCATGTCACTCACTCTTT	20.6897	0	51	G/G	0
CAJFCV020000001.1	14871601	T	TGAAGATCCGTCC	INDEL	A3,A4,A5	3	stop_gained&disruptive_inframe_insertion,non_coding_transcript_exon_variant	HIGH,MODIFIER	gene-BXYJ_LOCUS2870,gene-BXYJ_LOCUS2870	gene-BXYJ_LOCUS2870,gene-BXYJ_LOCUS2870	gene-BXYJ_LOCUS2870,rna-BXYJ_LOCUS2870	c.397_398insGAAGATCCGTCC,n.648_649insGAAGATCCGTCC	p.Ser133delinsTerArgSerValPro,.	-	-	-	-	0	43	T/T	0	0	81	T/T	0	0	34	T/T	0	0	56	T/T	0	27	74	T/TGAAGATCCGTCC	36.4865	6	51	T/TGAAGATCCGTCC	11.7647	12	59	T/TGAAGATCCGTCC	20.339	0	51	T/T	0
CAJFCV020000001.1	14871604	G	GACACTGCTGT	INDEL	A3,A4,A5	3	frameshift_variant,non_coding_transcript_exon_variant	HIGH,MODIFIER	gene-BXYJ_LOCUS2870,gene-BXYJ_LOCUS2870	gene-BXYJ_LOCUS2870,gene-BXYJ_LOCUS2870	gene-BXYJ_LOCUS2870,rna-BXYJ_LOCUS2870	c.400_401insACACTGCTGT,n.651_652insACACTGCTGT	p.Val134fs,.	-	-	-	-	0	43	G/G	0	0	82	G/G	0	0	34	G/G	0	0	56	G/G	0	27	74	G/GACACTGCTGT	36.4865	5	50	G/GACACTGCTGT	10	11	58	G/GACACTGCTGT	18.9655	0	51	G/G	0
CAJFCV020000001.1	14871609	C	CA	INDEL	A3,A4,A5	3	frameshift_variant,non_coding_transcript_exon_variant	HIGH,MODIFIER	gene-BXYJ_LOCUS2870,gene-BXYJ_LOCUS2870	gene-BXYJ_LOCUS2870,gene-BXYJ_LOCUS2870	gene-BXYJ_LOCUS2870,rna-BXYJ_LOCUS2870	c.405_406insA,n.656_657insA	p.Ser136fs,.	-	-	-	-	0	43	C/C	0	0	81	C/C	0	0	34	C/C	0	0	56	C/C	0	25	72	C/CA	34.7222	5	52	C/CA	9.6154	11	58	C/CA	18.9655	0	51	C/C	0
CAJFCV020000001.1	14871611	C	CTTT	INDEL	A3,A4,A5	3	disruptive_inframe_insertion,non_coding_transcript_exon_variant	MODERATE,MODIFIER	gene-BXYJ_LOCUS2870,gene-BXYJ_LOCUS2870	gene-BXYJ_LOCUS2870,gene-BXYJ_LOCUS2870	gene-BXYJ_LOCUS2870,rna-BXYJ_LOCUS2870	c.407_408insTTT,n.658_659insTTT	p.Ser136_Gly137insPhe,.	-	-	-	-	0	43	C/C	0	0	79	C/C	0	0	34	C/C	0	0	56	C/C	0	25	68	C/CTTT	36.7647	5	53	C/CTTT	9.434	11	57	C/CTTT	19.2982	0	51	C/C	0
CAJFCV020000001.1	14871612	C	CTGGCCTGTGCGATGG	INDEL	A3,A4,A5	3	conservative_inframe_insertion,non_coding_transcript_exon_variant	MODERATE,MODIFIER	gene-BXYJ_LOCUS2870,gene-BXYJ_LOCUS2870	gene-BXYJ_LOCUS2870,gene-BXYJ_LOCUS2870	gene-BXYJ_LOCUS2870,rna-BXYJ_LOCUS2870	c.408_409insTGGCCTGTGCGATGG,n.659_660insTGGCCTGTGCGATGG	p.Ser136_Gly137insTrpProValArgTrp,.	-	-	-	-	0	43	C/C	0	0	79	C/C	0	0	34	C/C	0	0	56	C/C	0	25	68	C/CTGGCCTGTGCGATGG	36.7647	5	53	C/CTGGCCTGTGCGATGG	9.434	11	56	C/CTGGCCTGTGCGATGG	19.6429	0	51	C/C	0
CAJFCV020000002.1	226	CG	C	INDEL	A1,A10,A11,A3,A4,A6,A7,A9	8	frameshift_variant,non_coding_transcript_exon_variant	HIGH,MODIFIER	gene-BXYJ_LOCUS2884,gene-BXYJ_LOCUS2884	gene-BXYJ_LOCUS2884,gene-BXYJ_LOCUS2884	gene-BXYJ_LOCUS2884,rna-BXYJ_LOCUS2884	c.282delC,n.356delC	p.Asp95fs,.	-	-	-	-	6	6	C/C	100	11	11	C/C	100	5	5	C/C	100	3	3	CG/CG	100	5	5	C/C	100	5	5	C/C	100	0	2	CG/CG	0	7	7	C/C	100
CAJFCV020000002.1	235	G	GA	INDEL	A1,A10,A11,A3,A4,A6,A7,A9	8	frameshift_variant,non_coding_transcript_exon_variant	HIGH,MODIFIER	gene-BXYJ_LOCUS2884,gene-BXYJ_LOCUS2884	gene-BXYJ_LOCUS2884,gene-BXYJ_LOCUS2884	gene-BXYJ_LOCUS2884,rna-BXYJ_LOCUS2884	c.273dupT,n.347dupT	p.Leu92fs,.	-	-	-	-	6	6	GA/GA	100	11	11	GA/GA	100	5	5	GA/GA	100	3	3	G/G	100	5	5	GA/GA	100	5	5	GA/GA	100	0	2	G/G	0	6	6	GA/GA	100
CAJFCV020000002.1	2676	T	TC	INDEL	A1,A2,A6	3	frameshift_variant,non_coding_transcript_exon_variant	HIGH,MODIFIER	gene-BXYJ_LOCUS2885,gene-BXYJ_LOCUS2885	gene-BXYJ_LOCUS2885,gene-BXYJ_LOCUS2885	gene-BXYJ_LOCUS2885,rna-BXYJ_LOCUS2885	c.45dupC,n.45dupC	p.Tyr16fs,.	-	-	-	-	4	4	TC/TC	100	3	3	T/T	100	3	3	T/T	100	5	5	TC/TC	100	2	2	T/T	100	3	3	T/T	100	3	3	T/T	100	5	5	TC/TC	100
CAJFCV020000002.1	3425	C	CA	INDEL	A1,A10,A11,A2,A3,A4,A6,A7	8	frameshift_variant,non_coding_transcript_exon_variant	HIGH,MODIFIER	gene-BXYJ_LOCUS2885,gene-BXYJ_LOCUS2885	gene-BXYJ_LOCUS2885,gene-BXYJ_LOCUS2885	gene-BXYJ_LOCUS2885,rna-BXYJ_LOCUS2885	c.219_220insA,n.792_793insA	p.Leu74fs,.	-	-	-	-	5	5	CA/CA	100	6	6	CA/CA	100	5	5	CA/CA	100	10	10	CA/CA	100	5	5	CA/CA	100	4	4	CA/CA	100	2	2	C/C	100	4	4	CA/CA	100
CAJFCV020000002.1	3426	C	CAA	INDEL	A1,A10,A11,A2,A3,A4,A6,A7,A9	9	frameshift_variant,non_coding_transcript_exon_variant	HIGH,MODIFIER	gene-BXYJ_LOCUS2885,gene-BXYJ_LOCUS2885	gene-BXYJ_LOCUS2885,gene-BXYJ_LOCUS2885	gene-BXYJ_LOCUS2885,rna-BXYJ_LOCUS2885	c.220_221insAA,n.793_794insAA	p.Leu74fs,.	-	-	-	-	5	5	CAA/CAA	100	6	6	CAA/CAA	100	5	5	CAA/CAA	100	9	9	CAA/CAA	100	5	5	CAA/CAA	100	4	4	CAA/CAA	100	2	2	C/C	100	4	4	CAA/CAA	100
CAJFCV020000002.1	4849	T	TC	INDEL	A1,A10,A11,A2,A4,A6,A9	7	frameshift_variant,non_coding_transcript_exon_variant	HIGH,MODIFIER	gene-BXYJ_LOCUS2885,gene-BXYJ_LOCUS2885	gene-BXYJ_LOCUS2885,gene-BXYJ_LOCUS2885	gene-BXYJ_LOCUS2885,rna-BXYJ_LOCUS2885	c.988dupC,n.2217dupC	p.Arg330fs,.	-	-	-	-	6	6	TC/TC	100	7	7	TC/TC	100	12	12	TC/TC	100	4	4	TC/TC	100	1	1	T/T	100	5	5	TC/TC	100	0	1	T/T	0	11	11	TC/TC	100
CAJFCV020000002.1	8301	C	CAAG	INDEL	A1,A10,A11,A2,A7,A8	6	disruptive_inframe_insertion,non_coding_transcript_exon_variant	MODERATE,MODIFIER	gene-BXYJ_LOCUS2887,gene-BXYJ_LOCUS2887	gene-BXYJ_LOCUS2887,gene-BXYJ_LOCUS2887	gene-BXYJ_LOCUS2887,rna-BXYJ_LOCUS2887	c.123_125dupAAG,n.123_125dupAAG	p.Ala41_Ser42insArg,.	-	-	-	-	6	6	CAAG/CAAG	100	18	18	CAAG/CAAG	100	7	7	CAAG/CAAG	100	6	6	CAAG/CAAG	100	2	2	C/C	100	0	1	C/C	0	0	1	C/C	0	3	3	C/C	100
CAJFCV020000002.1	9918	C	CA	INDEL	A10,A11,A2,A5	4	frameshift_variant,non_coding_transcript_exon_variant	HIGH,MODIFIER	gene-BXYJ_LOCUS2888,gene-BXYJ_LOCUS2888	gene-BXYJ_LOCUS2888,gene-BXYJ_LOCUS2888	gene-BXYJ_LOCUS2888,rna-BXYJ_LOCUS2888	c.28dupA,n.28dupA	p.Arg10fs,.	-	-	-	-	0	0	C/C	0	5	5	CA/CA	100	4	4	CA/CA	100	8	8	CA/CA	100	2	2	C/C	100	0	2	C/C	0	4	4	CA/CA	100	3	3	C/C	100
CAJFCV020000002.1	10843	C	A	SNP	A1,A11,A2,A4	4	missense_variant,non_coding_transcript_exon_variant	MODERATE,MODIFIER	gene-BXYJ_LOCUS2888,gene-BXYJ_LOCUS2888	gene-BXYJ_LOCUS2888,gene-BXYJ_LOCUS2888	gene-BXYJ_LOCUS2888,rna-BXYJ_LOCUS2888	c.459C>A,n.950C>A	p.His153Gln,.	-	-	-	-	8	26	C/A	30.7692	0	11	C/C	0	6	27	C/A	22.2222	10	32	C/A	31.25	2	6	C/C	33.3333	11	16	C/A	68.75	0	6	C/C	0	2	19	C/C	10.5263
CAJFCV020000002.1	11291	TC	T	INDEL	A1,A10,A11,A2,A3,A8	6	frameshift_variant,non_coding_transcript_exon_variant	HIGH,MODIFIER	gene-BXYJ_LOCUS2888,gene-BXYJ_LOCUS2888	gene-BXYJ_LOCUS2888,gene-BXYJ_LOCUS2888	gene-BXYJ_LOCUS2888,rna-BXYJ_LOCUS2888	c.848delC,n.1400delC	p.Pro283fs,.	-	-	-	-	4	4	T/T	100	7	7	T/T	100	6	6	T/T	100	5	5	T/T	100	4	4	T/T	100	2	2	TC/TC	100	2	2	TC/TC	100	2	2	TC/TC	100
CAJFCV020000002.1	14149	G	A	SNP	A2,A6,A8	3	synonymous_variant,non_coding_transcript_exon_variant	LOW,MODIFIER	gene-BXYJ_LOCUS2891,gene-BXYJ_LOCUS2891	gene-BXYJ_LOCUS2891,gene-BXYJ_LOCUS2891	gene-BXYJ_LOCUS2891,rna-BXYJ_LOCUS2891	c.207C>T,n.300C>T	p.Leu69Leu,.	-	-	-	-	0	0	G/G	0	0	0	G/G	0	2	2	G/G	100	4	4	A/A	100	0	1	G/G	0	0	0	G/G	0	0	0	G/G	0	5	5	A/A	100
CAJFCV020000002.1	14285	TC	T	INDEL	A11,A6,A7,A8	4	frameshift_variant,non_coding_transcript_exon_variant	HIGH,MODIFIER	gene-BXYJ_LOCUS2891,gene-BXYJ_LOCUS2891	gene-BXYJ_LOCUS2891,gene-BXYJ_LOCUS2891	gene-BXYJ_LOCUS2891,rna-BXYJ_LOCUS2891	c.163delG,n.163delG	p.Asp55fs,.	-	-	-	-	3	3	TC/TC	100	3	3	TC/TC	100	5	5	T/T	100	2	2	TC/TC	100	0	1	TC/TC	0	1	1	TC/TC	100	3	3	TC/TC	100	4	4	T/T	100
CAJFCV020000002.1	14418	CGT	C	INDEL	A11,A4,A8	3	frameshift_variant,non_coding_transcript_exon_variant	HIGH,MODIFIER	gene-BXYJ_LOCUS2891,gene-BXYJ_LOCUS2891	gene-BXYJ_LOCUS2891,gene-BXYJ_LOCUS2891	gene-BXYJ_LOCUS2891,rna-BXYJ_LOCUS2891	c.29_30delAC,n.29_30delAC	p.Tyr10fs,.	-	-	-	-	2	2	CGT/CGT	100	0	0	CGT/CGT	0	7	7	C/C	100	3	3	CGT/CGT	100	0	1	CGT/CGT	0	5	5	C/C	100	0	0	CGT/CGT	0	2	2	CGT/CGT	100
CAJFCV020000002.1	14421	AT	A	INDEL	A11,A4,A8	3	frameshift_variant,non_coding_transcript_exon_variant	HIGH,MODIFIER	gene-BXYJ_LOCUS2891,gene-BXYJ_LOCUS2891	gene-BXYJ_LOCUS2891,gene-BXYJ_LOCUS2891	gene-BXYJ_LOCUS2891,rna-BXYJ_LOCUS2891	c.27delA,n.27delA	p.Gln9fs,.	-	-	-	-	2	2	AT/AT	100	0	0	AT/AT	0	7	7	A/A	100	3	3	AT/AT	100	0	1	AT/AT	0	5	5	A/A	100	0	0	AT/AT	0	2	2	AT/AT	100
CAJFCV020000002.1	14425	CTGT	C	INDEL	A11,A4,A8	3	disruptive_inframe_deletion,non_coding_transcript_exon_variant	MODERATE,MODIFIER	gene-BXYJ_LOCUS2891,gene-BXYJ_LOCUS2891	gene-BXYJ_LOCUS2891,gene-BXYJ_LOCUS2891	gene-BXYJ_LOCUS2891,rna-BXYJ_LOCUS2891	c.21_23delACA,n.21_23delACA	p.Gln8del,.	-	-	-	-	2	2	CTGT/CTGT	100	0	0	CTGT/CTGT	0	8	8	C/C	100	3	3	CTGT/CTGT	100	0	1	CTGT/CTGT	0	5	5	C/C	100	0	0	CTGT/CTGT	0	2	2	CTGT/CTGT	100
CAJFCV020000002.1	16007	A	AG	INDEL	A1,A11,A2,A6,A8,A9	6	frameshift_variant,non_coding_transcript_exon_variant	HIGH,MODIFIER	gene-BXYJ_LOCUS2892,gene-BXYJ_LOCUS2892	gene-BXYJ_LOCUS2892,gene-BXYJ_LOCUS2892	gene-BXYJ_LOCUS2892,rna-BXYJ_LOCUS2892	c.178dupC,n.224dupC	p.Leu60fs,.	-	-	-	-	8	8	AG/AG	100	3	3	A/A	100	4	4	AG/AG	100	5	5	AG/AG	100	0	0	A/A	0	0	1	A/A	0	0	0	A/A	0	7	7	AG/AG	100
CAJFCV020000002.1	18245	G	A	SNP	A1,A10,A2,A6	4	synonymous_variant,non_coding_transcript_exon_variant	LOW,MODIFIER	gene-BXYJ_LOCUS2894,gene-BXYJ_LOCUS2894	gene-BXYJ_LOCUS2894,gene-BXYJ_LOCUS2894	gene-BXYJ_LOCUS2894,rna-BXYJ_LOCUS2894	c.69G>A,n.160G>A	p.Thr23Thr,.	-	-	-	-	5	13	G/A	38.4615	5	5	A/A	100	7	10	G/G	70	6	13	G/A	46.1538	0	8	G/G	0	5	8	G/G	62.5	3	5	G/G	60	6	15	G/A	40
CAJFCV020000002.1	18319	G	T	SNP	A1,A11,A2,A8,A9	5	missense_variant,non_coding_transcript_exon_variant	MODERATE,MODIFIER	gene-BXYJ_LOCUS2894,gene-BXYJ_LOCUS2894	gene-BXYJ_LOCUS2894,gene-BXYJ_LOCUS2894	gene-BXYJ_LOCUS2894,rna-BXYJ_LOCUS2894	c.143G>T,n.234G>T	p.Arg48Ile,.	-	-	-	-	7	14	G/T	50	0	1	G/G	0	5	12	G/T	41.6667	15	21	G/T	71.4286	5	6	G/G	83.3333	3	8	G/G	37.5	0	4	G/G	0	10	12	G/G	83.3333
CAJFCV020000002.1	20574	AACGTGG	A	INDEL	A2,A4,A8	3	disruptive_inframe_deletion,non_coding_transcript_exon_variant	MODERATE,MODIFIER	gene-BXYJ_LOCUS2894,gene-BXYJ_LOCUS2894	gene-BXYJ_LOCUS2894,gene-BXYJ_LOCUS2894	gene-BXYJ_LOCUS2894,rna-BXYJ_LOCUS2894	c.234_239delCGTGGA,n.2491_2496delCGTGGA	p.Asn78_Glu80delinsLys,.	-	-	-	-	1	6	AACGTGG/AACGTGG	16.6667	3	5	AACGTGG/AACGTGG	60	0	5	AACGTGG/AACGTGG	0	9	14	AACGTGG/A	64.2857	2	5	AACGTGG/AACGTGG	40	4	8	AACGTGG/A	50	0	4	AACGTGG/AACGTGG	0	2	7	AACGTGG/AACGTGG	28.5714
CAJFCV020000002.1	21139	A	G	SNP	A2,A5,A6	3	synonymous_variant,non_coding_transcript_exon_variant	LOW,MODIFIER	gene-BXYJ_LOCUS2894,gene-BXYJ_LOCUS2894	gene-BXYJ_LOCUS2894,gene-BXYJ_LOCUS2894	gene-BXYJ_LOCUS2894,rna-BXYJ_LOCUS2894	c.618A>G,n.3054A>G	p.Glu206Glu,.	-	-	-	-	0	6	A/A	0	3	6	A/A	50	0	8	A/A	0	4	15	A/G	26.6667	0	8	A/A	0	0	0	A/A	0	5	5	G/G	100	7	13	A/G	53.8462
CAJFCV020000002.1	21142	G	C	SNP	A2,A5,A6	3	synonymous_variant,non_coding_transcript_exon_variant	LOW,MODIFIER	gene-BXYJ_LOCUS2894,gene-BXYJ_LOCUS2894	gene-BXYJ_LOCUS2894,gene-BXYJ_LOCUS2894	gene-BXYJ_LOCUS2894,rna-BXYJ_LOCUS2894	c.621G>C,n.3057G>C	p.Val207Val,.	-	-	-	-	0	6	G/G	0	3	6	G/G	50	0	5	G/G	0	4	15	G/C	26.6667	0	8	G/G	0	0	0	G/G	0	5	5	C/C	100	7	13	G/C	53.8462
CAJFCV020000002.1	21257	A	C	SNP	A1,A11,A6,A9	4	missense_variant,non_coding_transcript_exon_variant	MODERATE,MODIFIER	gene-BXYJ_LOCUS2894,gene-BXYJ_LOCUS2894	gene-BXYJ_LOCUS2894,gene-BXYJ_LOCUS2894	gene-BXYJ_LOCUS2894,rna-BXYJ_LOCUS2894	c.736A>C,n.3172A>C	p.Lys246Gln,.	-	-	-	-	5	10	A/C	50	4	6	A/A	66.6667	4	9	A/C	44.4444	2	9	A/A	22.2222	2	6	A/A	33.3333	2	2	A/A	100	0	0	A/A	0	4	9	A/C	44.4444
CAJFCV020000002.1	21258	A	G	SNP	A1,A11,A6,A9	4	missense_variant,non_coding_transcript_exon_variant	MODERATE,MODIFIER	gene-BXYJ_LOCUS2894,gene-BXYJ_LOCUS2894	gene-BXYJ_LOCUS2894,gene-BXYJ_LOCUS2894	gene-BXYJ_LOCUS2894,rna-BXYJ_LOCUS2894	c.737A>G,n.3173A>G	p.Lys246Arg,.	-	-	-	-	5	10	A/G	50	4	6	A/A	66.6667	4	9	A/G	44.4444	2	9	A/A	22.2222	2	6	A/A	33.3333	2	2	A/A	100	0	0	A/A	0	4	9	A/G	44.4444
CAJFCV020000002.1	21268	A	G	SNP	A11,A6,A9	3	synonymous_variant,non_coding_transcript_exon_variant	LOW,MODIFIER	gene-BXYJ_LOCUS2894,gene-BXYJ_LOCUS2894	gene-BXYJ_LOCUS2894,gene-BXYJ_LOCUS2894	gene-BXYJ_LOCUS2894,rna-BXYJ_LOCUS2894	c.747A>G,n.3183A>G	p.Gln249Gln,.	-	-	-	-	7	10	A/A	70	4	5	A/A	80	4	8	A/G	50	2	9	A/A	22.2222	2	5	A/A	40	2	3	A/A	66.6667	0	0	A/A	0	5	10	A/G	50
CAJFCV020000002.1	22674	GA	G	INDEL	A1,A2,A6,A7	4	frameshift_variant,non_coding_transcript_exon_variant	HIGH,MODIFIER	gene-BXYJ_LOCUS2895,gene-BXYJ_LOCUS2895	gene-BXYJ_LOCUS2895,gene-BXYJ_LOCUS2895	gene-BXYJ_LOCUS2895,rna-BXYJ_LOCUS2895	c.209delA,n.245delA	p.Glu70fs,.	-	-	-	-	8	8	G/G	100	0	3	GA/GA	0	2	2	GA/GA	100	8	8	G/G	100	0	1	GA/GA	0	2	2	GA/GA	100	0	1	GA/GA	0	8	8	G/G	100
CAJFCV020000002.1	22677	A	AG	INDEL	A1,A2,A6,A7	4	frameshift_variant,non_coding_transcript_exon_variant	HIGH,MODIFIER	gene-BXYJ_LOCUS2895,gene-BXYJ_LOCUS2895	gene-BXYJ_LOCUS2895,gene-BXYJ_LOCUS2895	gene-BXYJ_LOCUS2895,rna-BXYJ_LOCUS2895	c.211_212insG,n.247_248insG	p.Lys71fs,.	-	-	-	-	9	9	AG/AG	100	0	4	A/A	0	2	2	A/A	100	8	8	AG/AG	100	0	1	A/A	0	2	2	A/A	100	0	1	A/A	0	8	8	AG/AG	100
CAJFCV020000002.1	23363	C	CA	INDEL	A10,A3,A6,A9	4	frameshift_variant,non_coding_transcript_exon_variant	HIGH,MODIFIER	gene-BXYJ_LOCUS2896,gene-BXYJ_LOCUS2896	gene-BXYJ_LOCUS2896,gene-BXYJ_LOCUS2896	gene-BXYJ_LOCUS2896,rna-BXYJ_LOCUS2896	c.184dupA,n.184dupA	p.Arg62fs,.	-	-	-	-	3	3	C/C	100	6	6	CA/CA	100	2	2	C/C	100	3	3	C/C	100	4	4	CA/CA	100	0	0	C/C	0	2	2	C/C	100	10	10	CA/CA	100
CAJFCV020000002.1	23369	T	TC	INDEL	A10,A3,A6,A9	4	frameshift_variant,non_coding_transcript_exon_variant	HIGH,MODIFIER	gene-BXYJ_LOCUS2896,gene-BXYJ_LOCUS2896	gene-BXYJ_LOCUS2896,gene-BXYJ_LOCUS2896	gene-BXYJ_LOCUS2896,rna-BXYJ_LOCUS2896	c.189dupC,n.189dupC	p.Tyr64fs,.	-	-	-	-	3	3	T/T	100	6	6	TC/TC	100	2	2	T/T	100	3	3	T/T	100	4	4	TC/TC	100	0	0	T/T	0	2	2	T/T	100	10	10	TC/TC	100
CAJFCV020000002.1	23373	AT	A	INDEL	A1,A10,A3,A6,A9	5	frameshift_variant,non_coding_transcript_exon_variant	HIGH,MODIFIER	gene-BXYJ_LOCUS2896,gene-BXYJ_LOCUS2896	gene-BXYJ_LOCUS2896,gene-BXYJ_LOCUS2896	gene-BXYJ_LOCUS2896,rna-BXYJ_LOCUS2896	c.196delT,n.196delT	p.Ser66fs,.	-	-	-	-	5	5	A/A	100	8	8	A/A	100	2	2	AT/AT	100	3	3	AT/AT	100	4	4	A/A	100	0	0	AT/AT	0	2	2	AT/AT	100	8	8	A/A	100
CAJFCV020000002.1	24069	T	C	SNP	A11,A2,A6	3	missense_variant,non_coding_transcript_exon_variant	MODERATE,MODIFIER	gene-BXYJ_LOCUS2897,gene-BXYJ_LOCUS2897	gene-BXYJ_LOCUS2897,gene-BXYJ_LOCUS2897	gene-BXYJ_LOCUS2897,rna-BXYJ_LOCUS2897	c.284T>C,n.404T>C	p.Ile95Thr,.	-	-	-	-	10	13	T/T	76.9231	2	3	T/T	66.6667	12	17	T/C	70.5882	8	15	T/C	53.3333	5	7	T/T	71.4286	0	4	T/T	0	0	2	T/T	0	11	23	T/C	47.8261
CAJFCV020000002.1	24077	T	A	SNP	A11,A2,A6	3	missense_variant,non_coding_transcript_exon_variant	MODERATE,MODIFIER	gene-BXYJ_LOCUS2897,gene-BXYJ_LOCUS2897	gene-BXYJ_LOCUS2897,gene-BXYJ_LOCUS2897	gene-BXYJ_LOCUS2897,rna-BXYJ_LOCUS2897	c.292T>A,n.412T>A	p.Phe98Ile,.	-	-	-	-	10	13	T/T	76.9231	2	3	T/T	66.6667	11	16	T/A	68.75	9	16	T/A	56.25	4	6	T/T	66.6667	0	4	T/T	0	0	2	T/T	0	11	21	T/A	52.381
CAJFCV020000002.1	25096	T	G	SNP	A1,A10,A11,A6,A9	5	missense_variant	MODERATE	rna-BXYJ_LOCUS2898	gene-BXYJ_LOCUS2898	rna-BXYJ_LOCUS2898	c.289A>C	p.Thr97Pro	-	-	-	-	7	29	T/G	24.1379	5	29	T/G	17.2414	4	20	T/G	20	3	27	T/T	11.1111	0	5	T/T	0	2	12	T/T	16.6667	2	13	T/T	15.3846	4	29	T/G	13.7931
CAJFCV020000002.1	25133	C	T	SNP	A11,A2,A5,A6,A7	5	synonymous_variant	LOW	rna-BXYJ_LOCUS2898	gene-BXYJ_LOCUS2898	rna-BXYJ_LOCUS2898	c.252G>A	p.Glu84Glu	-	-	-	-	0	32	C/C	0	0	20	C/C	0	4	21	C/T	19.0476	9	30	C/T	30	2	7	C/C	28.5714	0	24	C/C	0	4	14	C/T	28.5714	7	22	C/T	31.8182
CAJFCV020000002.1	25162	A	C	SNP	A2,A5,A6,A7,A9	5	missense_variant	MODERATE	rna-BXYJ_LOCUS2898	gene-BXYJ_LOCUS2898	rna-BXYJ_LOCUS2898	c.223T>G	p.Cys75Gly	-	-	-	-	0	29	A/A	0	2	21	A/A	9.5238	3	21	A/A	14.2857	8	34	A/C	23.5294	2	6	A/A	33.3333	0	21	./.	0	5	14	A/C	35.7143	6	21	A/C	28.5714
CAJFCV020000002.1	25163	T	C	SNP	A2,A5,A6,A7,A9	5	synonymous_variant	LOW	rna-BXYJ_LOCUS2898	gene-BXYJ_LOCUS2898	rna-BXYJ_LOCUS2898	c.222A>G	p.Pro74Pro	-	-	-	-	0	30	T/T	0	2	21	T/T	9.5238	3	21	T/T	14.2857	8	34	T/C	23.5294	2	6	T/T	33.3333	0	21	./.	0	5	14	T/C	35.7143	6	21	T/C	28.5714
CAJFCV020000002.1	25186	G	C	SNP	A1,A10,A11,A2,A9	5	missense_variant	MODERATE	rna-BXYJ_LOCUS2898	gene-BXYJ_LOCUS2898	rna-BXYJ_LOCUS2898	c.199C>G	p.Leu67Val	-	-	-	-	11	28	G/C	39.2857	4	14	G/C	28.5714	6	19	G/C	31.5789	7	37	G/C	18.9189	0	5	G/G	0	3	10	G/G	30	3	14	G/G	21.4286	1	21	G/G	4.7619
CAJFCV020000002.1	25365	T	TC	INDEL	A1,A2,A6,A7	4	frameshift_variant	HIGH	rna-BXYJ_LOCUS2898	gene-BXYJ_LOCUS2898	rna-BXYJ_LOCUS2898	c.19dupG	p.Glu7fs	-	-	-	-	5	5	TC/TC	100	0	0	T/T	0	1	1	T/T	100	4	4	TC/TC	100	0	0	T/T	0	3	3	T/T	100	3	3	T/T	100	9	9	TC/TC	100
CAJFCV020000002.1	25767	C	T	SNP	A1,A10,A2,A7,A9	5	synonymous_variant	LOW	rna-BXYJ_LOCUS2899	gene-BXYJ_LOCUS2899	rna-BXYJ_LOCUS2899	c.267C>T	p.Ala89Ala	-	GO:0007035;GO:0046034;GO:0005829;GO:0033181;GO:0005903;GO:0000221;GO:0005886;GO:0048471;GO:0005769;GO:0005524	K02147-ko04150 mTOR signaling pathway;ko04721 Synaptic vesicle cycle;ko04966 Collecting duct acid secretion;ko00190 Oxidative phosphorylation;ko05323 Rheumatoid arthritis;ko05120 Epithelial cell signaling in Helicobacter pylori infection;ko04145 Phagosome;ko05110 Vibrio cholerae infection	KOG1351-Vacuolar H+-ATPase V1 sector, subunit B[C]	5	5	T/T	100	4	4	T/T	100	2	4	C/C	50	8	12	C/T	66.6667	0	1	C/C	0	0	1	C/C	0	2	3	C/C	66.6667	3	4	C/C	75
CAJFCV020000002.1	791645	C	T	SNP	A1,A10,A4,A9	4	synonymous_variant,non_coding_transcript_exon_variant	LOW,MODIFIER	gene-BXYJ_LOCUS3058,gene-BXYJ_LOCUS3058	gene-BXYJ_LOCUS3058,gene-BXYJ_LOCUS3058	gene-BXYJ_LOCUS3058,rna-BXYJ_LOCUS3058	c.450C>T,n.8396C>T	p.His150His,.	-	-	-	-	85	85	T/T	100	62	62	T/T	100	0	57	./.	0	0	77	./.	0	0	46	./.	0	26	26	T/T	100	0	37	./.	0	0	75	./.	0
CAJFCV020000002.1	838650	C	T	SNP	A10,A11,A2,A4	4	missense_variant,non_coding_transcript_exon_variant	MODERATE,MODIFIER	gene-BXYJ_LOCUS3063,gene-BXYJ_LOCUS3063	gene-BXYJ_LOCUS3063,gene-BXYJ_LOCUS3063	gene-BXYJ_LOCUS3063,rna-BXYJ_LOCUS3063	c.2003C>T,n.3582C>T	p.Ser668Leu,.	-	-	-	-	0	45	C/C	0	6	50	C/T	12	7	35	C/T	20	11	75	C/T	14.6667	0	25	C/C	0	4	34	C/T	11.7647	2	28	C/C	7.1429	4	63	C/C	6.3492
CAJFCV020000002.1	888955	C	T	SNP	A10,A5,A7,A8	4	synonymous_variant	LOW	rna-BXYJ_LOCUS3069	gene-BXYJ_LOCUS3069	rna-BXYJ_LOCUS3069	c.990G>A	p.Ser330Ser	-	-	-	-	0	129	C/C	0	109	165	C/T	66.0606	4	65	C/C	6.1538	0	87	C/C	0	3	47	C/C	6.382999999999999	0	62	C/C	0	7	66	C/T	10.6061	0	113	C/C	0
CAJFCV020000002.1	1067784	C	A	SNP	A2,A3,A6,A7	4	missense_variant,non_coding_transcript_exon_variant	MODERATE,MODIFIER	gene-BXYJ_LOCUS3101,gene-BXYJ_LOCUS3101	gene-BXYJ_LOCUS3101,gene-BXYJ_LOCUS3101	gene-BXYJ_LOCUS3101,rna-BXYJ_LOCUS3101	c.1323G>T,n.3233G>T	p.Glu441Asp,.	-	-	-	-	0	72	C/C	0	0	63	C/C	0	0	50	C/C	0	92	92	A/A	100	46	46	A/A	100	0	35	C/C	0	0	33	C/C	0	79	79	A/A	100
CAJFCV020000002.1	1092911	G	GTC	INDEL	A10,A7,A9	3	frameshift_variant,non_coding_transcript_exon_variant	HIGH,MODIFIER	gene-BXYJ_LOCUS3106,gene-BXYJ_LOCUS3106	gene-BXYJ_LOCUS3106,gene-BXYJ_LOCUS3106	gene-BXYJ_LOCUS3106,rna-BXYJ_LOCUS3106	c.93_94insGA,n.328_329insGA	p.Arg32fs,.	-	-	-	-	2	2	G/G	100	7	7	GTC/GTC	100	0	0	G/G	0	1	1	G/G	100	0	0	G/G	0	1	1	G/G	100	0	1	G/G	0	1	1	G/G	100
CAJFCV020000002.1	1153672	A	G	SNP	A1,A5,A6	3	synonymous_variant,non_coding_transcript_exon_variant	LOW,MODIFIER	gene-BXYJ_LOCUS3113,gene-BXYJ_LOCUS3113	gene-BXYJ_LOCUS3113,gene-BXYJ_LOCUS3113	gene-BXYJ_LOCUS3113,rna-BXYJ_LOCUS3113	c.1194T>C,n.2017T>C	p.Ile398Ile,.	-	-	-	-	107	107	G/G	100	0	103	./.	0	0	56	./.	0	0	106	./.	0	0	63	./.	0	0	43	./.	0	54	54	G/G	100	105	105	G/G	100
CAJFCV020000002.1	1153675	G	A	SNP	A1,A5,A6	3	synonymous_variant,non_coding_transcript_exon_variant	LOW,MODIFIER	gene-BXYJ_LOCUS3113,gene-BXYJ_LOCUS3113	gene-BXYJ_LOCUS3113,gene-BXYJ_LOCUS3113	gene-BXYJ_LOCUS3113,rna-BXYJ_LOCUS3113	c.1191C>T,n.2014C>T	p.Asn397Asn,.	-	-	-	-	106	106	A/A	100	0	102	./.	0	0	54	./.	0	0	102	./.	0	0	62	./.	0	0	43	./.	0	57	57	A/A	100	102	102	A/A	100
CAJFCV020000002.1	1153690	T	C	SNP	A1,A5,A6	3	synonymous_variant,non_coding_transcript_exon_variant	LOW,MODIFIER	gene-BXYJ_LOCUS3113,gene-BXYJ_LOCUS3113	gene-BXYJ_LOCUS3113,gene-BXYJ_LOCUS3113	gene-BXYJ_LOCUS3113,rna-BXYJ_LOCUS3113	c.1176A>G,n.1999A>G	p.Gln392Gln,.	-	-	-	-	114	114	C/C	100	0	104	./.	0	0	51	./.	0	0	102	./.	0	0	59	./.	0	0	45	./.	0	52	52	C/C	100	100	100	C/C	100
CAJFCV020000002.1	1153696	T	C	SNP	A1,A5,A6	3	synonymous_variant,non_coding_transcript_exon_variant	LOW,MODIFIER	gene-BXYJ_LOCUS3113,gene-BXYJ_LOCUS3113	gene-BXYJ_LOCUS3113,gene-BXYJ_LOCUS3113	gene-BXYJ_LOCUS3113,rna-BXYJ_LOCUS3113	c.1170A>G,n.1993A>G	p.Lys390Lys,.	-	-	-	-	116	116	C/C	100	0	107	./.	0	0	52	./.	0	0	92	./.	0	0	57	./.	0	0	42	./.	0	52	52	C/C	100	96	96	C/C	100
CAJFCV020000002.1	1153704	A	G	SNP	A1,A5,A6	3	synonymous_variant,non_coding_transcript_exon_variant	LOW,MODIFIER	gene-BXYJ_LOCUS3113,gene-BXYJ_LOCUS3113	gene-BXYJ_LOCUS3113,gene-BXYJ_LOCUS3113	gene-BXYJ_LOCUS3113,rna-BXYJ_LOCUS3113	c.1162T>C,n.1985T>C	p.Leu388Leu,.	-	-	-	-	115	115	G/G	100	0	108	./.	0	0	50	./.	0	0	92	./.	0	0	54	./.	0	0	42	./.	0	51	51	G/G	100	94	94	G/G	100
CAJFCV020000002.1	1153726	C	T	SNP	A1,A5,A6	3	synonymous_variant,non_coding_transcript_exon_variant	LOW,MODIFIER	gene-BXYJ_LOCUS3113,gene-BXYJ_LOCUS3113	gene-BXYJ_LOCUS3113,gene-BXYJ_LOCUS3113	gene-BXYJ_LOCUS3113,rna-BXYJ_LOCUS3113	c.1140G>A,n.1963G>A	p.Glu380Glu,.	-	-	-	-	114	114	T/T	100	0	95	./.	0	0	49	./.	0	0	86	./.	0	0	47	./.	0	0	40	./.	0	50	50	T/T	100	88	88	T/T	100
CAJFCV020000002.1	1158025	C	G	SNP	A10,A2,A9	3	synonymous_variant,non_coding_transcript_exon_variant	LOW,MODIFIER	gene-BXYJ_LOCUS3114,gene-BXYJ_LOCUS3114	gene-BXYJ_LOCUS3114,gene-BXYJ_LOCUS3114	gene-BXYJ_LOCUS3114,rna-BXYJ_LOCUS3114	c.2127G>C,n.3551G>C	p.Pro709Pro,.	-	-	-	-	0	64	C/C	0	12	63	C/G	19.0476	0	34	C/C	0	14	66	C/G	21.2121	0	24	C/C	0	0	27	C/C	0	3	26	C/C	11.5385	0	42	C/C	0
CAJFCV020000002.1	1186848	T	C	SNP	A10,A7,A8	3	missense_variant	MODERATE	rna-BXYJ_LOCUS3117	gene-BXYJ_LOCUS3117	rna-BXYJ_LOCUS3117	c.230A>G	p.His77Arg	-	GO:0051568;GO:0090305;GO:0044774;GO:0046975;GO:0003677;GO:0008168;GO:0097676;GO:2001034;GO:0006303;GO:0000729;GO:0003690;GO:0042800;GO:0003697;GO:0042803;GO:0008283;GO:2000373;GO:0031297;GO:0000014;GO:0044547;GO:0004519;GO:0010452;GO:0000737;GO:0015074;GO:0035861;GO:2001251;GO:0005634;GO:0008270	K11433-ko00310 Lysine degradation	-	0	82	T/T	0	31	31	C/C	100	0	55	T/T	0	0	115	T/T	0	0	33	T/T	0	0	44	T/T	0	0	57	T/T	0	0	94	T/T	0
CAJFCV020000002.1	1332900	T	C	SNP	A1,A3,A4	3	synonymous_variant,non_coding_transcript_exon_variant	LOW,MODIFIER	gene-BXYJ_LOCUS3144,gene-BXYJ_LOCUS3144	gene-BXYJ_LOCUS3144,gene-BXYJ_LOCUS3144	gene-BXYJ_LOCUS3144,rna-BXYJ_LOCUS3144	c.696T>C,n.1243T>C	p.Val232Val,.	-	-	-	-	58	58	C/C	100	0	87	./.	0	0	40	./.	0	0	66	./.	0	23	23	C/C	100	52	52	C/C	100	0	34	./.	0	0	60	./.	0
CAJFCV020000002.1	1643107	C	T	SNP	A10,A2,A4,A6,A8,A9	6	missense_variant,non_coding_transcript_exon_variant	MODERATE,MODIFIER	gene-BXYJ_LOCUS3197,gene-BXYJ_LOCUS3197	gene-BXYJ_LOCUS3197,gene-BXYJ_LOCUS3197	gene-BXYJ_LOCUS3197,rna-BXYJ_LOCUS3197	c.409G>A,n.635G>A	p.Val137Ile,.	-	-	-	-	0	57	./.	0	13	81	C/T	16.0494	0	37	C/C	0	9	70	C/T	12.8571	0	36	C/C	0	4	21	C/T	19.0476	0	30	C/C	0	13	65	C/T	20
CAJFCV020000002.1	1643131	A	G	SNP	A10,A2,A4,A6,A8,A9	6	splice_region_variant&synonymous_variant,non_coding_transcript_exon_variant	LOW,MODIFIER	gene-BXYJ_LOCUS3197,gene-BXYJ_LOCUS3197	gene-BXYJ_LOCUS3197,gene-BXYJ_LOCUS3197	gene-BXYJ_LOCUS3197,rna-BXYJ_LOCUS3197	c.385T>C,n.611T>C	p.Leu129Leu,.	-	-	-	-	0	81	A/A	0	19	108	A/G	17.5926	0	47	A/A	0	12	76	A/G	15.7895	0	44	A/A	0	6	38	A/G	15.7895	0	44	A/A	0	16	79	A/G	20.2532
CAJFCV020000002.1	1643566	A	T	SNP	A11,A3,A5,A7,A8,A9	6	missense_variant,non_coding_transcript_exon_variant	MODERATE,MODIFIER	gene-BXYJ_LOCUS3197,gene-BXYJ_LOCUS3197	gene-BXYJ_LOCUS3197,gene-BXYJ_LOCUS3197	gene-BXYJ_LOCUS3197,rna-BXYJ_LOCUS3197	c.109T>A,n.176T>A	p.Cys37Ser,.	-	-	-	-	0	4	./.	0	0	4	./.	0	6	13	A/.	46.1538	0	9	./.	0	3	3	./.	100	0	0	./.	0	3	5	./.	60	0	0	./.	0
CAJFCV020000002.1	1644352	C	G	SNP	A1,A5,A8	3	missense_variant,non_coding_transcript_exon_variant	MODERATE,MODIFIER	gene-BXYJ_LOCUS3198,gene-BXYJ_LOCUS3198	gene-BXYJ_LOCUS3198,gene-BXYJ_LOCUS3198	gene-BXYJ_LOCUS3198,rna-BXYJ_LOCUS3198	c.360G>C,n.496G>C	p.Lys120Asn,.	-	-	-	-	5	105	C/G	4.7619	0	112	C/C	0	0	49	C/C	0	0	90	C/C	0	0	52	C/C	0	0	49	C/C	0	7	51	C/G	13.7255	0	98	C/C	0
CAJFCV020000002.1	1644366	T	A	SNP	A1,A5,A8	3	missense_variant,non_coding_transcript_exon_variant	MODERATE,MODIFIER	gene-BXYJ_LOCUS3198,gene-BXYJ_LOCUS3198	gene-BXYJ_LOCUS3198,gene-BXYJ_LOCUS3198	gene-BXYJ_LOCUS3198,rna-BXYJ_LOCUS3198	c.346A>T,n.482A>T	p.Asn116Tyr,.	-	-	-	-	16	111	T/A	14.4144	0	120	T/T	0	0	49	T/T	0	0	90	T/T	0	0	53	T/T	0	0	53	T/T	0	8	54	T/A	14.8148	0	95	T/T	0
CAJFCV020000002.1	1644468	G	T	SNP	A1,A11,A8	3	missense_variant,non_coding_transcript_exon_variant	MODERATE,MODIFIER	gene-BXYJ_LOCUS3198,gene-BXYJ_LOCUS3198	gene-BXYJ_LOCUS3198,gene-BXYJ_LOCUS3198	gene-BXYJ_LOCUS3198,rna-BXYJ_LOCUS3198	c.280C>A,n.380C>A	p.Arg94Ser,.	-	-	-	-	14	107	G/T	13.0841	0	71	G/G	0	4	54	G/T	7.4074	0	88	G/G	0	0	38	G/G	0	2	41	G/G	4.878	0	50	G/G	0	0	60	G/G	0
CAJFCV020000002.1	1644471	G	T	SNP	A1,A11,A8	3	synonymous_variant,non_coding_transcript_exon_variant	LOW,MODIFIER	gene-BXYJ_LOCUS3198,gene-BXYJ_LOCUS3198	gene-BXYJ_LOCUS3198,gene-BXYJ_LOCUS3198	gene-BXYJ_LOCUS3198,rna-BXYJ_LOCUS3198	c.277C>A,n.377C>A	p.Arg93Arg,.	-	-	-	-	14	107	G/T	13.0841	0	71	G/G	0	4	53	G/T	7.5472	0	88	G/G	0	0	38	G/G	0	2	44	G/G	4.5455	0	51	G/G	0	0	60	G/G	0
CAJFCV020000002.1	1644474	A	T	SNP	A1,A11,A8	3	missense_variant,non_coding_transcript_exon_variant	MODERATE,MODIFIER	gene-BXYJ_LOCUS3198,gene-BXYJ_LOCUS3198	gene-BXYJ_LOCUS3198,gene-BXYJ_LOCUS3198	gene-BXYJ_LOCUS3198,rna-BXYJ_LOCUS3198	c.274T>A,n.374T>A	p.Ser92Thr,.	-	-	-	-	14	103	A/T	13.5922	0	71	A/A	0	4	54	A/T	7.4074	0	88	A/A	0	0	38	A/A	0	2	47	A/A	4.2553	0	51	A/A	0	0	60	A/A	0
CAJFCV020000002.1	1774067	G	A	SNP	A10,A6,A9	3	synonymous_variant,non_coding_transcript_exon_variant	LOW,MODIFIER	gene-BXYJ_LOCUS3224,gene-BXYJ_LOCUS3224	gene-BXYJ_LOCUS3224,gene-BXYJ_LOCUS3224	gene-BXYJ_LOCUS3224,rna-BXYJ_LOCUS3224	c.57C>T,n.57C>T	p.Gly19Gly,.	-	-	-	-	0	14	./.	0	15	15	A/A	100	2	2	G/G	100	0	21	./.	0	0	7	./.	0	1	1	G/G	100	0	2	G/G	0	6	6	A/A	100
CAJFCV020000002.1	1774072	T	A	SNP	A10,A6,A9	3	missense_variant,non_coding_transcript_exon_variant	MODERATE,MODIFIER	gene-BXYJ_LOCUS3224,gene-BXYJ_LOCUS3224	gene-BXYJ_LOCUS3224,gene-BXYJ_LOCUS3224	gene-BXYJ_LOCUS3224,rna-BXYJ_LOCUS3224	c.52A>T,n.52A>T	p.Asn18Tyr,.	-	-	-	-	0	18	./.	0	18	18	A/A	100	2	2	T/T	100	0	25	./.	0	0	7	./.	0	2	2	T/T	100	0	3	./.	0	7	7	A/A	100
CAJFCV020000002.1	1884924	G	C	SNP	A10,A11,A2,A4,A5,A8	6	synonymous_variant,non_coding_transcript_exon_variant	LOW,MODIFIER	gene-BXYJ_LOCUS3245,gene-BXYJ_LOCUS3245	gene-BXYJ_LOCUS3245,gene-BXYJ_LOCUS3245	gene-BXYJ_LOCUS3245,rna-BXYJ_LOCUS3245	c.618G>C,n.6581G>C	p.Gly206Gly,.	-	-	-	-	0	80	./.	0	65	65	C/C	100	41	41	C/C	100	76	76	C/C	100	0	22	./.	0	22	22	C/C	100	40	41	C/C	97.561	0	70	./.	0
CAJFCV020000002.1	2242796	T	C	SNP	A1,A2,A4,A6,A8,A9	6	synonymous_variant	LOW	rna-BXYJ_LOCUS3287	gene-BXYJ_LOCUS3287	rna-BXYJ_LOCUS3287	c.576T>C	p.Phe192Phe	-	-	-	-	5	5	C/C	100	0	91	T/T	0	3	3	T/T	100	8	8	C/C	100	0	1	T/T	0	6	6	C/C	100	0	0	T/T	0	6	6	C/C	100
CAJFCV020000002.1	2242856	A	G	SNP	A10,A11,A4,A6,A8,A9	6	synonymous_variant	LOW	rna-BXYJ_LOCUS3287	gene-BXYJ_LOCUS3287	rna-BXYJ_LOCUS3287	c.636A>G	p.Pro212Pro	-	-	-	-	3	3	A/A	100	89	89	G/G	100	4	4	G/G	100	2	2	A/A	100	0	0	A/A	0	6	6	G/G	100	0	0	A/A	0	4	4	G/G	100
CAJFCV020000002.1	2243054	A	G	SNP	A1,A10,A11,A4,A6,A7,A8,A9	8	synonymous_variant	LOW	rna-BXYJ_LOCUS3287	gene-BXYJ_LOCUS3287	rna-BXYJ_LOCUS3287	c.834A>G	p.Glu278Glu	-	-	-	-	5	5	G/G	100	127	127	G/G	100	4	4	G/G	100	0	4	A/A	0	2	2	A/A	100	4	4	G/G	100	0	1	A/A	0	5	5	G/G	100
CAJFCV020000002.1	2243390	T	C	SNP	A1,A11,A6,A9	4	synonymous_variant	LOW	rna-BXYJ_LOCUS3287	gene-BXYJ_LOCUS3287	rna-BXYJ_LOCUS3287	c.1170T>C	p.Ile390Ile	-	-	-	-	6	6	C/C	100	0	87	T/T	0	8	8	C/C	100	3	3	T/T	100	2	2	T/T	100	3	3	T/T	100	0	0	T/T	0	6	6	C/C	100
CAJFCV020000002.1	3477088	T	A	SNP	A1,A10,A11,A4,A9	5	missense_variant,non_coding_transcript_exon_variant	MODERATE,MODIFIER	gene-BXYJ_LOCUS3487,gene-BXYJ_LOCUS3487	gene-BXYJ_LOCUS3487,gene-BXYJ_LOCUS3487	gene-BXYJ_LOCUS3487,rna-BXYJ_LOCUS3487	c.178A>T,n.178A>T	p.Ser60Cys,.	-	-	-	-	12	65	T/A	18.4615	8	92	T/A	8.6957	7	52	T/A	13.4615	0	90	T/T	0	0	45	T/T	0	6	37	T/A	16.2162	0	46	T/T	0	0	100	T/T	0
CAJFCV020000002.1	3477097	A	C	SNP	A1,A10,A11,A4,A9	5	missense_variant,non_coding_transcript_exon_variant	MODERATE,MODIFIER	gene-BXYJ_LOCUS3487,gene-BXYJ_LOCUS3487	gene-BXYJ_LOCUS3487,gene-BXYJ_LOCUS3487	gene-BXYJ_LOCUS3487,rna-BXYJ_LOCUS3487	c.169T>G,n.169T>G	p.Ser57Ala,.	-	-	-	-	12	68	A/C	17.6471	8	87	A/C	9.1954	6	49	A/C	12.2449	0	90	A/A	0	0	46	A/A	0	5	38	A/C	13.1579	0	45	A/A	0	0	97	A/A	0
CAJFCV020000002.1	3477098	T	C	SNP	A1,A10,A11,A4,A9	5	synonymous_variant,non_coding_transcript_exon_variant	LOW,MODIFIER	gene-BXYJ_LOCUS3487,gene-BXYJ_LOCUS3487	gene-BXYJ_LOCUS3487,gene-BXYJ_LOCUS3487	gene-BXYJ_LOCUS3487,rna-BXYJ_LOCUS3487	c.168A>G,n.168A>G	p.Leu56Leu,.	-	-	-	-	12	70	T/C	17.1429	8	87	T/C	9.1954	6	51	T/C	11.7647	0	90	T/T	0	0	46	T/T	0	5	40	T/C	12.5	0	45	T/T	0	0	97	T/T	0
CAJFCV020000002.1	3477104	C	T	SNP	A1,A10,A11,A4	4	synonymous_variant,non_coding_transcript_exon_variant	LOW,MODIFIER	gene-BXYJ_LOCUS3487,gene-BXYJ_LOCUS3487	gene-BXYJ_LOCUS3487,gene-BXYJ_LOCUS3487	gene-BXYJ_LOCUS3487,rna-BXYJ_LOCUS3487	c.162G>A,n.162G>A	p.Gly54Gly,.	-	-	-	-	11	68	C/T	16.1765	8	89	C/T	8.9888	6	51	C/T	11.7647	6	98	C/C	6.1224	0	47	C/C	0	5	44	C/T	11.3636	0	46	C/C	0	0	99	C/C	0
CAJFCV020000002.1	3783075	TCCGCCCGCCAATCCACTGCCTCTGGCGTTCGACCA	T	INDEL	A3,A4,A5	3	frameshift_variant,non_coding_transcript_exon_variant	HIGH,MODIFIER	gene-BXYJ_LOCUS3529,gene-BXYJ_LOCUS3529	gene-BXYJ_LOCUS3529,gene-BXYJ_LOCUS3529	gene-BXYJ_LOCUS3529,rna-BXYJ_LOCUS3529	c.17_51delCCGCCCGCCAATCCACTGCCTCTGGCGTTCGACCA,n.17_51delCCGCCCGCCAATCCACTGCCTCTGGCGTTCGACCA	p.Ser6fs,.	-	-	-	-	0	43	TCCGCCCGCCAATCCACTGCCTCTGGCGTTCGACCA/TCCGCCCGCCAATCCACTGCCTCTGGCGTTCGACCA	0	0	46	TCCGCCCGCCAATCCACTGCCTCTGGCGTTCGACCA/TCCGCCCGCCAATCCACTGCCTCTGGCGTTCGACCA	0	0	34	TCCGCCCGCCAATCCACTGCCTCTGGCGTTCGACCA/TCCGCCCGCCAATCCACTGCCTCTGGCGTTCGACCA	0	0	58	TCCGCCCGCCAATCCACTGCCTCTGGCGTTCGACCA/TCCGCCCGCCAATCCACTGCCTCTGGCGTTCGACCA	0	19	75	TCCGCCCGCCAATCCACTGCCTCTGGCGTTCGACCA/T	25.3333	8	92	TCCGCCCGCCAATCCACTGCCTCTGGCGTTCGACCA/T	8.6957	12	107	TCCGCCCGCCAATCCACTGCCTCTGGCGTTCGACCA/T	11.215	0	48	TCCGCCCGCCAATCCACTGCCTCTGGCGTTCGACCA/TCCGCCCGCCAATCCACTGCCTCTGGCGTTCGACCA	0
CAJFCV020000002.1	3783116	CAG	C	INDEL	A3,A4,A5	3	frameshift_variant,non_coding_transcript_exon_variant	HIGH,MODIFIER	gene-BXYJ_LOCUS3529,gene-BXYJ_LOCUS3529	gene-BXYJ_LOCUS3529,gene-BXYJ_LOCUS3529	gene-BXYJ_LOCUS3529,rna-BXYJ_LOCUS3529	c.58_59delAG,n.58_59delAG	p.Arg20fs,.	-	-	-	-	0	43	CAG/CAG	0	0	46	CAG/CAG	0	0	34	CAG/CAG	0	0	58	CAG/CAG	0	19	66	CAG/C	28.7879	8	82	CAG/C	9.7561	11	91	CAG/C	12.0879	0	48	CAG/CAG	0
CAJFCV020000002.1	3783120	A	ATTTTCT	INDEL	A3,A4,A5	3	stop_gained&disruptive_inframe_insertion,non_coding_transcript_exon_variant	HIGH,MODIFIER	gene-BXYJ_LOCUS3529,gene-BXYJ_LOCUS3529	gene-BXYJ_LOCUS3529,gene-BXYJ_LOCUS3529	gene-BXYJ_LOCUS3529,rna-BXYJ_LOCUS3529	c.61_62insTTTTCT,n.61_62insTTTTCT	p.Lys21delinsIlePheTer,.	-	-	-	-	0	43	A/A	0	0	46	A/A	0	0	34	A/A	0	0	58	A/A	0	19	67	A/ATTTTCT	28.3582	8	81	A/ATTTTCT	9.8765	11	90	A/ATTTTCT	12.2222	0	48	A/A	0
CAJFCV020000002.1	3801474	T	C	SNP	A1,A11,A2,A3,A5,A6,A7	7	synonymous_variant,non_coding_transcript_exon_variant	LOW,MODIFIER	gene-BXYJ_LOCUS3535,gene-BXYJ_LOCUS3535	gene-BXYJ_LOCUS3535,gene-BXYJ_LOCUS3535	gene-BXYJ_LOCUS3535,rna-BXYJ_LOCUS3535	c.519T>C,n.1533T>C	p.Ser173Ser,.	-	-	-	-	50	50	C/C	100	0	33	T/T	0	32	32	C/C	100	45	45	C/C	100	18	18	C/C	100	0	19	./.	0	22	22	C/C	100	39	39	C/C	100
CAJFCV020000002.1	3801477	C	A	SNP	A1,A11,A2,A3,A5,A6,A7	7	synonymous_variant,non_coding_transcript_exon_variant	LOW,MODIFIER	gene-BXYJ_LOCUS3535,gene-BXYJ_LOCUS3535	gene-BXYJ_LOCUS3535,gene-BXYJ_LOCUS3535	gene-BXYJ_LOCUS3535,rna-BXYJ_LOCUS3535	c.522C>A,n.1536C>A	p.Pro174Pro,.	-	-	-	-	53	53	A/A	100	0	33	C/C	0	37	37	A/A	100	46	46	A/A	100	18	18	A/A	100	0	19	./.	0	21	21	A/A	100	43	43	A/A	100
CAJFCV020000002.1	3801484	A	G	SNP	A1,A11,A2,A3,A5,A6,A7	7	missense_variant,non_coding_transcript_exon_variant	MODERATE,MODIFIER	gene-BXYJ_LOCUS3535,gene-BXYJ_LOCUS3535	gene-BXYJ_LOCUS3535,gene-BXYJ_LOCUS3535	gene-BXYJ_LOCUS3535,rna-BXYJ_LOCUS3535	c.529A>G,n.1543A>G	p.Ile177Val,.	-	-	-	-	56	56	G/G	100	0	33	A/A	0	38	38	G/G	100	53	53	G/G	100	19	19	G/G	100	0	20	./.	0	21	21	G/G	100	47	47	G/G	100
CAJFCV020000002.1	3801486	C	T	SNP	A1,A11,A2,A3,A5,A6,A7	7	synonymous_variant,non_coding_transcript_exon_variant	LOW,MODIFIER	gene-BXYJ_LOCUS3535,gene-BXYJ_LOCUS3535	gene-BXYJ_LOCUS3535,gene-BXYJ_LOCUS3535	gene-BXYJ_LOCUS3535,rna-BXYJ_LOCUS3535	c.531C>T,n.1545C>T	p.Ile177Ile,.	-	-	-	-	57	57	T/T	100	0	33	C/C	0	38	38	T/T	100	53	53	T/T	100	20	20	T/T	100	0	20	./.	0	23	23	T/T	100	46	46	T/T	100
CAJFCV020000002.1	3801501	C	T	SNP	A1,A11,A2,A3,A5,A6,A7	7	synonymous_variant,non_coding_transcript_exon_variant	LOW,MODIFIER	gene-BXYJ_LOCUS3535,gene-BXYJ_LOCUS3535	gene-BXYJ_LOCUS3535,gene-BXYJ_LOCUS3535	gene-BXYJ_LOCUS3535,rna-BXYJ_LOCUS3535	c.546C>T,n.1560C>T	p.Ile182Ile,.	-	-	-	-	68	68	T/T	100	0	33	C/C	0	44	44	T/T	100	65	65	T/T	100	22	22	T/T	100	0	25	./.	0	29	29	T/T	100	50	50	T/T	100
CAJFCV020000002.1	3801507	T	C	SNP	A1,A11,A2,A3,A5,A6,A7	7	synonymous_variant,non_coding_transcript_exon_variant	LOW,MODIFIER	gene-BXYJ_LOCUS3535,gene-BXYJ_LOCUS3535	gene-BXYJ_LOCUS3535,gene-BXYJ_LOCUS3535	gene-BXYJ_LOCUS3535,rna-BXYJ_LOCUS3535	c.552T>C,n.1566T>C	p.Ile184Ile,.	-	-	-	-	72	72	C/C	100	0	33	T/T	0	43	43	C/C	100	70	70	C/C	100	22	22	C/C	100	0	29	./.	0	34	34	C/C	100	53	53	C/C	100
CAJFCV020000002.1	3801510	G	A	SNP	A1,A11,A2,A3,A5,A6,A7	7	synonymous_variant,non_coding_transcript_exon_variant	LOW,MODIFIER	gene-BXYJ_LOCUS3535,gene-BXYJ_LOCUS3535	gene-BXYJ_LOCUS3535,gene-BXYJ_LOCUS3535	gene-BXYJ_LOCUS3535,rna-BXYJ_LOCUS3535	c.555G>A,n.1569G>A	p.Gly185Gly,.	-	-	-	-	74	74	A/A	100	0	33	G/G	0	46	46	A/A	100	72	72	A/A	100	23	23	A/A	100	0	31	./.	0	36	36	A/A	100	55	55	A/A	100
CAJFCV020000002.1	4261603	G	A	SNP	A10,A11,A2,A4	4	synonymous_variant,non_coding_transcript_exon_variant	LOW,MODIFIER	gene-BXYJ_LOCUS3628,gene-BXYJ_LOCUS3628	gene-BXYJ_LOCUS3628,gene-BXYJ_LOCUS3628	gene-BXYJ_LOCUS3628,rna-BXYJ_LOCUS3628	c.1074G>A,n.2513G>A	p.Leu358Leu,.	-	-	-	-	0	105	G/G	0	11	106	G/A	10.3774	13	74	G/A	17.5676	16	116	G/A	13.7931	0	35	G/G	0	6	59	G/A	10.1695	0	40	G/G	0	0	71	G/G	0
CAJFCV020000002.1	4261606	G	A	SNP	A10,A11,A2,A4	4	synonymous_variant,non_coding_transcript_exon_variant	LOW,MODIFIER	gene-BXYJ_LOCUS3628,gene-BXYJ_LOCUS3628	gene-BXYJ_LOCUS3628,gene-BXYJ_LOCUS3628	gene-BXYJ_LOCUS3628,rna-BXYJ_LOCUS3628	c.1077G>A,n.2516G>A	p.Arg359Arg,.	-	-	-	-	0	87	G/G	0	12	104	G/A	11.5385	13	73	G/A	17.8082	16	113	G/A	14.1593	0	34	G/G	0	6	62	G/A	9.6774	0	40	G/G	0	0	71	G/G	0
CAJFCV020000002.1	4590212	C	G	SNP	A10,A11,A3,A4,A6	5	synonymous_variant,non_coding_transcript_exon_variant	LOW,MODIFIER	gene-BXYJ_LOCUS3691,gene-BXYJ_LOCUS3691	gene-BXYJ_LOCUS3691,gene-BXYJ_LOCUS3691	gene-BXYJ_LOCUS3691,rna-BXYJ_LOCUS3691	c.225G>C,n.336G>C	p.Arg75Arg,.	-	-	-	-	0	85	C/C	0	9	93	C/G	9.6774	10	55	C/G	18.1818	7	103	C/C	6.7961	4	37	C/G	10.8108	12	52	C/G	23.0769	0	61	C/C	0	15	112	C/G	13.3929
CAJFCV020000002.1	4590218	A	G	SNP	A10,A11,A3,A4,A6	5	synonymous_variant,non_coding_transcript_exon_variant	LOW,MODIFIER	gene-BXYJ_LOCUS3691,gene-BXYJ_LOCUS3691	gene-BXYJ_LOCUS3691,gene-BXYJ_LOCUS3691	gene-BXYJ_LOCUS3691,rna-BXYJ_LOCUS3691	c.219T>C,n.330T>C	p.Ile73Ile,.	-	-	-	-	0	81	A/A	0	9	96	A/G	9.375	11	55	A/G	20	6	103	A/A	5.8252	4	37	A/G	10.8108	13	56	A/G	23.2143	0	61	A/A	0	13	113	A/G	11.5044
CAJFCV020000002.1	4590220	T	C	SNP	A10,A11,A3,A4,A6	5	missense_variant,non_coding_transcript_exon_variant	MODERATE,MODIFIER	gene-BXYJ_LOCUS3691,gene-BXYJ_LOCUS3691	gene-BXYJ_LOCUS3691,gene-BXYJ_LOCUS3691	gene-BXYJ_LOCUS3691,rna-BXYJ_LOCUS3691	c.217A>G,n.328A>G	p.Ile73Val,.	-	-	-	-	0	76	T/T	0	9	99	T/C	9.0909	11	55	T/C	20	5	103	T/T	4.8544	4	38	T/C	10.5263	13	57	T/C	22.807	0	61	T/T	0	13	110	T/C	11.8182
CAJFCV020000002.1	4590221	T	C	SNP	A10,A11,A3,A4,A6	5	synonymous_variant,non_coding_transcript_exon_variant	LOW,MODIFIER	gene-BXYJ_LOCUS3691,gene-BXYJ_LOCUS3691	gene-BXYJ_LOCUS3691,gene-BXYJ_LOCUS3691	gene-BXYJ_LOCUS3691,rna-BXYJ_LOCUS3691	c.216A>G,n.327A>G	p.Pro72Pro,.	-	-	-	-	0	73	T/T	0	9	99	T/C	9.0909	11	56	T/C	19.6429	5	103	T/T	4.8544	4	40	T/C	10	13	57	T/C	22.807	0	61	T/T	0	12	107	T/C	11.215
CAJFCV020000002.1	4590225	G	C	SNP	A10,A11,A2,A3,A4,A6	6	missense_variant,non_coding_transcript_exon_variant	MODERATE,MODIFIER	gene-BXYJ_LOCUS3691,gene-BXYJ_LOCUS3691	gene-BXYJ_LOCUS3691,gene-BXYJ_LOCUS3691	gene-BXYJ_LOCUS3691,rna-BXYJ_LOCUS3691	c.212C>G,n.323C>G	p.Ala71Gly,.	-	-	-	-	0	77	G/G	0	9	98	G/C	9.1837	11	58	G/C	18.9655	5	103	G/C	4.8544	4	40	G/C	10	13	56	G/C	23.2143	0	65	G/G	0	12	104	G/C	11.5385
CAJFCV020000002.1	4590233	T	C	SNP	A10,A11,A3,A4,A6	5	synonymous_variant,non_coding_transcript_exon_variant	LOW,MODIFIER	gene-BXYJ_LOCUS3691,gene-BXYJ_LOCUS3691	gene-BXYJ_LOCUS3691,gene-BXYJ_LOCUS3691	gene-BXYJ_LOCUS3691,rna-BXYJ_LOCUS3691	c.204A>G,n.315A>G	p.Glu68Glu,.	-	-	-	-	0	78	T/T	0	9	92	T/C	9.7826	11	61	T/C	18.0328	7	105	T/T	6.6667	4	41	T/C	9.7561	13	56	T/C	23.2143	0	62	T/T	0	12	104	T/C	11.5385
CAJFCV020000002.1	4590245	G	A	SNP	A10,A11,A2,A3,A4,A6	6	synonymous_variant,non_coding_transcript_exon_variant	LOW,MODIFIER	gene-BXYJ_LOCUS3691,gene-BXYJ_LOCUS3691	gene-BXYJ_LOCUS3691,gene-BXYJ_LOCUS3691	gene-BXYJ_LOCUS3691,rna-BXYJ_LOCUS3691	c.192C>T,n.303C>T	p.Gly64Gly,.	-	-	-	-	0	84	G/G	0	9	90	G/A	10	12	61	G/A	19.6721	7	98	G/A	7.1429	4	44	G/A	9.0909	10	56	G/A	17.8571	0	58	G/G	0	12	105	G/A	11.4286
CAJFCV020000002.1	4590248	G	A	SNP	A10,A11,A2,A3,A4,A6	6	synonymous_variant,non_coding_transcript_exon_variant	LOW,MODIFIER	gene-BXYJ_LOCUS3691,gene-BXYJ_LOCUS3691	gene-BXYJ_LOCUS3691,gene-BXYJ_LOCUS3691	gene-BXYJ_LOCUS3691,rna-BXYJ_LOCUS3691	c.189C>T,n.300C>T	p.Ala63Ala,.	-	-	-	-	0	85	G/G	0	9	90	G/A	10	12	60	G/A	20	7	97	G/A	7.2165	4	42	G/A	9.5238	10	56	G/A	17.8571	0	58	G/G	0	12	106	G/A	11.3208
CAJFCV020000002.1	5591198	C	T	SNP	A2,A3,A6,A7	4	missense_variant,non_coding_transcript_exon_variant	MODERATE,MODIFIER	gene-BXYJ_LOCUS3990,gene-BXYJ_LOCUS3990	gene-BXYJ_LOCUS3990,gene-BXYJ_LOCUS3990	gene-BXYJ_LOCUS3990,rna-BXYJ_LOCUS3990	c.1346C>T,n.1586C>T	p.Thr449Ile,.	-	-	-	-	0	54	C/C	0	0	44	C/C	0	0	37	C/C	0	117	117	T/T	100	37	37	T/T	100	0	38	C/C	0	0	40	C/C	0	107	107	T/T	100
CAJFCV020000002.1	6627248	T	C	SNP	A1,A2,A3,A4,A5,A8,A9	7	missense_variant,non_coding_transcript_exon_variant	MODERATE,MODIFIER	gene-BXYJ_LOCUS4317,gene-BXYJ_LOCUS4317	gene-BXYJ_LOCUS4317,gene-BXYJ_LOCUS4317	gene-BXYJ_LOCUS4317,rna-BXYJ_LOCUS4317	c.245T>C,n.245T>C	p.Val82Ala,.	-	-	-	-	89	89	C/C	100	0	47	T/T	0	0	58	./.	0	93	95	C/C	97.8947	44	45	C/C	97.7778	46	46	C/C	100	38	40	C/C	95	0	117	./.	0
CAJFCV020000002.1	7135293	A	G	SNP	A11,A4,A6,A8	4	synonymous_variant,non_coding_transcript_exon_variant	LOW,MODIFIER	gene-BXYJ_LOCUS4471,gene-BXYJ_LOCUS4471	gene-BXYJ_LOCUS4471,gene-BXYJ_LOCUS4471	gene-BXYJ_LOCUS4471,rna-BXYJ_LOCUS4471	c.108T>C,n.108T>C	p.Phe36Phe,.	-	-	-	-	0	80	A/A	0	0	91	A/A	0	7	82	A/G	8.5366	0	95	A/A	0	0	55	A/A	0	8	39	A/G	20.5128	0	51	A/A	0	12	95	A/G	12.6316
CAJFCV020000002.1	7135296	A	G	SNP	A11,A4,A6,A8	4	synonymous_variant,non_coding_transcript_exon_variant	LOW,MODIFIER	gene-BXYJ_LOCUS4471,gene-BXYJ_LOCUS4471	gene-BXYJ_LOCUS4471,gene-BXYJ_LOCUS4471	gene-BXYJ_LOCUS4471,rna-BXYJ_LOCUS4471	c.105T>C,n.105T>C	p.Ala35Ala,.	-	-	-	-	0	80	A/A	0	0	91	A/A	0	7	77	A/G	9.0909	0	95	A/A	0	0	54	A/A	0	8	39	A/G	20.5128	0	51	A/A	0	12	96	A/G	12.5
CAJFCV020000002.1	7281145	G	GCCC	INDEL	A11,A2,A3	3	conservative_inframe_insertion	MODERATE	rna-BXYJ_LOCUS4527	gene-BXYJ_LOCUS4527	rna-BXYJ_LOCUS4527	c.91_93dupCCC	p.Pro31dup	-	-	-	-	0	3	G/G	0	0	4	G/G	0	4	4	GCCC/GCCC	100	5	5	GCCC/GCCC	100	7	7	GCCC/GCCC	100	0	2	G/G	0	0	0	G/G	0	0	6	G/G	0
CAJFCV020000002.1	8129228	A	AC	INDEL	A3,A6,A8	3	frameshift_variant	HIGH	rna-BXYJ_LOCUS4758	gene-BXYJ_LOCUS4758	rna-BXYJ_LOCUS4758	c.681_682insC	p.Lys228fs	-	GO:0006310;GO:0004519;GO:0005634;GO:0015074;GO:0003677;GO:0046872	K11433-ko00310 Lysine degradation	-	0	106	A/A	0	0	94	A/A	0	0	72	A/A	0	0	106	A/A	0	15	48	A/AC	31.25	0	54	A/A	0	0	47	A/A	0	8	106	A/AC	7.5472
CAJFCV020000002.1	8233346	C	T	SNP	A1,A10,A11,A2,A3,A4,A6,A7,A8	9	synonymous_variant,non_coding_transcript_exon_variant	LOW,MODIFIER	gene-BXYJ_LOCUS4785,gene-BXYJ_LOCUS4785	gene-BXYJ_LOCUS4785,gene-BXYJ_LOCUS4785	gene-BXYJ_LOCUS4785,rna-BXYJ_LOCUS4785	c.309G>A,n.421G>A	p.Lys103Lys,.	-	-	-	-	9	116	C/T	7.7586	9	99	C/T	9.0909	11	54	C/T	20.3704	15	102	C/T	14.7059	4	39	C/T	10.2564	7	51	C/T	13.7255	0	39	C/C	0	11	106	C/T	10.3774
CAJFCV020000002.1	8233358	A	G	SNP	A1,A10,A11,A2,A3,A4,A6,A7,A8	9	synonymous_variant,non_coding_transcript_exon_variant	LOW,MODIFIER	gene-BXYJ_LOCUS4785,gene-BXYJ_LOCUS4785	gene-BXYJ_LOCUS4785,gene-BXYJ_LOCUS4785	gene-BXYJ_LOCUS4785,rna-BXYJ_LOCUS4785	c.297T>C,n.409T>C	p.Ala99Ala,.	-	-	-	-	9	111	A/G	8.1081	8	97	A/G	8.2474	9	55	A/G	16.3636	15	103	A/G	14.5631	4	41	A/G	9.7561	6	47	A/G	12.765999999999998	0	39	A/A	0	11	106	A/G	10.3774
CAJFCV020000002.1	8236728	A	G	SNP	A1,A11,A2,A3,A4,A8	6	synonymous_variant,non_coding_transcript_exon_variant	LOW,MODIFIER	gene-BXYJ_LOCUS4787,gene-BXYJ_LOCUS4787	gene-BXYJ_LOCUS4787,gene-BXYJ_LOCUS4787	gene-BXYJ_LOCUS4787,rna-BXYJ_LOCUS4787	c.63T>C,n.63T>C	p.His21His,.	-	-	-	-	12	135	A/G	8.8889	0	83	A/A	0	13	54	A/G	24.0741	14	119	A/G	11.7647	5	36	A/G	13.8889	8	66	A/G	12.1212	0	53	A/A	0	0	92	A/A	0
CAJFCV020000002.1	8236736	CT	C	INDEL	A1,A11,A2,A3,A4,A8	6	frameshift_variant,non_coding_transcript_exon_variant	HIGH,MODIFIER	gene-BXYJ_LOCUS4787,gene-BXYJ_LOCUS4787	gene-BXYJ_LOCUS4787,gene-BXYJ_LOCUS4787	gene-BXYJ_LOCUS4787,rna-BXYJ_LOCUS4787	c.54delA,n.54delA	p.Ala19fs,.	-	-	-	-	11	134	CT/C	8.209	0	83	CT/CT	0	13	55	CT/C	23.6364	14	107	CT/C	13.0841	5	36	CT/C	13.8889	8	66	CT/C	12.1212	0	52	CT/CT	0	6	105	CT/CT	5.7143
CAJFCV020000002.1	8964724	A	AGGGAGT	INDEL	A1,A11,A7	3	disruptive_inframe_insertion,non_coding_transcript_exon_variant	MODERATE,MODIFIER	gene-BXYJ_LOCUS4935,gene-BXYJ_LOCUS4935	gene-BXYJ_LOCUS4935,gene-BXYJ_LOCUS4935	gene-BXYJ_LOCUS4935,rna-BXYJ_LOCUS4935	c.88_89insGGGAGT,n.88_89insGGGAGT	p.Ile30delinsArgGluLeu,.	-	-	-	-	4	4	AGGGAGT/AGGGAGT	100	0	80	A/A	0	4	4	AGGGAGT/AGGGAGT	100	3	3	A/A	100	0	0	A/A	0	2	3	A/A	66.6667	2	2	A/A	100	3	3	A/A	100
CAJFCV020000002.1	9014117	T	A	SNP	A11,A3,A4,A5	4	missense_variant,non_coding_transcript_exon_variant	MODERATE,MODIFIER	gene-BXYJ_LOCUS4942,gene-BXYJ_LOCUS4942	gene-BXYJ_LOCUS4942,gene-BXYJ_LOCUS4942	gene-BXYJ_LOCUS4942,rna-BXYJ_LOCUS4942	c.56T>A,n.56T>A	p.Phe19Tyr,.	-	-	-	-	0	98	./.	0	0	45	T/T	0	45	45	A/A	100	0	61	./.	0	31	31	A/A	100	44	44	A/A	100	54	54	A/A	100	0	74	./.	0
CAJFCV020000002.1	9014118	T	A	SNP	A11,A3,A4,A5	4	missense_variant,non_coding_transcript_exon_variant	MODERATE,MODIFIER	gene-BXYJ_LOCUS4942,gene-BXYJ_LOCUS4942	gene-BXYJ_LOCUS4942,gene-BXYJ_LOCUS4942	gene-BXYJ_LOCUS4942,rna-BXYJ_LOCUS4942	c.57T>A,n.57T>A	p.Phe19Leu,.	-	-	-	-	0	98	./.	0	0	45	T/T	0	45	45	A/A	100	0	61	./.	0	30	30	A/A	100	44	44	A/A	100	54	54	A/A	100	0	74	./.	0
CAJFCV020000002.1	9014125	A	G	SNP	A11,A3,A4,A5	4	missense_variant,non_coding_transcript_exon_variant	MODERATE,MODIFIER	gene-BXYJ_LOCUS4942,gene-BXYJ_LOCUS4942	gene-BXYJ_LOCUS4942,gene-BXYJ_LOCUS4942	gene-BXYJ_LOCUS4942,rna-BXYJ_LOCUS4942	c.64A>G,n.64A>G	p.Thr22Ala,.	-	-	-	-	0	87	./.	0	0	45	A/A	0	43	43	G/G	100	0	60	./.	0	25	25	G/G	100	41	41	G/G	100	48	48	G/G	100	0	71	./.	0
CAJFCV020000002.1	9014137	G	C	SNP	A11,A3,A4,A5	4	missense_variant,non_coding_transcript_exon_variant	MODERATE,MODIFIER	gene-BXYJ_LOCUS4942,gene-BXYJ_LOCUS4942	gene-BXYJ_LOCUS4942,gene-BXYJ_LOCUS4942	gene-BXYJ_LOCUS4942,rna-BXYJ_LOCUS4942	c.76G>C,n.76G>C	p.Ala26Pro,.	-	-	-	-	0	83	./.	0	0	45	G/G	0	41	41	C/C	100	0	57	./.	0	22	22	C/C	100	35	35	C/C	100	40	40	C/C	100	0	64	./.	0
CAJFCV020000002.1	9014157	T	G	SNP	A11,A3,A4,A5	4	missense_variant,non_coding_transcript_exon_variant	MODERATE,MODIFIER	gene-BXYJ_LOCUS4942,gene-BXYJ_LOCUS4942	gene-BXYJ_LOCUS4942,gene-BXYJ_LOCUS4942	gene-BXYJ_LOCUS4942,rna-BXYJ_LOCUS4942	c.96T>G,n.96T>G	p.His32Gln,.	-	-	-	-	0	72	./.	0	0	45	T/T	0	38	38	G/G	100	0	47	./.	0	18	18	G/G	100	28	28	G/G	100	36	36	G/G	100	0	55	./.	0
CAJFCV020000002.1	9014163	G	T	SNP	A11,A3,A4,A5	4	synonymous_variant,non_coding_transcript_exon_variant	LOW,MODIFIER	gene-BXYJ_LOCUS4942,gene-BXYJ_LOCUS4942	gene-BXYJ_LOCUS4942,gene-BXYJ_LOCUS4942	gene-BXYJ_LOCUS4942,rna-BXYJ_LOCUS4942	c.102G>T,n.102G>T	p.Leu34Leu,.	-	-	-	-	0	75	./.	0	0	45	G/G	0	38	38	T/T	100	0	46	./.	0	16	16	T/T	100	26	26	T/T	100	32	32	T/T	100	0	56	./.	0
CAJFCV020000002.1	9014168	A	C	SNP	A11,A3,A4,A5	4	missense_variant,non_coding_transcript_exon_variant	MODERATE,MODIFIER	gene-BXYJ_LOCUS4942,gene-BXYJ_LOCUS4942	gene-BXYJ_LOCUS4942,gene-BXYJ_LOCUS4942	gene-BXYJ_LOCUS4942,rna-BXYJ_LOCUS4942	c.107A>C,n.107A>C	p.Lys36Thr,.	-	-	-	-	0	69	./.	0	0	45	A/A	0	37	37	C/C	100	0	46	./.	0	16	16	C/C	100	24	24	C/C	100	31	31	C/C	100	0	57	./.	0
CAJFCV020000002.1	9062174	T	TTACAGATATTAGAAAAATAATGTTAAAAGACTGCCTCAGGGTATTTTAAACTCATTTTTTAAAACCTTTCCCACTGCCCTG	INDEL	A11,A6,A9	3	stop_gained&conservative_inframe_insertion,non_coding_transcript_exon_variant	HIGH,MODIFIER	gene-BXYJ_LOCUS4951,gene-BXYJ_LOCUS4951	gene-BXYJ_LOCUS4951,gene-BXYJ_LOCUS4951	gene-BXYJ_LOCUS4951,rna-BXYJ_LOCUS4951	c.607_608insCAGGGCAGTGGGAAAGGTTTTAAAAAATGAGTTTAAAATACCCTGAGGCAGTCTTTTAACATTATTTTTCTAATATCTGTA,n.1318_1319insCAGGGCAGTGGGAAAGGTTTTAAAAAATGAGTTTAAAATACCCTGAGGCAGTCTTTTAACATTATTTTTCTAATATCTGTA	p.Asp203delinsAlaGlyGlnTrpGluArgPheTerLysMetSerLeuLysTyrProGluAlaValPheTerHisTyrPheSerAsnIleCysAsn,.	-	-	-	-	0	12	T/.	0	0	91	T/T	0	14	28	T/TTACAGATATTAGAAAAATAATGTTAAAAGACTGCCTCAGGGTATTTTAAACTCATTTTTTAAAACCTTTCCCACTGCCCTG	50	0	95	T/T	0	0	3	T/T	0	0	32	T/T	0	0	5	T/T	0	31	39	T/TTACAGATATTAGAAAAATAATGTTAAAAGACTGCCTCAGGGTATTTTAAACTCATTTTTTAAAACCTTTCCCACTGCCCTG	79.4872
CAJFCV020000002.1	9062335	A	G	SNP	A3,A4,A8	3	synonymous_variant,non_coding_transcript_exon_variant	LOW,MODIFIER	gene-BXYJ_LOCUS4951,gene-BXYJ_LOCUS4951	gene-BXYJ_LOCUS4951,gene-BXYJ_LOCUS4951	gene-BXYJ_LOCUS4951,rna-BXYJ_LOCUS4951	c.486T>C,n.1158T>C	p.Gly162Gly,.	-	-	-	-	0	83	./.	0	0	107	A/A	0	0	51	./.	0	0	98	./.	0	43	43	G/G	100	32	32	G/G	100	0	44	./.	0	0	106	./.	0
CAJFCV020000002.1	9062358	T	G	SNP	A3,A4,A8	3	missense_variant&splice_region_variant,non_coding_transcript_exon_variant	MODERATE,MODIFIER	gene-BXYJ_LOCUS4951,gene-BXYJ_LOCUS4951	gene-BXYJ_LOCUS4951,gene-BXYJ_LOCUS4951	gene-BXYJ_LOCUS4951,rna-BXYJ_LOCUS4951	c.463A>C,n.1135A>C	p.Ile155Leu,.	-	-	-	-	0	69	./.	0	0	107	T/T	0	0	43	./.	0	0	76	./.	0	32	32	G/G	100	24	24	G/G	100	0	37	./.	0	0	87	./.	0
CAJFCV020000002.1	11634855	G	GATCAAGGGCAGGCAGTTCTACCAAGATACATGCCAGACAGGGCCACTCGTCAGCAAGTAATGGTGT	INDEL	A3,A4,A9	3	disruptive_inframe_insertion,non_coding_transcript_exon_variant	MODERATE,MODIFIER	gene-BXYJ_LOCUS5368,gene-BXYJ_LOCUS5368	gene-BXYJ_LOCUS5368,gene-BXYJ_LOCUS5368	gene-BXYJ_LOCUS5368,rna-BXYJ_LOCUS5368	c.1558_1559insATCAAGGGCAGGCAGTTCTACCAAGATACATGCCAGACAGGGCCACTCGTCAGCAAGTAATGGTGT,n.4631_4632insATCAAGGGCAGGCAGTTCTACCAAGATACATGCCAGACAGGGCCACTCGTCAGCAAGTAATGGTGT	p.Gly520delinsAspGlnGlyGlnAlaValLeuProArgTyrMetProAspArgAlaThrArgGlnGlnValMetValTrp,.	-	-	-	-	0	0	./.	0	0	22	./.	0	0	0	G/G	0	0	0	./.	0	15	15	GATCAAGGGCAGGCAGTTCTACCAAGATACATGCCAGACAGGGCCACTCGTCAGCAAGTAATGGTGT/GATCAAGGGCAGGCAGTTCTACCAAGATACATGCCAGACAGGGCCACTCGTCAGCAAGTAATGGTGT	100	27	27	GATCAAGGGCAGGCAGTTCTACCAAGATACATGCCAGACAGGGCCACTCGTCAGCAAGTAATGGTGT/GATCAAGGGCAGGCAGTTCTACCAAGATACATGCCAGACAGGGCCACTCGTCAGCAAGTAATGGTGT	100	0	0	./.	0	0	0	./.	0
CAJFCV020000002.1	11634855	G	GATCAAGGGCAGGCAGTTCTACCAAGATACATGCCAGACAGGGCCACTCGTCAGCAAGTAATGGTGTGC	INDEL	A1,A2,A8	3	frameshift_variant,non_coding_transcript_exon_variant	HIGH,MODIFIER	gene-BXYJ_LOCUS5368,gene-BXYJ_LOCUS5368	gene-BXYJ_LOCUS5368,gene-BXYJ_LOCUS5368	gene-BXYJ_LOCUS5368,rna-BXYJ_LOCUS5368	c.1558_1559insATCAAGGGCAGGCAGTTCTACCAAGATACATGCCAGACAGGGCCACTCGTCAGCAAGTAATGGTGTGC,n.4631_4632insATCAAGGGCAGGCAGTTCTACCAAGATACATGCCAGACAGGGCCACTCGTCAGCAAGTAATGGTGTGC	p.Gly520fs,.	-	-	-	-	47	47	GATCAAGGGCAGGCAGTTCTACCAAGATACATGCCAGACAGGGCCACTCGTCAGCAAGTAATGGTGTGC/GATCAAGGGCAGGCAGTTCTACCAAGATACATGCCAGACAGGGCCACTCGTCAGCAAGTAATGGTGTGC	100	0	22	./.	0	0	0	G/G	0	48	48	GATCAAGGGCAGGCAGTTCTACCAAGATACATGCCAGACAGGGCCACTCGTCAGCAAGTAATGGTGTGC/GATCAAGGGCAGGCAGTTCTACCAAGATACATGCCAGACAGGGCCACTCGTCAGCAAGTAATGGTGTGC	100	0	0	./.	0	0	0	./.	0	0	0	./.	0	0	0	./.	0
CAJFCV020000002.1	11645263	TC	T	INDEL	A1,A10,A2,A3,A4,A6,A7,A9	8	frameshift_variant,non_coding_transcript_exon_variant	HIGH,MODIFIER	gene-BXYJ_LOCUS5371,gene-BXYJ_LOCUS5371	gene-BXYJ_LOCUS5371,gene-BXYJ_LOCUS5371	gene-BXYJ_LOCUS5371,rna-BXYJ_LOCUS5371	c.129delC,n.129delC	p.Ile44fs,.	-	-	-	-	3	3	./.	100	3	3	./.	100	2	2	TC/TC	100	8	8	./T	100	6	6	./T	100	7	7	./T	100	3	3	TC/TC	100	3	4	./.	75
CAJFCV020000002.1	11645268	TA	T	INDEL	A2,A3,A4,A9	4	frameshift_variant,non_coding_transcript_exon_variant	HIGH,MODIFIER	gene-BXYJ_LOCUS5371,gene-BXYJ_LOCUS5371	gene-BXYJ_LOCUS5371,gene-BXYJ_LOCUS5371	gene-BXYJ_LOCUS5371,rna-BXYJ_LOCUS5371	c.132delA,n.132delA	p.Arg45fs,.	-	-	-	-	0	89	TA/TA	0	0	56	TA/TA	0	2	35	TA/TA	5.7143	7	76	TA/T	9.2105	6	23	TA/T	26.087	6	28	TA/T	21.4286	3	38	TA/TA	7.8947	0	89	TA/TA	0
CAJFCV020000002.1	11647119	G	A	SNP	A11,A2,A9	3	synonymous_variant,non_coding_transcript_exon_variant	LOW,MODIFIER	gene-BXYJ_LOCUS5372,gene-BXYJ_LOCUS5372	gene-BXYJ_LOCUS5372,gene-BXYJ_LOCUS5372	gene-BXYJ_LOCUS5372,rna-BXYJ_LOCUS5372	c.252G>A,n.252G>A	p.Pro84Pro,.	-	-	-	-	0	89	./.	0	0	41	./.	0	21	21	A/A	100	32	32	A/A	100	0	38	./.	0	0	42	./.	0	0	38	./.	0	0	74	./.	0
CAJFCV020000002.1	11649754	ACCAGAT	A	INDEL	A2,A3,A6,A7	4	disruptive_inframe_deletion,non_coding_transcript_exon_variant	MODERATE,MODIFIER	gene-BXYJ_LOCUS5372,gene-BXYJ_LOCUS5372	gene-BXYJ_LOCUS5372,gene-BXYJ_LOCUS5372	gene-BXYJ_LOCUS5372,rna-BXYJ_LOCUS5372	c.1025_1030delAGATCC,n.2890_2895delAGATCC	p.Gln342_Ile343del,.	-	-	-	-	0	85	ACCAGAT/ACCAGAT	0	0	104	ACCAGAT/ACCAGAT	0	0	68	ACCAGAT/ACCAGAT	0	131	131	A/A	100	45	45	A/A	100	0	36	ACCAGAT/ACCAGAT	0	0	40	ACCAGAT/ACCAGAT	0	120	120	A/A	100
CAJFCV020000002.1	11737556	G	A	SNP	A1,A11,A2,A4,A6,A8	6	synonymous_variant	LOW	rna-BXYJ_LOCUS5384	gene-BXYJ_LOCUS5384	rna-BXYJ_LOCUS5384	c.1500C>T	p.Asn500Asn	-	GO:0015074;GO:0003676	-	-	4	4	A/A	100	3	3	G/G	100	4	4	A/A	100	4	4	A/A	100	0	0	G/G	0	4	4	A/A	100	0	0	G/G	0	5	5	A/A	100
CAJFCV020000002.1	11741230	T	C	SNP	A10,A11,A4	3	synonymous_variant	LOW	rna-BXYJ_LOCUS5385	gene-BXYJ_LOCUS5385	rna-BXYJ_LOCUS5385	c.2055A>G	p.Gln685Gln	-	GO:0015074;GO:0008270;GO:0003676	-	-	0	90	T/T	0	9	9	C/C	100	7	56	T/C	12.5	0	71	T/T	0	0	36	T/T	0	10	50	T/C	20	0	53	T/T	0	0	87	T/T	0
CAJFCV020000002.1	11741470	G	C	SNP	A1,A2,A6	3	synonymous_variant	LOW	rna-BXYJ_LOCUS5385	gene-BXYJ_LOCUS5385	rna-BXYJ_LOCUS5385	c.1815C>G	p.Gly605Gly	-	GO:0015074;GO:0008270;GO:0003676	-	-	6	11	G/C	54.5455	0	0	G/G	0	2	6	G/G	33.3333	5	12	G/C	41.6667	1	5	G/G	20	3	5	G/G	60	3	3	G/G	100	4	8	G/C	50
CAJFCV020000002.1	11741485	A	C	SNP	A1,A2,A8	3	synonymous_variant	LOW	rna-BXYJ_LOCUS5385	gene-BXYJ_LOCUS5385	rna-BXYJ_LOCUS5385	c.1800T>G	p.Leu600Leu	-	GO:0015074;GO:0008270;GO:0003676	-	-	6	11	A/C	54.5455	0	0	A/A	0	2	6	A/A	33.3333	10	17	A/C	58.8235	2	6	A/A	33.3333	4	6	A/A	66.6667	5	5	A/A	100	5	8	A/A	62.5
CAJFCV020000002.1	11741488	C	T	SNP	A1,A11,A2,A3,A8	5	synonymous_variant	LOW	rna-BXYJ_LOCUS5385	gene-BXYJ_LOCUS5385	rna-BXYJ_LOCUS5385	c.1797G>A	p.Thr599Thr	-	GO:0015074;GO:0008270;GO:0003676	-	-	5	10	C/T	50	0	0	C/C	0	4	8	C/T	50	11	18	C/T	61.1111	4	8	C/T	50	6	8	C/C	75	7	9	C/C	77.7778	7	10	C/C	70
CAJFCV020000002.1	11741491	T	C	SNP	A1,A11,A2,A3,A8	5	synonymous_variant	LOW	rna-BXYJ_LOCUS5385	gene-BXYJ_LOCUS5385	rna-BXYJ_LOCUS5385	c.1794A>G	p.Glu598Glu	-	GO:0015074;GO:0008270;GO:0003676	-	-	8	13	T/C	61.5385	0	0	T/T	0	6	10	T/C	60	13	21	T/C	61.9048	6	10	T/C	60	6	8	T/T	75	7	9	T/T	77.7778	12	15	T/T	80
CAJFCV020000002.1	11777054	G	GGCCTCTTATACGCCTGGAAACTTGGTTCGCATCATCTGACTGTCAAATTCTTAGAATTCCCTATTATAATCAAATTTTCTGAC	INDEL	A11,A4,A9	3	frameshift_variant&stop_gained,non_coding_transcript_exon_variant	HIGH,MODIFIER	gene-BXYJ_LOCUS5389,gene-BXYJ_LOCUS5389	gene-BXYJ_LOCUS5389,gene-BXYJ_LOCUS5389	gene-BXYJ_LOCUS5389,rna-BXYJ_LOCUS5389	c.238_239insGTCAGAAAATTTGATTATAATAGGGAATTCTAAGAATTTGACAGTCAGATGATGCGAACCAAGTTTCCAGGCGTATAAGAGGC,n.238_239insGTCAGAAAATTTGATTATAATAGGGAATTCTAAGAATTTGACAGTCAGATGATGCGAACCAAGTTTCCAGGCGTATAAGAGGC	p.Thr80fs,.	-	-	-	-	0	62	G/G	0	0	87	G/G	0	12	73	G/GGCCTCTTATACGCCTGGAAACTTGGTTCGCATCATCTGACTGTCAAATTCTTAGAATTCCCTATTATAATCAAATTTTCTGAC	16.4384	0	97	G/G	0	0	25	G/G	0	19	55	G/GGCCTCTTATACGCCTGGAAACTTGGTTCGCATCATCTGACTGTCAAATTCTTAGAATTCCCTATTATAATCAAATTTTCTGAC	34.5455	0	56	G/G	0	0	90	G/.	0
CAJFCV020000002.1	11922614	G	T	SNP	A11,A2,A3,A7,A8	5	missense_variant,non_coding_transcript_exon_variant	MODERATE,MODIFIER	gene-BXYJ_LOCUS5427,gene-BXYJ_LOCUS5427	gene-BXYJ_LOCUS5427,gene-BXYJ_LOCUS5427	gene-BXYJ_LOCUS5427,rna-BXYJ_LOCUS5427	c.110G>T,n.565G>T	p.Ser37Ile,.	-	-	-	-	0	55	G/G	0	0	43	G/G	0	6	57	G/T	10.5263	13	98	G/T	13.2653	6	38	G/T	15.7895	0	42	G/G	0	0	37	G/G	0	0	74	G/G	0
CAJFCV020000002.1	11922618	G	A	SNP	A11,A2,A3,A7,A8	5	synonymous_variant,non_coding_transcript_exon_variant	LOW,MODIFIER	gene-BXYJ_LOCUS5427,gene-BXYJ_LOCUS5427	gene-BXYJ_LOCUS5427,gene-BXYJ_LOCUS5427	gene-BXYJ_LOCUS5427,rna-BXYJ_LOCUS5427	c.114G>A,n.569G>A	p.Val38Val,.	-	-	-	-	0	55	G/G	0	0	43	G/G	0	6	57	G/A	10.5263	13	98	G/A	13.2653	6	39	G/A	15.3846	0	42	G/G	0	0	37	G/G	0	0	74	G/G	0
CAJFCV020000002.1	12095039	A	T	SNP	A11,A2,A3,A4,A6,A8,A9	7	missense_variant,non_coding_transcript_exon_variant	MODERATE,MODIFIER	gene-BXYJ_LOCUS5472,gene-BXYJ_LOCUS5472	gene-BXYJ_LOCUS5472,gene-BXYJ_LOCUS5472	gene-BXYJ_LOCUS5472,rna-BXYJ_LOCUS5472	c.622A>T,n.1014A>T	p.Thr208Ser,.	-	-	-	-	0	83	A/A	0	0	106	A/A	0	17	76	A/T	22.3684	13	97	A/T	13.4021	4	48	A/T	8.3333	7	53	A/T	13.2075	0	49	A/A	0	11	92	A/T	11.9565
CAJFCV020000002.1	12098530	G	A	SNP	A11,A4,A8,A9	4	synonymous_variant,non_coding_transcript_exon_variant	LOW,MODIFIER	gene-BXYJ_LOCUS5473,gene-BXYJ_LOCUS5473	gene-BXYJ_LOCUS5473,gene-BXYJ_LOCUS5473	gene-BXYJ_LOCUS5473,rna-BXYJ_LOCUS5473	c.477G>A,n.960G>A	p.Pro159Pro,.	-	-	-	-	0	94	G/G	0	0	86	G/G	0	9	67	G/A	13.4328	0	83	G/G	0	0	48	G/G	0	4	39	G/A	10.2564	0	47	G/G	0	0	72	G/G	0
CAJFCV020000002.1	12098534	A	G	SNP	A11,A4,A8,A9	4	missense_variant,non_coding_transcript_exon_variant	MODERATE,MODIFIER	gene-BXYJ_LOCUS5473,gene-BXYJ_LOCUS5473	gene-BXYJ_LOCUS5473,gene-BXYJ_LOCUS5473	gene-BXYJ_LOCUS5473,rna-BXYJ_LOCUS5473	c.481A>G,n.964A>G	p.Ile161Val,.	-	-	-	-	0	94	A/A	0	0	86	A/A	0	8	67	A/G	11.9403	0	83	A/A	0	0	47	A/A	0	4	39	A/G	10.2564	0	47	A/A	0	0	72	A/A	0
CAJFCV020000003.1	232805	A	G	SNP	A1,A11,A5	3	splice_region_variant&synonymous_variant,non_coding_transcript_exon_variant	LOW,MODIFIER	gene-BXYJ_LOCUS5519,gene-BXYJ_LOCUS5519	gene-BXYJ_LOCUS5519,gene-BXYJ_LOCUS5519	gene-BXYJ_LOCUS5519,rna-BXYJ_LOCUS5519	c.768T>C,n.2003T>C	p.Asp256Asp,.	-	-	-	-	11	82	A/G	13.4146	0	76	A/A	0	11	63	A/G	17.4603	0	110	A/A	0	0	55	A/A	0	0	64	A/A	0	13	60	A/G	21.6667	0	105	A/A	0
CAJFCV020000003.1	282272	C	A	SNP	A1,A2,A3,A5	4	missense_variant,non_coding_transcript_exon_variant	MODERATE,MODIFIER	gene-BXYJ_LOCUS5525,gene-BXYJ_LOCUS5525	gene-BXYJ_LOCUS5525,gene-BXYJ_LOCUS5525	gene-BXYJ_LOCUS5525,rna-BXYJ_LOCUS5525	c.388G>T,n.2561G>T	p.Gly130Cys,.	-	-	-	-	9	108	C/A	8.3333	0	98	C/C	0	0	75	C/C	0	19	138	C/A	13.7681	5	34	C/A	14.7059	0	71	C/C	0	6	55	C/A	10.9091	0	126	C/C	0
CAJFCV020000003.1	282279	G	T	SNP	A1,A2,A3,A5,A8	5	missense_variant,non_coding_transcript_exon_variant	MODERATE,MODIFIER	gene-BXYJ_LOCUS5525,gene-BXYJ_LOCUS5525	gene-BXYJ_LOCUS5525,gene-BXYJ_LOCUS5525	gene-BXYJ_LOCUS5525,rna-BXYJ_LOCUS5525	c.381C>A,n.2554C>A	p.Asn127Lys,.	-	-	-	-	9	107	G/T	8.4112	0	122	G/G	0	0	75	G/G	0	20	138	G/T	14.4928	5	33	G/T	15.1515	0	72	G/G	0	7	53	G/T	13.2075	0	129	G/G	0
CAJFCV020000003.1	282280	T	C	SNP	A1,A10,A2,A3,A5,A8	6	missense_variant,non_coding_transcript_exon_variant	MODERATE,MODIFIER	gene-BXYJ_LOCUS5525,gene-BXYJ_LOCUS5525	gene-BXYJ_LOCUS5525,gene-BXYJ_LOCUS5525	gene-BXYJ_LOCUS5525,rna-BXYJ_LOCUS5525	c.380A>G,n.2553A>G	p.Asn127Ser,.	-	-	-	-	11	109	T/C	10.0917	7	122	T/C	5.7377	0	75	T/T	0	20	141	T/C	14.1844	5	33	T/C	15.1515	0	72	T/T	0	7	53	T/C	13.2075	0	129	T/T	0
CAJFCV020000003.1	282282	T	C	SNP	A1,A10,A2,A3,A5,A8	6	synonymous_variant,non_coding_transcript_exon_variant	LOW,MODIFIER	gene-BXYJ_LOCUS5525,gene-BXYJ_LOCUS5525	gene-BXYJ_LOCUS5525,gene-BXYJ_LOCUS5525	gene-BXYJ_LOCUS5525,rna-BXYJ_LOCUS5525	c.378A>G,n.2551A>G	p.Lys126Lys,.	-	-	-	-	12	109	T/C	11.0092	9	126	T/C	7.1429	0	78	T/T	0	21	143	T/C	14.6853	5	33	T/C	15.1515	0	68	T/T	0	9	55	T/C	16.3636	0	131	T/T	0
CAJFCV020000003.1	282288	C	T	SNP	A1,A10,A2,A3,A5,A8	6	synonymous_variant,non_coding_transcript_exon_variant	LOW,MODIFIER	gene-BXYJ_LOCUS5525,gene-BXYJ_LOCUS5525	gene-BXYJ_LOCUS5525,gene-BXYJ_LOCUS5525	gene-BXYJ_LOCUS5525,rna-BXYJ_LOCUS5525	c.372G>A,n.2545G>A	p.Val124Val,.	-	-	-	-	14	108	C/T	12.963	9	123	C/T	7.3171	0	80	C/C	0	26	151	C/T	17.2185	5	33	C/T	15.1515	0	73	C/C	0	11	56	C/T	19.6429	0	128	C/C	0
CAJFCV020000003.1	282289	A	G	SNP	A1,A10,A2,A3,A5	5	missense_variant,non_coding_transcript_exon_variant	MODERATE,MODIFIER	gene-BXYJ_LOCUS5525,gene-BXYJ_LOCUS5525	gene-BXYJ_LOCUS5525,gene-BXYJ_LOCUS5525	gene-BXYJ_LOCUS5525,rna-BXYJ_LOCUS5525	c.371T>C,n.2544T>C	p.Val124Ala,.	-	-	-	-	14	106	A/G	13.2075	10	120	A/G	8.3333	0	80	A/A	0	26	150	A/G	17.3333	5	33	A/G	15.1515	0	73	A/A	0	11	56	A/G	19.6429	0	128	A/A	0
CAJFCV020000003.1	282298	C	A	SNP	A1,A10,A2,A3,A5,A8	6	missense_variant,non_coding_transcript_exon_variant	MODERATE,MODIFIER	gene-BXYJ_LOCUS5525,gene-BXYJ_LOCUS5525	gene-BXYJ_LOCUS5525,gene-BXYJ_LOCUS5525	gene-BXYJ_LOCUS5525,rna-BXYJ_LOCUS5525	c.362G>T,n.2535G>T	p.Arg121Ile,.	-	-	-	-	20	111	C/A	18.018	15	125	C/A	12	0	83	C/C	0	26	149	C/A	17.4497	7	32	C/A	21.875	0	81	C/C	0	13	58	C/A	22.4138	0	140	C/C	0
CAJFCV020000003.1	282303	T	A	SNP	A1,A10,A2,A3,A5,A8	6	missense_variant&splice_region_variant,non_coding_transcript_exon_variant	MODERATE,MODIFIER	gene-BXYJ_LOCUS5525,gene-BXYJ_LOCUS5525	gene-BXYJ_LOCUS5525,gene-BXYJ_LOCUS5525	gene-BXYJ_LOCUS5525,rna-BXYJ_LOCUS5525	c.357A>T,n.2530A>T	p.Gln119His,.	-	-	-	-	23	114	T/A	20.1754	17	122	T/A	13.9344	0	86	T/T	0	27	151	T/A	17.8808	7	32	T/A	21.875	0	83	T/T	0	14	59	T/A	23.7288	0	148	T/T	0
CAJFCV020000003.1	295110	CCCGAACACCGGCCCGGGCCGGG	C	INDEL	A1,A2,A6,A7,A9	5	frameshift_variant	HIGH	rna-BXYJ_LOCUS5530	gene-BXYJ_LOCUS5530	rna-BXYJ_LOCUS5530	c.455_476delCCCGGCCCGGGCCGGTGTTCGG	p.Ala152fs	-	-	-	-	8	8	C/C	100	0	43	CCCGAACACCGGCCCGGGCCGGG/CCCGAACACCGGCCCGGGCCGGG	0	2	2	CCCGAACACCGGCCCGGGCCGGG/CCCGAACACCGGCCCGGGCCGGG	100	6	6	C/C	100	0	0	CCCGAACACCGGCCCGGGCCGGG/CCCGAACACCGGCCCGGGCCGGG	0	3	3	CCCGAACACCGGCCCGGGCCGGG/CCCGAACACCGGCCCGGGCCGGG	100	2	2	CCCGAACACCGGCCCGGGCCGGG/CCCGAACACCGGCCCGGGCCGGG	100	5	5	C/C	100
CAJFCV020000003.1	312950	G	GAGCTACACCCTCGAGAGCGCTAACAAAATCTTCTTGAAGAAGGGATTCAATCTCAAA	INDEL	A1,A7,A9	3	conservative_inframe_insertion,non_coding_transcript_exon_variant	MODERATE,MODIFIER	gene-BXYJ_LOCUS5532,gene-BXYJ_LOCUS5532	gene-BXYJ_LOCUS5532,gene-BXYJ_LOCUS5532	gene-BXYJ_LOCUS5532,rna-BXYJ_LOCUS5532	c.1341_1342insAGCTACACCCTCGAGAGCGCTAACAAAATCTTCTTGAAGAAGGGATTCAATCTCAAA,n.4433_4434insAGCTACACCCTCGAGAGCGCTAACAAAATCTTCTTGAAGAAGGGATTCAATCTCAAA	p.Lys447_Glu448insSerTyrThrLeuGluSerAlaAsnLysIlePheLeuLysLysGlyPheAsnLeuLys,.	-	-	-	-	42	42	GAGCTACACCCTCGAGAGCGCTAACAAAATCTTCTTGAAGAAGGGATTCAATCTCAAA/GAGCTACACCCTCGAGAGCGCTAACAAAATCTTCTTGAAGAAGGGATTCAATCTCAAA	100	0	89	G/G	0	0	0	G/G	0	0	33	./.	0	0	0	G/G	0	0	17	./.	0	0	22	./.	0	0	37	./.	0
CAJFCV020000003.1	714250	T	G	SNP	A3,A5,A7	3	synonymous_variant,non_coding_transcript_exon_variant	LOW,MODIFIER	gene-BXYJ_LOCUS5581,gene-BXYJ_LOCUS5581	gene-BXYJ_LOCUS5581,gene-BXYJ_LOCUS5581	gene-BXYJ_LOCUS5581,rna-BXYJ_LOCUS5581	c.540A>C,n.857A>C	p.Pro180Pro,.	-	-	-	-	0	107	./.	0	0	36	T/T	0	0	71	./.	0	0	82	./.	0	41	41	G/G	100	0	59	./.	0	69	69	G/G	100	0	105	./.	0
CAJFCV020000003.1	714253	C	T	SNP	A3,A5,A7	3	synonymous_variant,non_coding_transcript_exon_variant	LOW,MODIFIER	gene-BXYJ_LOCUS5581,gene-BXYJ_LOCUS5581	gene-BXYJ_LOCUS5581,gene-BXYJ_LOCUS5581	gene-BXYJ_LOCUS5581,rna-BXYJ_LOCUS5581	c.537G>A,n.854G>A	p.Leu179Leu,.	-	-	-	-	0	109	./.	0	0	36	C/C	0	0	76	./.	0	0	79	./.	0	41	41	T/T	100	0	60	./.	0	72	72	T/T	100	0	106	./.	0
CAJFCV020000003.1	714256	C	T	SNP	A3,A5,A7	3	missense_variant,non_coding_transcript_exon_variant	MODERATE,MODIFIER	gene-BXYJ_LOCUS5581,gene-BXYJ_LOCUS5581	gene-BXYJ_LOCUS5581,gene-BXYJ_LOCUS5581	gene-BXYJ_LOCUS5581,rna-BXYJ_LOCUS5581	c.534G>A,n.851G>A	p.Met178Ile,.	-	-	-	-	0	110	./.	0	0	36	C/C	0	0	73	./.	0	0	82	./.	0	42	42	T/T	100	0	60	./.	0	72	72	T/T	100	0	106	./.	0
CAJFCV020000003.1	714264	A	G	SNP	A3,A5,A7	3	missense_variant,non_coding_transcript_exon_variant	MODERATE,MODIFIER	gene-BXYJ_LOCUS5581,gene-BXYJ_LOCUS5581	gene-BXYJ_LOCUS5581,gene-BXYJ_LOCUS5581	gene-BXYJ_LOCUS5581,rna-BXYJ_LOCUS5581	c.526T>C,n.843T>C	p.Phe176Leu,.	-	-	-	-	0	118	./.	0	0	36	A/A	0	0	77	./.	0	0	86	./.	0	42	42	G/G	100	0	66	./.	0	74	74	G/G	100	0	107	./.	0
CAJFCV020000003.1	714270	C	T	SNP	A3,A5,A7	3	missense_variant,non_coding_transcript_exon_variant	MODERATE,MODIFIER	gene-BXYJ_LOCUS5581,gene-BXYJ_LOCUS5581	gene-BXYJ_LOCUS5581,gene-BXYJ_LOCUS5581	gene-BXYJ_LOCUS5581,rna-BXYJ_LOCUS5581	c.520G>A,n.837G>A	p.Glu174Lys,.	-	-	-	-	0	121	./.	0	0	36	C/C	0	0	78	./.	0	0	87	./.	0	44	44	T/T	100	0	62	./.	0	73	73	T/T	100	0	112	./.	0
CAJFCV020000003.1	728288	C	A	SNP	A1,A11,A2,A3,A5,A6,A7,A8,A9	9	missense_variant,non_coding_transcript_exon_variant	MODERATE,MODIFIER	gene-BXYJ_LOCUS5587,gene-BXYJ_LOCUS5587	gene-BXYJ_LOCUS5587,gene-BXYJ_LOCUS5587	gene-BXYJ_LOCUS5587,rna-BXYJ_LOCUS5587	c.1442G>T,n.2133G>T	p.Arg481Leu,.	-	-	-	-	14	30	C/A	46.6667	0	101	C/C	0	5	18	C/A	27.7778	9	26	C/A	34.6154	4	11	C/A	36.3636	0	15	C/C	0	10	29	C/A	34.4828	8	25	C/A	32
CAJFCV020000003.1	728300	C	T	SNP	A1,A11,A2,A3,A5,A6,A7,A9	8	missense_variant,non_coding_transcript_exon_variant	MODERATE,MODIFIER	gene-BXYJ_LOCUS5587,gene-BXYJ_LOCUS5587	gene-BXYJ_LOCUS5587,gene-BXYJ_LOCUS5587	gene-BXYJ_LOCUS5587,rna-BXYJ_LOCUS5587	c.1430G>A,n.2121G>A	p.Ser477Asn,.	-	-	-	-	20	34	C/T	58.8235	0	101	C/C	0	8	16	C/T	50	12	27	C/T	44.4444	4	11	C/T	36.3636	0	15	C/C	0	14	29	C/T	48.2759	10	24	C/T	41.6667
CAJFCV020000003.1	766638	GGA	G	INDEL	A11,A2,A8	3	frameshift_variant,non_coding_transcript_exon_variant	HIGH,MODIFIER	gene-BXYJ_LOCUS5595,gene-BXYJ_LOCUS5595	gene-BXYJ_LOCUS5595,gene-BXYJ_LOCUS5595	gene-BXYJ_LOCUS5595,rna-BXYJ_LOCUS5595	c.1879_1880delGA,n.3757_3758delGA	p.Asp627fs,.	-	-	-	-	0	6	./.	0	0	72	GGA/GGA	0	43	48	GGA/G	89.5833	3	18	GGA/.	16.6667	0	1	./.	0	0	2	./.	0	0	3	GGA/GGA	0	0	6	GGA/.	0
CAJFCV020000003.1	816660	GAGCA	G	INDEL	A1,A2,A3,A4,A5,A6,A8,A9	8	frameshift_variant,non_coding_transcript_exon_variant	HIGH,MODIFIER	gene-BXYJ_LOCUS5608,gene-BXYJ_LOCUS5608	gene-BXYJ_LOCUS5608,gene-BXYJ_LOCUS5608	gene-BXYJ_LOCUS5608,rna-BXYJ_LOCUS5608	c.940_943delGCAA,n.1020_1023delGCAA	p.Ala314fs,.	-	-	-	-	8	8	G/G	100	0	74	GAGCA/GAGCA	0	1	1	GAGCA/GAGCA	100	11	11	G/G	100	4	4	G/G	100	5	5	G/G	100	4	4	G/G	100	5	5	G/G	100
CAJFCV020000003.1	2358968	T	C	SNP	A1,A3,A4,A5,A6,A7,A8	7	synonymous_variant,non_coding_transcript_exon_variant	LOW,MODIFIER	gene-BXYJ_LOCUS5827,gene-BXYJ_LOCUS5827	gene-BXYJ_LOCUS5827,gene-BXYJ_LOCUS5827	gene-BXYJ_LOCUS5827,rna-BXYJ_LOCUS5827	c.936A>G,n.1970A>G	p.Ser312Ser,.	-	-	-	-	59	59	C/C	100	0	44	T/T	0	0	32	./.	0	0	61	./.	0	23	23	C/C	100	31	31	C/C	100	30	30	C/C	100	47	47	C/C	100
CAJFCV020000003.1	2358973	T	C	SNP	A1,A3,A4,A5,A6,A7,A8	7	missense_variant,non_coding_transcript_exon_variant	MODERATE,MODIFIER	gene-BXYJ_LOCUS5827,gene-BXYJ_LOCUS5827	gene-BXYJ_LOCUS5827,gene-BXYJ_LOCUS5827	gene-BXYJ_LOCUS5827,rna-BXYJ_LOCUS5827	c.931A>G,n.1965A>G	p.Thr311Ala,.	-	-	-	-	60	60	C/C	100	0	44	T/T	0	0	32	./.	0	0	63	./.	0	22	22	C/C	100	31	31	C/C	100	32	32	C/C	100	48	48	C/C	100
CAJFCV020000003.1	2358977	G	GGTC	INDEL	A1,A3,A4,A5,A6,A7,A8	7	disruptive_inframe_insertion,non_coding_transcript_exon_variant	MODERATE,MODIFIER	gene-BXYJ_LOCUS5827,gene-BXYJ_LOCUS5827	gene-BXYJ_LOCUS5827,gene-BXYJ_LOCUS5827	gene-BXYJ_LOCUS5827,rna-BXYJ_LOCUS5827	c.926_927insGAC,n.1960_1961insGAC	p.Thr309dup,.	-	-	-	-	63	63	GGTC/GGTC	100	0	44	G/G	0	0	32	./.	0	0	66	G/G	0	23	23	GGTC/GGTC	100	32	32	GGTC/GGTC	100	33	33	GGTC/GGTC	100	49	49	GGTC/GGTC	100
CAJFCV020000003.1	2358986	CGTTGTT	C	INDEL	A1,A3,A4,A5,A6,A7,A8	7	disruptive_inframe_deletion,non_coding_transcript_exon_variant	MODERATE,MODIFIER	gene-BXYJ_LOCUS5827,gene-BXYJ_LOCUS5827	gene-BXYJ_LOCUS5827,gene-BXYJ_LOCUS5827	gene-BXYJ_LOCUS5827,rna-BXYJ_LOCUS5827	c.912_917delAACAAC,n.1946_1951delAACAAC	p.Thr305_Thr306del,.	-	-	-	-	70	70	C/C	100	0	44	CGTTGTT/CGTTGTT	0	0	32	./.	0	0	59	./.	0	25	25	C/C	100	33	33	C/C	100	34	34	C/C	100	46	46	C/C	100
CAJFCV020000003.1	2359001	T	C	SNP	A1,A3,A4,A5,A6,A7,A8	7	synonymous_variant,non_coding_transcript_exon_variant	LOW,MODIFIER	gene-BXYJ_LOCUS5827,gene-BXYJ_LOCUS5827	gene-BXYJ_LOCUS5827,gene-BXYJ_LOCUS5827	gene-BXYJ_LOCUS5827,rna-BXYJ_LOCUS5827	c.903A>G,n.1937A>G	p.Thr301Thr,.	-	-	-	-	74	74	C/C	100	0	44	T/T	0	0	44	./.	0	0	64	./.	0	24	24	C/C	100	34	34	C/C	100	37	37	C/C	100	49	49	C/C	100
CAJFCV020000003.1	2359007	T	G	SNP	A1,A3,A4,A5,A6,A7,A8	7	splice_region_variant&synonymous_variant,non_coding_transcript_exon_variant	LOW,MODIFIER	gene-BXYJ_LOCUS5827,gene-BXYJ_LOCUS5827	gene-BXYJ_LOCUS5827,gene-BXYJ_LOCUS5827	gene-BXYJ_LOCUS5827,rna-BXYJ_LOCUS5827	c.897A>C,n.1931A>C	p.Thr299Thr,.	-	-	-	-	78	78	G/G	100	0	44	T/T	0	0	45	./.	0	0	71	./.	0	26	26	G/G	100	36	36	G/G	100	37	37	G/G	100	51	51	G/G	100
CAJFCV020000003.1	2476748	T	G	SNP	A10,A6,A7	3	missense_variant,non_coding_transcript_exon_variant	MODERATE,MODIFIER	gene-BXYJ_LOCUS5852,gene-BXYJ_LOCUS5852	gene-BXYJ_LOCUS5852,gene-BXYJ_LOCUS5852	gene-BXYJ_LOCUS5852,rna-BXYJ_LOCUS5852	c.1060A>C,n.3706A>C	p.Thr354Pro,.	-	-	-	-	2	2	T/T	100	70	70	G/G	100	1	1	T/T	100	3	3	T/T	100	0	26	./.	0	1	1	T/T	100	0	0	T/T	0	4	4	G/G	100
CAJFCV020000003.1	2499278	A	C	SNP	A1,A2,A3,A7,A8,A9	6	missense_variant,non_coding_transcript_exon_variant	MODERATE,MODIFIER	gene-BXYJ_LOCUS5855,gene-BXYJ_LOCUS5855	gene-BXYJ_LOCUS5855,gene-BXYJ_LOCUS5855	gene-BXYJ_LOCUS5855,rna-BXYJ_LOCUS5855	c.1451T>G,n.3637T>G	p.Leu484Trp,.	-	-	-	-	8	8	C/C	100	2	2	A/A	100	0	6	./.	0	5	5	C/C	100	4	4	C/C	100	1	1	A/A	100	0	1	A/A	0	3	3	A/A	100
CAJFCV020000003.1	2499287	T	G	SNP	A1,A2,A7,A8	4	missense_variant,non_coding_transcript_exon_variant	MODERATE,MODIFIER	gene-BXYJ_LOCUS5855,gene-BXYJ_LOCUS5855	gene-BXYJ_LOCUS5855,gene-BXYJ_LOCUS5855	gene-BXYJ_LOCUS5855,rna-BXYJ_LOCUS5855	c.1442A>C,n.3628A>C	p.Lys481Thr,.	-	-	-	-	7	7	G/G	100	3	3	T/T	100	0	6	./.	0	5	5	G/G	100	3	3	T/T	100	1	1	T/T	100	0	1	T/T	0	3	3	T/T	100
CAJFCV020000003.1	2545170	A	G	SNP	A6,A7,A9	3	synonymous_variant,non_coding_transcript_exon_variant	LOW,MODIFIER	gene-BXYJ_LOCUS5862,gene-BXYJ_LOCUS5862	gene-BXYJ_LOCUS5862,gene-BXYJ_LOCUS5862	gene-BXYJ_LOCUS5862,rna-BXYJ_LOCUS5862	c.1212T>C,n.4061T>C	p.Arg404Arg,.	-	-	-	-	0	81	./.	0	0	44	A/A	0	0	56	./.	0	0	96	./.	0	0	38	./.	0	0	37	./.	0	0	43	./.	0	72	72	G/G	100
CAJFCV020000003.1	2574423	A	T	SNP	A6,A7,A9	3	stop_gained	HIGH	rna-BXYJ_LOCUS5863	gene-BXYJ_LOCUS5863	rna-BXYJ_LOCUS5863	c.52A>T	p.Lys18*	-	-	-	-	0	14	A/A	0	0	32	A/A	0	0	11	A/A	0	0	6	A/A	0	0	7	A/A	0	0	12	A/A	0	0	5	A/A	0	6	28	A/T	21.4286
CAJFCV020000003.1	2574428	A	G	SNP	A6,A7,A9	3	synonymous_variant	LOW	rna-BXYJ_LOCUS5863	gene-BXYJ_LOCUS5863	rna-BXYJ_LOCUS5863	c.57A>G	p.Gly19Gly	-	-	-	-	0	11	A/A	0	0	31	A/A	0	0	11	A/A	0	0	5	A/A	0	0	7	A/A	0	0	7	A/A	0	0	4	A/A	0	5	27	A/G	18.5185
CAJFCV020000003.1	2915251	G	A	SNP	A2,A4,A6	3	synonymous_variant,non_coding_transcript_exon_variant	LOW,MODIFIER	gene-BXYJ_LOCUS5908,gene-BXYJ_LOCUS5908	gene-BXYJ_LOCUS5908,gene-BXYJ_LOCUS5908	gene-BXYJ_LOCUS5908,rna-BXYJ_LOCUS5908	c.756G>A,n.1291G>A	p.Lys252Lys,.	-	-	-	-	0	106	G/G	0	0	81	G/G	0	0	52	G/G	0	17	102	G/A	16.6667	0	43	G/G	0	9	54	G/A	16.6667	0	51	G/G	0	17	94	G/A	18.0851
CAJFCV020000003.1	2931955	T	C	SNP	A10,A5,A6,A7,A8	5	synonymous_variant,non_coding_transcript_exon_variant	LOW,MODIFIER	gene-BXYJ_LOCUS5913,gene-BXYJ_LOCUS5913	gene-BXYJ_LOCUS5913,gene-BXYJ_LOCUS5913	gene-BXYJ_LOCUS5913,rna-BXYJ_LOCUS5913	c.201A>G,n.261A>G	p.Ser67Ser,.	-	-	-	-	0	0	./.	0	18	18	./C	100	0	0	./.	0	0	0	./.	0	0	0	./.	0	0	0	./.	0	1	1	./.	100	8	8	./C	100
CAJFCV020000003.1	2931964	C	G	SNP	A10,A6,A7,A8	4	missense_variant,non_coding_transcript_exon_variant	MODERATE,MODIFIER	gene-BXYJ_LOCUS5913,gene-BXYJ_LOCUS5913	gene-BXYJ_LOCUS5913,gene-BXYJ_LOCUS5913	gene-BXYJ_LOCUS5913,rna-BXYJ_LOCUS5913	c.192G>C,n.252G>C	p.Lys64Asn,.	-	-	-	-	0	42	C/C	0	18	92	C/G	19.5652	0	36	C/C	0	0	62	C/C	0	0	21	C/C	0	0	22	C/C	0	0	46	C/C	0	9	63	C/G	14.2857
CAJFCV020000003.1	2931985	A	C	SNP	A10,A6,A7,A8	4	synonymous_variant,non_coding_transcript_exon_variant	LOW,MODIFIER	gene-BXYJ_LOCUS5913,gene-BXYJ_LOCUS5913	gene-BXYJ_LOCUS5913,gene-BXYJ_LOCUS5913	gene-BXYJ_LOCUS5913,rna-BXYJ_LOCUS5913	c.171T>G,n.231T>G	p.Leu57Leu,.	-	-	-	-	0	0	./.	0	20	20	C/.	100	0	0	./.	0	0	0	./.	0	0	0	./.	0	0	0	./.	0	0	0	./.	0	5	5	./.	100
CAJFCV020000003.1	3105088	CTAT	C	INDEL	A1,A11,A2,A7,A9	5	conservative_inframe_deletion,non_coding_transcript_exon_variant	MODERATE,MODIFIER	gene-BXYJ_LOCUS5938,gene-BXYJ_LOCUS5938	gene-BXYJ_LOCUS5938,gene-BXYJ_LOCUS5938	gene-BXYJ_LOCUS5938,rna-BXYJ_LOCUS5938	c.10_12delATT,n.10_12delATT	p.Ile4del,.	-	-	-	-	6	6	C/C	100	3	4	CTAT/CTAT	75	5	5	C/C	100	7	7	C/C	100	3	3	CTAT/CTAT	100	2	2	CTAT/CTAT	100	0	2	CTAT/CTAT	0	2	2	CTAT/CTAT	100
CAJFCV020000003.1	3105422	G	A	SNP	A1,A10,A8	3	synonymous_variant,non_coding_transcript_exon_variant	LOW,MODIFIER	gene-BXYJ_LOCUS5938,gene-BXYJ_LOCUS5938	gene-BXYJ_LOCUS5938,gene-BXYJ_LOCUS5938	gene-BXYJ_LOCUS5938,rna-BXYJ_LOCUS5938	c.342G>A,n.342G>A	p.Glu114Glu,.	-	-	-	-	5	5	A/A	100	36	36	A/A	100	0	2	G/G	0	2	2	G/G	100	3	3	G/G	100	0	1	G/G	0	2	2	G/G	100	0	0	G/G	0
CAJFCV020000003.1	3105426	G	A	SNP	A1,A10,A8	3	missense_variant,non_coding_transcript_exon_variant	MODERATE,MODIFIER	gene-BXYJ_LOCUS5938,gene-BXYJ_LOCUS5938	gene-BXYJ_LOCUS5938,gene-BXYJ_LOCUS5938	gene-BXYJ_LOCUS5938,rna-BXYJ_LOCUS5938	c.346G>A,n.346G>A	p.Asp116Asn,.	-	-	-	-	5	5	A/A	100	35	35	A/A	100	0	3	./.	0	2	2	G/G	100	3	3	G/G	100	0	1	G/G	0	2	2	G/G	100	0	0	G/G	0
CAJFCV020000003.1	3298974	C	T	SNP	A1,A10,A11,A2,A3,A4,A5,A6,A7,A8	10	synonymous_variant,non_coding_transcript_exon_variant	LOW,MODIFIER	gene-BXYJ_LOCUS5970,gene-BXYJ_LOCUS5970	gene-BXYJ_LOCUS5970,gene-BXYJ_LOCUS5970	gene-BXYJ_LOCUS5970,rna-BXYJ_LOCUS5970	c.1290C>T,n.2509C>T	p.Tyr430Tyr,.	-	-	-	-	27	27	T/T	100	117	117	T/T	100	11	11	T/T	100	19	19	T/T	100	7	7	T/T	100	9	9	T/T	100	10	10	T/T	100	21	21	T/T	100
CAJFCV020000003.1	3437792	T	C	SNP	A2,A3,A4,A6	4	synonymous_variant,non_coding_transcript_exon_variant	LOW,MODIFIER	gene-BXYJ_LOCUS5989,gene-BXYJ_LOCUS5989	gene-BXYJ_LOCUS5989,gene-BXYJ_LOCUS5989	gene-BXYJ_LOCUS5989,rna-BXYJ_LOCUS5989	c.387T>C,n.462T>C	p.Ser129Ser,.	-	-	-	-	0	19	./.	0	0	86	./.	0	0	26	./.	0	51	51	C/C	100	24	24	C/C	100	21	21	C/C	100	0	12	./.	0	60	60	C/C	100
CAJFCV020000003.1	3536817	TCCAG	T	INDEL	A10,A2,A6	3	frameshift_variant,non_coding_transcript_exon_variant	HIGH,MODIFIER	gene-BXYJ_LOCUS6011,gene-BXYJ_LOCUS6011	gene-BXYJ_LOCUS6011,gene-BXYJ_LOCUS6011	gene-BXYJ_LOCUS6011,rna-BXYJ_LOCUS6011	c.521_524delCTGG,n.1590_1593delCTGG	p.Thr174fs,.	-	-	-	-	0	0	TCCAG/TCCAG	0	3	3	./.	100	2	2	TCCAG/TCCAG	100	9	9	./T	100	1	1	TCCAG/TCCAG	100	0	0	TCCAG/TCCAG	0	2	2	TCCAG/TCCAG	100	4	4	./T	100
CAJFCV020000003.1	3567996	A	T	SNP	A10,A2,A6,A8	4	synonymous_variant,non_coding_transcript_exon_variant	LOW,MODIFIER	gene-BXYJ_LOCUS6015,gene-BXYJ_LOCUS6015	gene-BXYJ_LOCUS6015,gene-BXYJ_LOCUS6015	gene-BXYJ_LOCUS6015,rna-BXYJ_LOCUS6015	c.210A>T,n.250A>T	p.Ser70Ser,.	-	-	-	-	0	11	./.	0	6	6	T/T	100	2	2	A/A	100	4	4	T/T	100	3	3	A/A	100	3	3	A/A	100	3	3	A/A	100	9	9	T/T	100
CAJFCV020000003.1	3569998	T	TGAGAAACTGCTTCCTCTGAATGGAACGATCATTTGGTCATTCTGAAGAGCCG	INDEL	A11,A2,A6	3	frameshift_variant&stop_gained,non_coding_transcript_exon_variant	HIGH,MODIFIER	gene-BXYJ_LOCUS6016,gene-BXYJ_LOCUS6016	gene-BXYJ_LOCUS6016,gene-BXYJ_LOCUS6016	gene-BXYJ_LOCUS6016,rna-BXYJ_LOCUS6016	c.26_27insAGAAACTGCTTCCTCTGAATGGAACGATCATTTGGTCATTCTGAAGAGCCGG,n.26_27insAGAAACTGCTTCCTCTGAATGGAACGATCATTTGGTCATTCTGAAGAGCCGG	p.Cys9fs,.	-	-	-	-	0	37	T/T	0	0	46	T/T	0	17	17	TGAGAAACTGCTTCCTCTGAATGGAACGATCATTTGGTCATTCTGAAGAGCCG/TGAGAAACTGCTTCCTCTGAATGGAACGATCATTTGGTCATTCTGAAGAGCCG	100	32	32	TGAGAAACTGCTTCCTCTGAATGGAACGATCATTTGGTCATTCTGAAGAGCCG/TGAGAAACTGCTTCCTCTGAATGGAACGATCATTTGGTCATTCTGAAGAGCCG	100	0	21	T/T	0	0	24	T/T	0	0	26	T/T	0	36	36	TGAGAAACTGCTTCCTCTGAATGGAACGATCATTTGGTCATTCTGAAGAGCCG/TGAGAAACTGCTTCCTCTGAATGGAACGATCATTTGGTCATTCTGAAGAGCCG	100
CAJFCV020000003.1	3587119	C	CCAT	INDEL	A1,A10,A11,A2,A3,A5,A6,A7,A8,A9	10	conservative_inframe_insertion&splice_region_variant,non_coding_transcript_exon_variant	MODERATE,MODIFIER	gene-BXYJ_LOCUS6022,gene-BXYJ_LOCUS6022	gene-BXYJ_LOCUS6022,gene-BXYJ_LOCUS6022	gene-BXYJ_LOCUS6022,rna-BXYJ_LOCUS6022	c.285_286insCAT,n.1711_1712insCAT	p.Tyr95_Asp96insHis,.	-	-	-	-	64	64	CCAT/CCAT	100	50	50	CCAT/CCAT	100	27	27	CCAT/CCAT	100	50	50	CCAT/CCAT	100	30	30	CCAT/CCAT	100	0	0	C/C	0	45	45	CCAT/CCAT	100	46	46	CCAT/CCAT	100
CAJFCV020000003.1	3681207	A	G	SNP	A1,A10,A3	3	synonymous_variant,non_coding_transcript_exon_variant	LOW,MODIFIER	gene-BXYJ_LOCUS6039,gene-BXYJ_LOCUS6039	gene-BXYJ_LOCUS6039,gene-BXYJ_LOCUS6039	gene-BXYJ_LOCUS6039,rna-BXYJ_LOCUS6039	c.834T>C,n.3590T>C	p.Val278Val,.	-	-	-	-	66	66	G/G	100	71	71	G/G	100	0	42	./.	0	0	0	A/A	0	23	23	G/G	100	0	34	./.	0	0	0	A/A	0	0	58	./.	0
CAJFCV020000003.1	3681245	C	T	SNP	A1,A10,A3	3	missense_variant,non_coding_transcript_exon_variant	MODERATE,MODIFIER	gene-BXYJ_LOCUS6039,gene-BXYJ_LOCUS6039	gene-BXYJ_LOCUS6039,gene-BXYJ_LOCUS6039	gene-BXYJ_LOCUS6039,rna-BXYJ_LOCUS6039	c.796G>A,n.3552G>A	p.Val266Ile,.	-	-	-	-	84	84	T/T	100	88	88	T/T	100	0	46	./.	0	0	4	./.	0	30	30	T/T	100	0	39	./.	0	0	2	C/C	0	0	84	./.	0
CAJFCV020000003.1	3697106	G	A	SNP	A10,A11,A4,A9	4	missense_variant,non_coding_transcript_exon_variant	MODERATE,MODIFIER	gene-BXYJ_LOCUS6045,gene-BXYJ_LOCUS6045	gene-BXYJ_LOCUS6045,gene-BXYJ_LOCUS6045	gene-BXYJ_LOCUS6045,rna-BXYJ_LOCUS6045	c.572G>A,n.1344G>A	p.Gly191Asp,.	-	-	-	-	0	94	./.	0	90	90	A/A	100	61	61	A/A	100	0	77	./.	0	0	25	./.	0	44	44	A/A	100	0	53	./.	0	0	105	./.	0
CAJFCV020000003.1	3697117	A	G	SNP	A11,A4,A9	3	missense_variant,non_coding_transcript_exon_variant	MODERATE,MODIFIER	gene-BXYJ_LOCUS6045,gene-BXYJ_LOCUS6045	gene-BXYJ_LOCUS6045,gene-BXYJ_LOCUS6045	gene-BXYJ_LOCUS6045,rna-BXYJ_LOCUS6045	c.583A>G,n.1355A>G	p.Ile195Val,.	-	-	-	-	0	93	./.	0	0	94	A/A	0	60	60	G/G	100	0	86	./.	0	0	28	./.	0	46	46	G/G	100	0	59	./.	0	0	106	./.	0
CAJFCV020000003.1	3697120	C	A	SNP	A11,A4,A9	3	missense_variant,non_coding_transcript_exon_variant	MODERATE,MODIFIER	gene-BXYJ_LOCUS6045,gene-BXYJ_LOCUS6045	gene-BXYJ_LOCUS6045,gene-BXYJ_LOCUS6045	gene-BXYJ_LOCUS6045,rna-BXYJ_LOCUS6045	c.586C>A,n.1358C>A	p.Gln196Lys,.	-	-	-	-	0	94	./.	0	0	94	C/C	0	59	59	A/A	100	0	88	./.	0	0	28	./.	0	47	47	A/A	100	0	57	./.	0	0	106	./.	0
CAJFCV020000003.1	3701749	C	T	SNP	A1,A3,A8	3	synonymous_variant,non_coding_transcript_exon_variant	LOW,MODIFIER	gene-BXYJ_LOCUS6047,gene-BXYJ_LOCUS6047	gene-BXYJ_LOCUS6047,gene-BXYJ_LOCUS6047	gene-BXYJ_LOCUS6047,rna-BXYJ_LOCUS6047	c.879C>T,n.1193C>T	p.His293His,.	-	-	-	-	5	9	C/T	55.5556	0	12	C/C	0	0	8	C/C	0	0	16	C/C	0	5	9	C/T	55.5556	0	0	C/C	0	4	5	C/C	80	0	8	C/C	0
CAJFCV020000003.1	3703601	G	T	SNP	A1,A10,A11,A2,A5,A6,A8,A9	8	missense_variant,non_coding_transcript_exon_variant	MODERATE,MODIFIER	gene-BXYJ_LOCUS6048,gene-BXYJ_LOCUS6048	gene-BXYJ_LOCUS6048,gene-BXYJ_LOCUS6048	gene-BXYJ_LOCUS6048,rna-BXYJ_LOCUS6048	c.478G>T,n.648G>T	p.Asp160Tyr,.	-	-	-	-	8	48	G/T	16.6667	6	42	G/T	14.2857	6	25	G/T	24	6	38	G/T	15.7895	0	11	G/G	0	3	18	G/G	16.6667	5	33	G/T	15.1515	7	43	G/T	16.2791
CAJFCV020000003.1	3703609	C	T	SNP	A1,A10,A11,A2,A5,A6,A8,A9	8	synonymous_variant,non_coding_transcript_exon_variant	LOW,MODIFIER	gene-BXYJ_LOCUS6048,gene-BXYJ_LOCUS6048	gene-BXYJ_LOCUS6048,gene-BXYJ_LOCUS6048	gene-BXYJ_LOCUS6048,rna-BXYJ_LOCUS6048	c.486C>T,n.656C>T	p.Leu162Leu,.	-	-	-	-	5	46	C/T	10.8696	4	38	C/T	10.5263	4	23	C/T	17.3913	4	36	C/T	11.1111	0	10	C/C	0	0	16	C/C	0	4	31	C/T	12.9032	6	42	C/T	14.2857
CAJFCV020000003.1	3703610	A	G	SNP	A1,A10,A11,A2,A5,A6,A8,A9	8	missense_variant,non_coding_transcript_exon_variant	MODERATE,MODIFIER	gene-BXYJ_LOCUS6048,gene-BXYJ_LOCUS6048	gene-BXYJ_LOCUS6048,gene-BXYJ_LOCUS6048	gene-BXYJ_LOCUS6048,rna-BXYJ_LOCUS6048	c.487A>G,n.657A>G	p.Ile163Val,.	-	-	-	-	5	46	A/G	10.8696	4	38	A/G	10.5263	4	23	A/G	17.3913	4	36	A/G	11.1111	0	10	A/A	0	0	16	A/A	0	4	31	A/G	12.9032	4	40	A/G	10
CAJFCV020000003.1	3703622	G	C	SNP	A1,A2,A5,A8	4	missense_variant,non_coding_transcript_exon_variant	MODERATE,MODIFIER	gene-BXYJ_LOCUS6048,gene-BXYJ_LOCUS6048	gene-BXYJ_LOCUS6048,gene-BXYJ_LOCUS6048	gene-BXYJ_LOCUS6048,rna-BXYJ_LOCUS6048	c.499G>C,n.669G>C	p.Gly167Arg,.	-	-	-	-	4	39	G/C	10.2564	0	29	G/G	0	3	20	G/G	15	4	35	G/C	11.4286	0	8	G/G	0	0	15	G/G	0	8	29	G/C	27.5862	2	35	G/G	5.7143
CAJFCV020000003.1	3728598	C	CATTT	INDEL	A1,A10,A2,A6,A9	5	frameshift_variant&stop_gained&splice_region_variant,non_coding_transcript_exon_variant	HIGH,MODIFIER	gene-BXYJ_LOCUS6054,gene-BXYJ_LOCUS6054	gene-BXYJ_LOCUS6054,gene-BXYJ_LOCUS6054	gene-BXYJ_LOCUS6054,rna-BXYJ_LOCUS6054	c.43_46dupAAAT,n.43_46dupAAAT	p.Cys16fs,.	-	-	-	-	5	42	C/CATTT	11.9048	5	20	C/CATTT	25	2	14	C/C	14.2857	5	30	C/CATTT	16.6667	2	11	C/C	18.1818	2	19	C/C	10.5263	3	37	C/C	8.1081	5	32	C/CATTT	15.625
CAJFCV020000003.1	4208170	TACC	T	INDEL	A6,A7,A9	3	disruptive_inframe_deletion	MODERATE	rna-BXYJ_LOCUS6138	gene-BXYJ_LOCUS6138	rna-BXYJ_LOCUS6138	c.1026_1028delACC	p.Pro343del	-	GO:0015074;GO:0016021;GO:0003676	-	-	2	26	TACC/TACC	7.6923	0	6	TACC/TACC	0	0	14	TACC/TACC	0	0	20	TACC/TACC	0	0	14	TACC/TACC	0	2	16	TACC/TACC	12.5	0	9	TACC/TACC	0	5	28	TACC/T	17.8571
CAJFCV020000003.1	4208174	TCCAGTC	T	INDEL	A6,A7,A9	3	conservative_inframe_deletion	MODERATE	rna-BXYJ_LOCUS6138	gene-BXYJ_LOCUS6138	rna-BXYJ_LOCUS6138	c.1030_1035delCCAGTC	p.Pro344_Val345del	-	GO:0015074;GO:0016021;GO:0003676	-	-	2	20	TCCAGTC/TCCAGTC	10	0	6	TCCAGTC/TCCAGTC	0	0	5	TCCAGTC/TCCAGTC	0	0	9	TCCAGTC/TCCAGTC	0	0	7	TCCAGTC/TCCAGTC	0	2	11	TCCAGTC/TCCAGTC	18.1818	0	9	TCCAGTC/TCCAGTC	0	5	21	TCCAGTC/T	23.8095
[truncated: 20 more columns]
