# Supplementary material for: Whole-Genome Sequences of 13 Chinese Indigenous Pinewood Nematodes, Bursaphelenchus xylophilus
Source: Int J Mol Sci. 2024 Sep 29;25(19):10492. doi: 10.3390/ijms251910492 (PMC11477327; doi:10.3390/ijms251910492)
Supplement: Supplementary file 1 [file ijms-25-10492-s001.zip › Supplementary File S8.xlsx]

## Sheet: Sheet1
CHROM	POS	REF	ALT	TYPE	Samples	VAR	EFFECT	IMPACT	GENE	GENEID	FEATUREID	HGVS_C	HGVS_P	Des.	GO Component	GO Function	GO Process	KEGG_A_class	KEGG_B_class	Pathway	A1.AD	A1.DP	A1.GT	A1.MAF	A10.AD	A10.DP	A10.GT	A10.MAF	A11.AD	A11.DP	A11.GT	A11.MAF	A2.AD	A2.DP	A2.GT	A2.MAF	A3.AD	A3.DP	A3.GT	A3.MAF	A4.AD	A4.DP	A4.GT	A4.MAF	A5.AD	A5.DP	A5.GT	A5.MAF	A6.AD
CAJFCV020000001.1	754145	A	AGCCCG	INDEL	A1,A7,A9	3	frameshift_variant,non_coding_transcript_exon_variant	HIGH,MODIFIER	gene-BXYJ_LOCUS134,gene-BXYJ_LOCUS134	gene-BXYJ_LOCUS134	gene-BXYJ_LOCUS134,rna-BXYJ_LOCUS134	c.149_153dupCGGGC,n.1886_1890dupCGGGC	p.Trp52fs,.	-	GO:0016020//membrane;GO:0019013//viral nucleocapsid	GO:0003723//RNA binding	-	-	-	-	5	36	A/AGCCCG	13.8889	0	60	A/A	0	1	21	A/A	4.7619	3	33	A/A	9.0909	1	9	A/A	11.1111	0	11	A/A	0	1	14	A/A	7.1429	2
CAJFCV020000001.1	2052815	GGC	G	INDEL	A1,A11,A6,A7,A9	5	frameshift_variant,non_coding_transcript_exon_variant	HIGH,MODIFIER	gene-BXYJ_LOCUS344,gene-BXYJ_LOCUS344	gene-BXYJ_LOCUS344	gene-BXYJ_LOCUS344,rna-BXYJ_LOCUS344	c.350_351delGC,n.3354_3355delGC	p.Cys117fs,.	VDN83815.1 unnamed protein product [Brugia pahangi]	-	GO:0004672//protein kinase activity;GO:0005524//ATP binding	GO:0006468//protein phosphorylation	-	-	-	6	42	GGC/G	14.2857	0	41	GGC/GGC	0	8	36	GGC/G	22.2222	0	40	GGC/GGC	0	0	33	GGC/GGC	0	0	26	GGC/GGC	0	0	37	GGC/GGC	0	7
CAJFCV020000001.1	2052828	T	TCA	INDEL	A1,A11,A6,A7,A9	5	frameshift_variant,non_coding_transcript_exon_variant	HIGH,MODIFIER	gene-BXYJ_LOCUS344,gene-BXYJ_LOCUS344	gene-BXYJ_LOCUS344	gene-BXYJ_LOCUS344,rna-BXYJ_LOCUS344	c.338_339insTG,n.3342_3343insTG	p.Asn114fs,.	VDN83815.1 unnamed protein product [Brugia pahangi]	-	GO:0004672//protein kinase activity;GO:0005524//ATP binding	GO:0006468//protein phosphorylation	-	-	-	6	43	T/TCA	13.9535	0	33	T/T	0	8	34	T/TCA	23.5294	0	33	T/T	0	0	31	T/T	0	0	25	T/T	0	0	34	T/T	0	7
CAJFCV020000001.1	2052834	A	ACACGCCG	INDEL	A1,A11,A6,A7,A9	5	frameshift_variant,non_coding_transcript_exon_variant	HIGH,MODIFIER	gene-BXYJ_LOCUS344,gene-BXYJ_LOCUS344	gene-BXYJ_LOCUS344	gene-BXYJ_LOCUS344,rna-BXYJ_LOCUS344	c.332_333insCGGCGTG,n.3336_3337insCGGCGTG	p.Ser112fs,.	VDN83815.1 unnamed protein product [Brugia pahangi]	-	GO:0004672//protein kinase activity;GO:0005524//ATP binding	GO:0006468//protein phosphorylation	-	-	-	6	45	A/ACACGCCG	13.3333	0	31	A/A	0	8	34	A/ACACGCCG	23.5294	0	29	A/A	0	0	31	A/A	0	0	28	A/A	0	0	32	A/A	0	7
CAJFCV020000001.1	2052844	TTC	T	INDEL	A1,A11,A6,A7,A9	5	frameshift_variant,non_coding_transcript_exon_variant	HIGH,MODIFIER	gene-BXYJ_LOCUS344,gene-BXYJ_LOCUS344	gene-BXYJ_LOCUS344	gene-BXYJ_LOCUS344,rna-BXYJ_LOCUS344	c.321_322delGA,n.3325_3326delGA	p.Lys108fs,.	VDN83815.1 unnamed protein product [Brugia pahangi]	-	GO:0004672//protein kinase activity;GO:0005524//ATP binding	GO:0006468//protein phosphorylation	-	-	-	6	52	TTC/T	11.5385	0	46	TTC/TTC	0	8	53	TTC/T	15.0943	0	45	TTC/TTC	0	0	36	TTC/TTC	0	0	43	TTC/TTC	0	0	42	TTC/TTC	0	7
CAJFCV020000001.1	2052849	T	TC	INDEL	A1,A11,A6,A7,A9	5	frameshift_variant,non_coding_transcript_exon_variant	HIGH,MODIFIER	gene-BXYJ_LOCUS344,gene-BXYJ_LOCUS344	gene-BXYJ_LOCUS344	gene-BXYJ_LOCUS344,rna-BXYJ_LOCUS344	c.317_318insG,n.3321_3322insG	p.Leu107fs,.	VDN83815.1 unnamed protein product [Brugia pahangi]	-	GO:0004672//protein kinase activity;GO:0005524//ATP binding	GO:0006468//protein phosphorylation	-	-	-	6	52	T/TC	11.5385	0	46	T/T	0	8	54	T/TC	14.8148	0	45	T/T	0	0	36	T/T	0	0	43	T/T	0	0	42	T/T	0	7
CAJFCV020000001.1	2649084	GAAGAA	G	INDEL	A10,A4,A9	3	frameshift_variant,non_coding_transcript_exon_variant	HIGH,MODIFIER	gene-BXYJ_LOCUS434,gene-BXYJ_LOCUS434	gene-BXYJ_LOCUS434	gene-BXYJ_LOCUS434,rna-BXYJ_LOCUS434	c.1019_1023delAGAAA,n.1076_1080delAGAAA	p.Lys340fs,.	-	-	-	-	-	-	-	0	225	GAAGAA/GAAGAA	0	14	110	GAAGAA/G	12.7273	11	192	GAAGAA/GAAGAA	5.7292	0	321	GAAGAA/GAAGAA	0	0	94	GAAGAA/GAAGAA	0	11	156	GAAGAA/G	7.0513	0	162	GAAGAA/GAAGAA	0	0
CAJFCV020000001.1	7345090	T	TTGTGAAGTGCAGAAAGTAG	INDEL	A11,A2,A4,A8	4	frameshift_variant,non_coding_transcript_exon_variant	HIGH,MODIFIER	gene-BXYJ_LOCUS1540,gene-BXYJ_LOCUS1540	gene-BXYJ_LOCUS1540	gene-BXYJ_LOCUS1540,rna-BXYJ_LOCUS1540	c.414_415insCTACTTTCTGCACTTCACA,n.519_520insCTACTTTCTGCACTTCACA	p.Asn139fs,.	-	-	-	-	-	-	-	0	142	T/T	0	0	43	T/T	0	10	66	T/TTGTGAAGTGCAGAAAGTAG	15.1515	16	141	T/TTGTGAAGTGCAGAAAGTAG	11.3475	0	35	T/T	0	9	62	T/TTGTGAAGTGCAGAAAGTAG	14.5161	5	79	T/T	6.3291	0
CAJFCV020000001.1	11114478	TC	T	INDEL	A7,A8,A9	3	frameshift_variant,non_coding_transcript_exon_variant	HIGH,MODIFIER	gene-BXYJ_LOCUS2362,gene-BXYJ_LOCUS2362	gene-BXYJ_LOCUS2362	gene-BXYJ_LOCUS2362,rna-BXYJ_LOCUS2362	c.450delC,n.1386delC	p.Ile151fs,.	-	-	-	-	-	-	-	0	63	TC/TC	0	0	60	TC/TC	0	0	51	TC/TC	0	0	85	TC/TC	0	2	36	TC/TC	5.5556	0	21	TC/TC	0	0	30	TC/TC	0	0
CAJFCV020000001.1	11740667	TG	T	INDEL	A1,A2,A5	3	frameshift_variant,non_coding_transcript_exon_variant	HIGH,MODIFIER	gene-BXYJ_LOCUS2401,gene-BXYJ_LOCUS2401	gene-BXYJ_LOCUS2401	gene-BXYJ_LOCUS2401,rna-BXYJ_LOCUS2401	c.344delC,n.852delC	p.Pro115fs,.	-	-	-	-	-	-	-	6	23	TG/T	26.087	1	15	TG/TG	6.6667	1	11	TG/TG	9.0909	4	13	TG/T	30.7692	0	7	TG/TG	0	0	3	TG/TG	0	5	18	TG/T	27.7778	0
CAJFCV020000001.1	12365684	A	AGC	INDEL	A10,A11,A9	3	frameshift_variant,non_coding_transcript_exon_variant	HIGH,MODIFIER	gene-BXYJ_LOCUS2478,gene-BXYJ_LOCUS2478	gene-BXYJ_LOCUS2478	gene-BXYJ_LOCUS2478,rna-BXYJ_LOCUS2478	c.156_157dupGC,n.336_337dupGC	p.Leu53fs,.	-	GO:0000323//lytic vacuole;GO:0005575//cellular_component;GO:0005622//intracellular;GO:0005623//cell;GO:0005737//cytoplasm;GO:0005764//lysosome;GO:0005765//lysosomal membrane;GO:0005766//primary lysosome;GO:0005768//endosome;GO:0005770//late endosome;GO:0005773//vacuole;GO:0005774//vacuolar membrane;GO:0005783//endoplasmic reticulum;GO:0005794//Golgi apparatus;GO:0005886//plasma membrane;GO:000588…	GO:0003674//molecular_function;GO:0003824//catalytic activity;GO:0004175//endopeptidase activity;GO:0008233//peptidase activity;GO:0016787//hydrolase activity;GO:0070011//peptidase activity, acting on L-amino acid peptides	GO:0000003//reproduction;GO:0000902//cell morphogenesis;GO:0000904//cell morphogenesis involved in differentiation;GO:0001654//eye development;GO:0001745//compound eye morphogenesis;GO:0001751//compound eye photoreceptor cell differentiation;GO:0001754//eye photoreceptor cell differentiation;GO:0001775//cell activation;GO:0002252//immune effector process;GO:0002262//myeloid cell homeostasis;GO:00…	-	-	-	1	1	A/A	100	4	4	AGC/AGC	100	4	4	AGC/AGC	100	3	3	A/A	100	0	0	A/A	0	0	0	A/A	0	3	3	A/A	100	3
CAJFCV020000001.1	14871597	G	GTCCATGTCACTCACTCTTT	INDEL	A3,A4,A5	3	frameshift_variant,non_coding_transcript_exon_variant	HIGH,MODIFIER	gene-BXYJ_LOCUS2870,gene-BXYJ_LOCUS2870	gene-BXYJ_LOCUS2870	gene-BXYJ_LOCUS2870,rna-BXYJ_LOCUS2870	c.394_395insCCATGTCACTCACTCTTTT,n.645_646insCCATGTCACTCACTCTTTT	p.Leu132fs,.	TKR78190.1 hypothetical protein L596_019040 [Steinernema carpocapsae]	GO:0000131//incipient cellular bud site;GO:0005575//cellular_component;GO:0005622//intracellular;GO:0005623//cell;GO:0005634//nucleus;GO:0005730//nucleolus;GO:0005737//cytoplasm;GO:0005815//microtubule organizing center;GO:0005829//cytosol;GO:0005852//eukaryotic translation initiation factor 3 complex;GO:0005856//cytoskeleton;GO:0005874//microtubule;GO:0010494//cytoplasmic stress granule;GO:00156…	GO:0003674//molecular_function;GO:0003676//nucleic acid binding;GO:0003723//RNA binding;GO:0003729//mRNA binding;GO:0003743//translation initiation factor activity;GO:0005102//receptor binding;GO:0005198//structural molecule activity;GO:0005488//binding;GO:0005515//protein binding;GO:0008135//translation factor activity, RNA binding;GO:0019899//enzyme binding;GO:0019900//kinase binding;GO:0019901…	GO:0000003//reproduction;GO:0001732//formation of cytoplasmic translation initiation complex;GO:0001932//regulation of protein phosphorylation;GO:0001933//negative regulation of protein phosphorylation;GO:0002181//cytoplasmic translation;GO:0002183//cytoplasmic translational initiation;GO:0002188//translation reinitiation;GO:0006412//translation;GO:0006413//translational initiation;GO:0006417//re…	Genetic Information Processing	Translation	ko03013//RNA transport	0	43	G/G	0	0	81	G/G	0	0	34	G/G	0	0	56	G/G	0	27	72	G/GTCCATGTCACTCACTCTTT	37.5	6	48	G/GTCCATGTCACTCACTCTTT	12.5	12	58	G/GTCCATGTCACTCACTCTTT	20.6897	0
CAJFCV020000001.1	14871601	T	TGAAGATCCGTCC	INDEL	A3,A4,A5	3	stop_gained&disruptive_inframe_insertion,non_coding_transcript_exon_variant	HIGH,MODIFIER	gene-BXYJ_LOCUS2870,gene-BXYJ_LOCUS2870	gene-BXYJ_LOCUS2870	gene-BXYJ_LOCUS2870,rna-BXYJ_LOCUS2870	c.397_398insGAAGATCCGTCC,n.648_649insGAAGATCCGTCC	p.Ser133delinsTerArgSerValPro,.	TKR78190.1 hypothetical protein L596_019040 [Steinernema carpocapsae]	GO:0000131//incipient cellular bud site;GO:0005575//cellular_component;GO:0005622//intracellular;GO:0005623//cell;GO:0005634//nucleus;GO:0005730//nucleolus;GO:0005737//cytoplasm;GO:0005815//microtubule organizing center;GO:0005829//cytosol;GO:0005852//eukaryotic translation initiation factor 3 complex;GO:0005856//cytoskeleton;GO:0005874//microtubule;GO:0010494//cytoplasmic stress granule;GO:00156…	GO:0003674//molecular_function;GO:0003676//nucleic acid binding;GO:0003723//RNA binding;GO:0003729//mRNA binding;GO:0003743//translation initiation factor activity;GO:0005102//receptor binding;GO:0005198//structural molecule activity;GO:0005488//binding;GO:0005515//protein binding;GO:0008135//translation factor activity, RNA binding;GO:0019899//enzyme binding;GO:0019900//kinase binding;GO:0019901…	GO:0000003//reproduction;GO:0001732//formation of cytoplasmic translation initiation complex;GO:0001932//regulation of protein phosphorylation;GO:0001933//negative regulation of protein phosphorylation;GO:0002181//cytoplasmic translation;GO:0002183//cytoplasmic translational initiation;GO:0002188//translation reinitiation;GO:0006412//translation;GO:0006413//translational initiation;GO:0006417//re…	Genetic Information Processing	Translation	ko03013//RNA transport	0	43	T/T	0	0	81	T/T	0	0	34	T/T	0	0	56	T/T	0	27	74	T/TGAAGATCCGTCC	36.4865	6	51	T/TGAAGATCCGTCC	11.7647	12	59	T/TGAAGATCCGTCC	20.339	0
CAJFCV020000001.1	14871604	G	GACACTGCTGT	INDEL	A3,A4,A5	3	frameshift_variant,non_coding_transcript_exon_variant	HIGH,MODIFIER	gene-BXYJ_LOCUS2870,gene-BXYJ_LOCUS2870	gene-BXYJ_LOCUS2870	gene-BXYJ_LOCUS2870,rna-BXYJ_LOCUS2870	c.400_401insACACTGCTGT,n.651_652insACACTGCTGT	p.Val134fs,.	TKR78190.1 hypothetical protein L596_019040 [Steinernema carpocapsae]	GO:0000131//incipient cellular bud site;GO:0005575//cellular_component;GO:0005622//intracellular;GO:0005623//cell;GO:0005634//nucleus;GO:0005730//nucleolus;GO:0005737//cytoplasm;GO:0005815//microtubule organizing center;GO:0005829//cytosol;GO:0005852//eukaryotic translation initiation factor 3 complex;GO:0005856//cytoskeleton;GO:0005874//microtubule;GO:0010494//cytoplasmic stress granule;GO:00156…	GO:0003674//molecular_function;GO:0003676//nucleic acid binding;GO:0003723//RNA binding;GO:0003729//mRNA binding;GO:0003743//translation initiation factor activity;GO:0005102//receptor binding;GO:0005198//structural molecule activity;GO:0005488//binding;GO:0005515//protein binding;GO:0008135//translation factor activity, RNA binding;GO:0019899//enzyme binding;GO:0019900//kinase binding;GO:0019901…	GO:0000003//reproduction;GO:0001732//formation of cytoplasmic translation initiation complex;GO:0001932//regulation of protein phosphorylation;GO:0001933//negative regulation of protein phosphorylation;GO:0002181//cytoplasmic translation;GO:0002183//cytoplasmic translational initiation;GO:0002188//translation reinitiation;GO:0006412//translation;GO:0006413//translational initiation;GO:0006417//re…	Genetic Information Processing	Translation	ko03013//RNA transport	0	43	G/G	0	0	82	G/G	0	0	34	G/G	0	0	56	G/G	0	27	74	G/GACACTGCTGT	36.4865	5	50	G/GACACTGCTGT	10	11	58	G/GACACTGCTGT	18.9655	0
CAJFCV020000001.1	14871609	C	CA	INDEL	A3,A4,A5	3	frameshift_variant,non_coding_transcript_exon_variant	HIGH,MODIFIER	gene-BXYJ_LOCUS2870,gene-BXYJ_LOCUS2870	gene-BXYJ_LOCUS2870	gene-BXYJ_LOCUS2870,rna-BXYJ_LOCUS2870	c.405_406insA,n.656_657insA	p.Ser136fs,.	TKR78190.1 hypothetical protein L596_019040 [Steinernema carpocapsae]	GO:0000131//incipient cellular bud site;GO:0005575//cellular_component;GO:0005622//intracellular;GO:0005623//cell;GO:0005634//nucleus;GO:0005730//nucleolus;GO:0005737//cytoplasm;GO:0005815//microtubule organizing center;GO:0005829//cytosol;GO:0005852//eukaryotic translation initiation factor 3 complex;GO:0005856//cytoskeleton;GO:0005874//microtubule;GO:0010494//cytoplasmic stress granule;GO:00156…	GO:0003674//molecular_function;GO:0003676//nucleic acid binding;GO:0003723//RNA binding;GO:0003729//mRNA binding;GO:0003743//translation initiation factor activity;GO:0005102//receptor binding;GO:0005198//structural molecule activity;GO:0005488//binding;GO:0005515//protein binding;GO:0008135//translation factor activity, RNA binding;GO:0019899//enzyme binding;GO:0019900//kinase binding;GO:0019901…	GO:0000003//reproduction;GO:0001732//formation of cytoplasmic translation initiation complex;GO:0001932//regulation of protein phosphorylation;GO:0001933//negative regulation of protein phosphorylation;GO:0002181//cytoplasmic translation;GO:0002183//cytoplasmic translational initiation;GO:0002188//translation reinitiation;GO:0006412//translation;GO:0006413//translational initiation;GO:0006417//re…	Genetic Information Processing	Translation	ko03013//RNA transport	0	43	C/C	0	0	81	C/C	0	0	34	C/C	0	0	56	C/C	0	25	72	C/CA	34.7222	5	52	C/CA	9.6154	11	58	C/CA	18.9655	0
CAJFCV020000002.1	226	CG	C	INDEL	A1,A10,A11,A3,A4,A6,A7,A9	8	frameshift_variant,non_coding_transcript_exon_variant	HIGH,MODIFIER	gene-BXYJ_LOCUS2884,gene-BXYJ_LOCUS2884	gene-BXYJ_LOCUS2884	gene-BXYJ_LOCUS2884,rna-BXYJ_LOCUS2884	c.282delC,n.356delC	p.Asp95fs,.	-	-	-	-	-	-	-	6	6	C/C	100	11	11	C/C	100	5	5	C/C	100	3	3	CG/CG	100	5	5	C/C	100	5	5	C/C	100	0	2	CG/CG	0	7
CAJFCV020000002.1	235	G	GA	INDEL	A1,A10,A11,A3,A4,A6,A7,A9	8	frameshift_variant,non_coding_transcript_exon_variant	HIGH,MODIFIER	gene-BXYJ_LOCUS2884,gene-BXYJ_LOCUS2884	gene-BXYJ_LOCUS2884	gene-BXYJ_LOCUS2884,rna-BXYJ_LOCUS2884	c.273dupT,n.347dupT	p.Leu92fs,.	-	-	-	-	-	-	-	6	6	GA/GA	100	11	11	GA/GA	100	5	5	GA/GA	100	3	3	G/G	100	5	5	GA/GA	100	5	5	GA/GA	100	0	2	G/G	0	6
CAJFCV020000002.1	2676	T	TC	INDEL	A1,A2,A6	3	frameshift_variant,non_coding_transcript_exon_variant	HIGH,MODIFIER	gene-BXYJ_LOCUS2885,gene-BXYJ_LOCUS2885	gene-BXYJ_LOCUS2885	gene-BXYJ_LOCUS2885,rna-BXYJ_LOCUS2885	c.45dupC,n.45dupC	p.Tyr16fs,.	TKR58295.1 hypothetical protein L596_029757 [Steinernema carpocapsae]	GO:0016021//integral component of membrane	GO:0003983//UTP:glucose-1-phosphate uridylyltransferase activity;GO:0005524//ATP binding;GO:0016491//oxidoreductase activity;GO:0042626//ATPase activity, coupled to transmembrane movement of substances	GO:0009225//nucleotide-sugar metabolic process;GO:0055085//transmembrane transport;GO:0055114//oxidation-reduction process	-	-	-	4	4	TC/TC	100	3	3	T/T	100	3	3	T/T	100	5	5	TC/TC	100	2	2	T/T	100	3	3	T/T	100	3	3	T/T	100	5
CAJFCV020000002.1	3425	C	CA	INDEL	A1,A10,A11,A2,A3,A4,A6,A7	8	frameshift_variant,non_coding_transcript_exon_variant	HIGH,MODIFIER	gene-BXYJ_LOCUS2885,gene-BXYJ_LOCUS2885	gene-BXYJ_LOCUS2885	gene-BXYJ_LOCUS2885,rna-BXYJ_LOCUS2885	c.219_220insA,n.792_793insA	p.Leu74fs,.	TKR58295.1 hypothetical protein L596_029757 [Steinernema carpocapsae]	GO:0016021//integral component of membrane	GO:0003983//UTP:glucose-1-phosphate uridylyltransferase activity;GO:0005524//ATP binding;GO:0016491//oxidoreductase activity;GO:0042626//ATPase activity, coupled to transmembrane movement of substances	GO:0009225//nucleotide-sugar metabolic process;GO:0055085//transmembrane transport;GO:0055114//oxidation-reduction process	-	-	-	5	5	CA/CA	100	6	6	CA/CA	100	5	5	CA/CA	100	10	10	CA/CA	100	5	5	CA/CA	100	4	4	CA/CA	100	2	2	C/C	100	4
CAJFCV020000002.1	3426	C	CAA	INDEL	A1,A10,A11,A2,A3,A4,A6,A7,A9	9	frameshift_variant,non_coding_transcript_exon_variant	HIGH,MODIFIER	gene-BXYJ_LOCUS2885,gene-BXYJ_LOCUS2885	gene-BXYJ_LOCUS2885	gene-BXYJ_LOCUS2885,rna-BXYJ_LOCUS2885	c.220_221insAA,n.793_794insAA	p.Leu74fs,.	TKR58295.1 hypothetical protein L596_029757 [Steinernema carpocapsae]	GO:0016021//integral component of membrane	GO:0003983//UTP:glucose-1-phosphate uridylyltransferase activity;GO:0005524//ATP binding;GO:0016491//oxidoreductase activity;GO:0042626//ATPase activity, coupled to transmembrane movement of substances	GO:0009225//nucleotide-sugar metabolic process;GO:0055085//transmembrane transport;GO:0055114//oxidation-reduction process	-	-	-	5	5	CAA/CAA	100	6	6	CAA/CAA	100	5	5	CAA/CAA	100	9	9	CAA/CAA	100	5	5	CAA/CAA	100	4	4	CAA/CAA	100	2	2	C/C	100	4
CAJFCV020000002.1	4849	T	TC	INDEL	A1,A10,A11,A2,A4,A6,A9	7	frameshift_variant,non_coding_transcript_exon_variant	HIGH,MODIFIER	gene-BXYJ_LOCUS2885,gene-BXYJ_LOCUS2885	gene-BXYJ_LOCUS2885	gene-BXYJ_LOCUS2885,rna-BXYJ_LOCUS2885	c.988dupC,n.2217dupC	p.Arg330fs,.	TKR58295.1 hypothetical protein L596_029757 [Steinernema carpocapsae]	GO:0016021//integral component of membrane	GO:0003983//UTP:glucose-1-phosphate uridylyltransferase activity;GO:0005524//ATP binding;GO:0016491//oxidoreductase activity;GO:0042626//ATPase activity, coupled to transmembrane movement of substances	GO:0009225//nucleotide-sugar metabolic process;GO:0055085//transmembrane transport;GO:0055114//oxidation-reduction process	-	-	-	6	6	TC/TC	100	7	7	TC/TC	100	12	12	TC/TC	100	4	4	TC/TC	100	1	1	T/T	100	5	5	TC/TC	100	0	1	T/T	0	11
CAJFCV020000002.1	9918	C	CA	INDEL	A10,A11,A2,A5	4	frameshift_variant,non_coding_transcript_exon_variant	HIGH,MODIFIER	gene-BXYJ_LOCUS2888,gene-BXYJ_LOCUS2888	gene-BXYJ_LOCUS2888	gene-BXYJ_LOCUS2888,rna-BXYJ_LOCUS2888	c.28dupA,n.28dupA	p.Arg10fs,.	KAE9551997.1 hypothetical protein FO519_004795 [Halicephalobus sp. NKZ332]	GO:0000137//Golgi cis cisterna;GO:0000139//Golgi membrane;GO:0000922//spindle pole;GO:0005575//cellular_component;GO:0005622//intracellular;GO:0005623//cell;GO:0005737//cytoplasm;GO:0005783//endoplasmic reticulum;GO:0005793//endoplasmic reticulum-Golgi intermediate compartment;GO:0005794//Golgi apparatus;GO:0005795//Golgi stack;GO:0005798//Golgi-associated vesicle;GO:0005801//cis-Golgi network;GO…	GO:0000149//SNARE binding;GO:0003674//molecular_function;GO:0005488//binding;GO:0005515//protein binding;GO:0005524//ATP binding;GO:0008017//microtubule binding;GO:0008092//cytoskeletal protein binding;GO:0015631//tubulin binding;GO:0017016//Ras GTPase binding;GO:0017137//Rab GTPase binding;GO:0019899//enzyme binding;GO:0019900//kinase binding;GO:0019901//protein kinase binding;GO:0019905//syntax…	GO:0000003//reproduction;GO:0000212//meiotic spindle organization;GO:0000226//microtubule cytoskeleton organization;GO:0000278//mitotic cell cycle;GO:0000280//nuclear division;GO:0006464//cellular protein modification process;GO:0006486//protein glycosylation;GO:0006807//nitrogen compound metabolic process;GO:0006810//transport;GO:0006888//ER to Golgi vesicle-mediated transport;GO:0006900//membra…	-	-	-	0	0	C/C	0	5	5	CA/CA	100	4	4	CA/CA	100	8	8	CA/CA	100	2	2	C/C	100	0	2	C/C	0	4	4	CA/CA	100	3
CAJFCV020000002.1	11291	TC	T	INDEL	A1,A10,A11,A2,A3,A8	6	frameshift_variant,non_coding_transcript_exon_variant	HIGH,MODIFIER	gene-BXYJ_LOCUS2888,gene-BXYJ_LOCUS2888	gene-BXYJ_LOCUS2888	gene-BXYJ_LOCUS2888,rna-BXYJ_LOCUS2888	c.848delC,n.1400delC	p.Pro283fs,.	KAE9551997.1 hypothetical protein FO519_004795 [Halicephalobus sp. NKZ332]	GO:0000137//Golgi cis cisterna;GO:0000139//Golgi membrane;GO:0000922//spindle pole;GO:0005575//cellular_component;GO:0005622//intracellular;GO:0005623//cell;GO:0005737//cytoplasm;GO:0005783//endoplasmic reticulum;GO:0005793//endoplasmic reticulum-Golgi intermediate compartment;GO:0005794//Golgi apparatus;GO:0005795//Golgi stack;GO:0005798//Golgi-associated vesicle;GO:0005801//cis-Golgi network;GO…	GO:0000149//SNARE binding;GO:0003674//molecular_function;GO:0005488//binding;GO:0005515//protein binding;GO:0005524//ATP binding;GO:0008017//microtubule binding;GO:0008092//cytoskeletal protein binding;GO:0015631//tubulin binding;GO:0017016//Ras GTPase binding;GO:0017137//Rab GTPase binding;GO:0019899//enzyme binding;GO:0019900//kinase binding;GO:0019901//protein kinase binding;GO:0019905//syntax…	GO:0000003//reproduction;GO:0000212//meiotic spindle organization;GO:0000226//microtubule cytoskeleton organization;GO:0000278//mitotic cell cycle;GO:0000280//nuclear division;GO:0006464//cellular protein modification process;GO:0006486//protein glycosylation;GO:0006807//nitrogen compound metabolic process;GO:0006810//transport;GO:0006888//ER to Golgi vesicle-mediated transport;GO:0006900//membra…	-	-	-	4	4	T/T	100	7	7	T/T	100	6	6	T/T	100	5	5	T/T	100	4	4	T/T	100	2	2	TC/TC	100	2	2	TC/TC	100	2
CAJFCV020000002.1	14285	TC	T	INDEL	A11,A6,A7,A8	4	frameshift_variant,non_coding_transcript_exon_variant	HIGH,MODIFIER	gene-BXYJ_LOCUS2891,gene-BXYJ_LOCUS2891	gene-BXYJ_LOCUS2891	gene-BXYJ_LOCUS2891,rna-BXYJ_LOCUS2891	c.163delG,n.163delG	p.Asp55fs,.	-	GO:0005575//cellular_component;GO:0005622//intracellular;GO:0005623//cell;GO:0005634//nucleus;GO:0005654//nucleoplasm;GO:0005737//cytoplasm;GO:0005768//endosome;GO:0005769//early endosome;GO:0012505//endomembrane system;GO:0031410//cytoplasmic vesicle;GO:0031974//membrane-enclosed lumen;GO:0031981//nuclear lumen;GO:0031982//vesicle;GO:0032991//macromolecular complex;GO:0043226//organelle;GO:00432…	GO:0018551//hydrogensulfite reductase activity	GO:0006810//transport;GO:0006873//cellular ion homeostasis;GO:0006885//regulation of pH;GO:0006887//exocytosis;GO:0006996//organelle organization;GO:0007010//cytoskeleton organization;GO:0007015//actin filament organization;GO:0007032//endosome organization;GO:0008104//protein localization;GO:0008150//biological_process;GO:0008154//actin polymerization or depolymerization;GO:0009987//cellular pro…	-	-	-	3	3	TC/TC	100	3	3	TC/TC	100	5	5	T/T	100	2	2	TC/TC	100	0	1	TC/TC	0	1	1	TC/TC	100	3	3	TC/TC	100	4
CAJFCV020000002.1	14418	CGT	C	INDEL	A11,A4,A8	3	frameshift_variant,non_coding_transcript_exon_variant	HIGH,MODIFIER	gene-BXYJ_LOCUS2891,gene-BXYJ_LOCUS2891	gene-BXYJ_LOCUS2891	gene-BXYJ_LOCUS2891,rna-BXYJ_LOCUS2891	c.29_30delAC,n.29_30delAC	p.Tyr10fs,.	-	GO:0005575//cellular_component;GO:0005622//intracellular;GO:0005623//cell;GO:0005634//nucleus;GO:0005654//nucleoplasm;GO:0005737//cytoplasm;GO:0005768//endosome;GO:0005769//early endosome;GO:0012505//endomembrane system;GO:0031410//cytoplasmic vesicle;GO:0031974//membrane-enclosed lumen;GO:0031981//nuclear lumen;GO:0031982//vesicle;GO:0032991//macromolecular complex;GO:0043226//organelle;GO:00432…	GO:0018551//hydrogensulfite reductase activity	GO:0006810//transport;GO:0006873//cellular ion homeostasis;GO:0006885//regulation of pH;GO:0006887//exocytosis;GO:0006996//organelle organization;GO:0007010//cytoskeleton organization;GO:0007015//actin filament organization;GO:0007032//endosome organization;GO:0008104//protein localization;GO:0008150//biological_process;GO:0008154//actin polymerization or depolymerization;GO:0009987//cellular pro…	-	-	-	2	2	CGT/CGT	100	0	0	CGT/CGT	0	7	7	C/C	100	3	3	CGT/CGT	100	0	1	CGT/CGT	0	5	5	C/C	100	0	0	CGT/CGT	0	2
CAJFCV020000002.1	14421	AT	A	INDEL	A11,A4,A8	3	frameshift_variant,non_coding_transcript_exon_variant	HIGH,MODIFIER	gene-BXYJ_LOCUS2891,gene-BXYJ_LOCUS2891	gene-BXYJ_LOCUS2891	gene-BXYJ_LOCUS2891,rna-BXYJ_LOCUS2891	c.27delA,n.27delA	p.Gln9fs,.	-	GO:0005575//cellular_component;GO:0005622//intracellular;GO:0005623//cell;GO:0005634//nucleus;GO:0005654//nucleoplasm;GO:0005737//cytoplasm;GO:0005768//endosome;GO:0005769//early endosome;GO:0012505//endomembrane system;GO:0031410//cytoplasmic vesicle;GO:0031974//membrane-enclosed lumen;GO:0031981//nuclear lumen;GO:0031982//vesicle;GO:0032991//macromolecular complex;GO:0043226//organelle;GO:00432…	GO:0018551//hydrogensulfite reductase activity	GO:0006810//transport;GO:0006873//cellular ion homeostasis;GO:0006885//regulation of pH;GO:0006887//exocytosis;GO:0006996//organelle organization;GO:0007010//cytoskeleton organization;GO:0007015//actin filament organization;GO:0007032//endosome organization;GO:0008104//protein localization;GO:0008150//biological_process;GO:0008154//actin polymerization or depolymerization;GO:0009987//cellular pro…	-	-	-	2	2	AT/AT	100	0	0	AT/AT	0	7	7	A/A	100	3	3	AT/AT	100	0	1	AT/AT	0	5	5	A/A	100	0	0	AT/AT	0	2
CAJFCV020000002.1	16007	A	AG	INDEL	A1,A11,A2,A6,A8,A9	6	frameshift_variant,non_coding_transcript_exon_variant	HIGH,MODIFIER	gene-BXYJ_LOCUS2892,gene-BXYJ_LOCUS2892	gene-BXYJ_LOCUS2892	gene-BXYJ_LOCUS2892,rna-BXYJ_LOCUS2892	c.178dupC,n.224dupC	p.Leu60fs,.	KAE9554954.1 hypothetical protein FO519_001851 [Halicephalobus sp. NKZ332]	GO:0005575//cellular_component;GO:0005622//intracellular;GO:0005623//cell;GO:0005634//nucleus;GO:0005654//nucleoplasm;GO:0005730//nucleolus;GO:0005737//cytoplasm;GO:0005829//cytosol;GO:0030684//preribosome;GO:0030686//90S preribosome;GO:0030688//preribosome, small subunit precursor;GO:0031974//membrane-enclosed lumen;GO:0031981//nuclear lumen;GO:0032991//macromolecular complex;GO:0043226//organel…	GO:0000166//nucleotide binding;GO:0001882//nucleoside binding;GO:0001883//purine nucleoside binding;GO:0003674//molecular_function;GO:0003676//nucleic acid binding;GO:0003723//RNA binding;GO:0003824//catalytic activity;GO:0003924//GTPase activity;GO:0005488//binding;GO:0005525//GTP binding;GO:0016462//pyrophosphatase activity;GO:0016787//hydrolase activity;GO:0016817//hydrolase activity, acting o…	GO:0000461//endonucleolytic cleavage to generate mature 3'-end of SSU-rRNA from (SSU-rRNA, 5.8S rRNA, LSU-rRNA);GO:0000462//maturation of SSU-rRNA from tricistronic rRNA transcript (SSU-rRNA, 5.8S rRNA, LSU-rRNA);GO:0000469//cleavage involved in rRNA processing;GO:0000478//endonucleolytic cleavage involved in rRNA processing;GO:0000479//endonucleolytic cleavage of tricistronic rRNA transcript (SS…	-	-	-	8	8	AG/AG	100	3	3	A/A	100	4	4	AG/AG	100	5	5	AG/AG	100	0	0	A/A	0	0	1	A/A	0	0	0	A/A	0	7
CAJFCV020000002.1	22674	GA	G	INDEL	A1,A2,A6,A7	4	frameshift_variant,non_coding_transcript_exon_variant	HIGH,MODIFIER	gene-BXYJ_LOCUS2895,gene-BXYJ_LOCUS2895	gene-BXYJ_LOCUS2895	gene-BXYJ_LOCUS2895,rna-BXYJ_LOCUS2895	c.209delA,n.245delA	p.Glu70fs,.	-	GO:0005575//cellular_component;GO:0005622//intracellular;GO:0005623//cell;GO:0005737//cytoplasm;GO:0044424//intracellular part;GO:0044464//cell part	GO:0003674//molecular_function;GO:0003676//nucleic acid binding;GO:0003723//RNA binding;GO:0005488//binding;GO:0008270//zinc ion binding;GO:0043167//ion binding;GO:0043169//cation binding;GO:0046872//metal ion binding;GO:0046914//transition metal ion binding;GO:0097159//organic cyclic compound binding;GO:1901363//heterocyclic compound binding	GO:0000003//reproduction;GO:0003006//developmental process involved in reproduction;GO:0006417//regulation of translation;GO:0007276//gamete generation;GO:0007281//germ cell development;GO:0007292//female gamete generation;GO:0008150//biological_process;GO:0009889//regulation of biosynthetic process;GO:0009987//cellular process;GO:0010468//regulation of gene expression;GO:0010556//regulation of m…	-	-	-	8	8	G/G	100	0	3	GA/GA	0	2	2	GA/GA	100	8	8	G/G	100	0	1	GA/GA	0	2	2	GA/GA	100	0	1	GA/GA	0	8
CAJFCV020000002.1	22677	A	AG	INDEL	A1,A2,A6,A7	4	frameshift_variant,non_coding_transcript_exon_variant	HIGH,MODIFIER	gene-BXYJ_LOCUS2895,gene-BXYJ_LOCUS2895	gene-BXYJ_LOCUS2895	gene-BXYJ_LOCUS2895,rna-BXYJ_LOCUS2895	c.211_212insG,n.247_248insG	p.Lys71fs,.	-	GO:0005575//cellular_component;GO:0005622//intracellular;GO:0005623//cell;GO:0005737//cytoplasm;GO:0044424//intracellular part;GO:0044464//cell part	GO:0003674//molecular_function;GO:0003676//nucleic acid binding;GO:0003723//RNA binding;GO:0005488//binding;GO:0008270//zinc ion binding;GO:0043167//ion binding;GO:0043169//cation binding;GO:0046872//metal ion binding;GO:0046914//transition metal ion binding;GO:0097159//organic cyclic compound binding;GO:1901363//heterocyclic compound binding	GO:0000003//reproduction;GO:0003006//developmental process involved in reproduction;GO:0006417//regulation of translation;GO:0007276//gamete generation;GO:0007281//germ cell development;GO:0007292//female gamete generation;GO:0008150//biological_process;GO:0009889//regulation of biosynthetic process;GO:0009987//cellular process;GO:0010468//regulation of gene expression;GO:0010556//regulation of m…	-	-	-	9	9	AG/AG	100	0	4	A/A	0	2	2	A/A	100	8	8	AG/AG	100	0	1	A/A	0	2	2	A/A	100	0	1	A/A	0	8
CAJFCV020000002.1	23363	C	CA	INDEL	A10,A3,A6,A9	4	frameshift_variant,non_coding_transcript_exon_variant	HIGH,MODIFIER	gene-BXYJ_LOCUS2896,gene-BXYJ_LOCUS2896	gene-BXYJ_LOCUS2896	gene-BXYJ_LOCUS2896,rna-BXYJ_LOCUS2896	c.184dupA,n.184dupA	p.Arg62fs,.	KHJ82218.1 hypothetical protein OESDEN_18090, partial [Oesophagostomum dentatum]	GO:0000221//vacuolar proton-transporting V-type ATPase, V1 domain;GO:0000275//mitochondrial proton-transporting ATP synthase complex, catalytic core F(1);GO:0000322//storage vacuole;GO:0000323//lytic vacuole;GO:0000324//fungal-type vacuole;GO:0000329//fungal-type vacuole membrane;GO:0000331//contractile vacuole;GO:0001726//ruffle;GO:0005575//cellular_component;GO:0005622//intracellular;GO:0005623…	GO:0000166//nucleotide binding;GO:0003674//molecular_function;GO:0003779//actin binding;GO:0003824//catalytic activity;GO:0005215//transporter activity;GO:0005488//binding;GO:0005515//protein binding;GO:0005524//ATP binding;GO:0008092//cytoskeletal protein binding;GO:0008144//drug binding;GO:0008324//cation transmembrane transporter activity;GO:0008553//hydrogen-exporting ATPase activity, phospho…	GO:0000041//transition metal ion transport;GO:0001503//ossification;GO:0001539//cilium or flagellum-dependent cell motility;GO:0001666//response to hypoxia;GO:0001678//cellular glucose homeostasis;GO:0003008//system process;GO:0006139//nucleobase-containing compound metabolic process;GO:0006163//purine nucleotide metabolic process;GO:0006355//regulation of transcription, DNA-templated;GO:0006357/…	Metabolism;Metabolism;Environmental Information Processing;Cellular Processes	Global and overview maps;Energy metabolism;Signal transduction;Transport and catabolism	ko01100//Metabolic pathways;ko00190//Oxidative phosphorylation;ko04150//mTOR signaling pathway;ko04145//Phagosome	3	3	C/C	100	6	6	CA/CA	100	2	2	C/C	100	3	3	C/C	100	4	4	CA/CA	100	0	0	C/C	0	2	2	C/C	100	10
CAJFCV020000002.1	23369	T	TC	INDEL	A10,A3,A6,A9	4	frameshift_variant,non_coding_transcript_exon_variant	HIGH,MODIFIER	gene-BXYJ_LOCUS2896,gene-BXYJ_LOCUS2896	gene-BXYJ_LOCUS2896	gene-BXYJ_LOCUS2896,rna-BXYJ_LOCUS2896	c.189dupC,n.189dupC	p.Tyr64fs,.	KHJ82218.1 hypothetical protein OESDEN_18090, partial [Oesophagostomum dentatum]	GO:0000221//vacuolar proton-transporting V-type ATPase, V1 domain;GO:0000275//mitochondrial proton-transporting ATP synthase complex, catalytic core F(1);GO:0000322//storage vacuole;GO:0000323//lytic vacuole;GO:0000324//fungal-type vacuole;GO:0000329//fungal-type vacuole membrane;GO:0000331//contractile vacuole;GO:0001726//ruffle;GO:0005575//cellular_component;GO:0005622//intracellular;GO:0005623…	GO:0000166//nucleotide binding;GO:0003674//molecular_function;GO:0003779//actin binding;GO:0003824//catalytic activity;GO:0005215//transporter activity;GO:0005488//binding;GO:0005515//protein binding;GO:0005524//ATP binding;GO:0008092//cytoskeletal protein binding;GO:0008144//drug binding;GO:0008324//cation transmembrane transporter activity;GO:0008553//hydrogen-exporting ATPase activity, phospho…	GO:0000041//transition metal ion transport;GO:0001503//ossification;GO:0001539//cilium or flagellum-dependent cell motility;GO:0001666//response to hypoxia;GO:0001678//cellular glucose homeostasis;GO:0003008//system process;GO:0006139//nucleobase-containing compound metabolic process;GO:0006163//purine nucleotide metabolic process;GO:0006355//regulation of transcription, DNA-templated;GO:0006357/…	Metabolism;Metabolism;Environmental Information Processing;Cellular Processes	Global and overview maps;Energy metabolism;Signal transduction;Transport and catabolism	ko01100//Metabolic pathways;ko00190//Oxidative phosphorylation;ko04150//mTOR signaling pathway;ko04145//Phagosome	3	3	T/T	100	6	6	TC/TC	100	2	2	T/T	100	3	3	T/T	100	4	4	TC/TC	100	0	0	T/T	0	2	2	T/T	100	10
CAJFCV020000002.1	23373	AT	A	INDEL	A1,A10,A3,A6,A9	5	frameshift_variant,non_coding_transcript_exon_variant	HIGH,MODIFIER	gene-BXYJ_LOCUS2896,gene-BXYJ_LOCUS2896	gene-BXYJ_LOCUS2896	gene-BXYJ_LOCUS2896,rna-BXYJ_LOCUS2896	c.196delT,n.196delT	p.Ser66fs,.	KHJ82218.1 hypothetical protein OESDEN_18090, partial [Oesophagostomum dentatum]	GO:0000221//vacuolar proton-transporting V-type ATPase, V1 domain;GO:0000275//mitochondrial proton-transporting ATP synthase complex, catalytic core F(1);GO:0000322//storage vacuole;GO:0000323//lytic vacuole;GO:0000324//fungal-type vacuole;GO:0000329//fungal-type vacuole membrane;GO:0000331//contractile vacuole;GO:0001726//ruffle;GO:0005575//cellular_component;GO:0005622//intracellular;GO:0005623…	GO:0000166//nucleotide binding;GO:0003674//molecular_function;GO:0003779//actin binding;GO:0003824//catalytic activity;GO:0005215//transporter activity;GO:0005488//binding;GO:0005515//protein binding;GO:0005524//ATP binding;GO:0008092//cytoskeletal protein binding;GO:0008144//drug binding;GO:0008324//cation transmembrane transporter activity;GO:0008553//hydrogen-exporting ATPase activity, phospho…	GO:0000041//transition metal ion transport;GO:0001503//ossification;GO:0001539//cilium or flagellum-dependent cell motility;GO:0001666//response to hypoxia;GO:0001678//cellular glucose homeostasis;GO:0003008//system process;GO:0006139//nucleobase-containing compound metabolic process;GO:0006163//purine nucleotide metabolic process;GO:0006355//regulation of transcription, DNA-templated;GO:0006357/…	Metabolism;Metabolism;Environmental Information Processing;Cellular Processes	Global and overview maps;Energy metabolism;Signal transduction;Transport and catabolism	ko01100//Metabolic pathways;ko00190//Oxidative phosphorylation;ko04150//mTOR signaling pathway;ko04145//Phagosome	5	5	A/A	100	8	8	A/A	100	2	2	AT/AT	100	3	3	AT/AT	100	4	4	A/A	100	0	0	AT/AT	0	2	2	AT/AT	100	8
CAJFCV020000002.1	25365	T	TC	INDEL	A1,A2,A6,A7	4	frameshift_variant	HIGH	rna-BXYJ_LOCUS2898	gene-BXYJ_LOCUS2898	rna-BXYJ_LOCUS2898	c.19dupG	p.Glu7fs	-	-	GO:0005515//protein binding;GO:0016301//kinase activity	GO:0032958//inositol phosphate biosynthetic process	-	-	-	5	5	TC/TC	100	0	0	T/T	0	1	1	T/T	100	4	4	TC/TC	100	0	0	T/T	0	3	3	T/T	100	3	3	T/T	100	9
CAJFCV020000002.1	1092911	G	GTC	INDEL	A10,A7,A9	3	frameshift_variant,non_coding_transcript_exon_variant	HIGH,MODIFIER	gene-BXYJ_LOCUS3106,gene-BXYJ_LOCUS3106	gene-BXYJ_LOCUS3106	gene-BXYJ_LOCUS3106,rna-BXYJ_LOCUS3106	c.93_94insGA,n.328_329insGA	p.Arg32fs,.	-	GO:0005840//ribosome;GO:0022627//cytosolic small ribosomal subunit	GO:0000166//nucleotide binding;GO:0003723//RNA binding;GO:0003735//structural constituent of ribosome;GO:0005524//ATP binding	GO:0006412//translation;GO:0015833//peptide transport	-	-	-	2	2	G/G	100	7	7	GTC/GTC	100	0	0	G/G	0	1	1	G/G	100	0	0	G/G	0	1	1	G/G	100	0	1	G/G	0	1
CAJFCV020000002.1	3783075	TCCGCCCGCCAATCCACTGCCTCTGGCGTTCGACCA	T	INDEL	A3,A4,A5	3	frameshift_variant,non_coding_transcript_exon_variant	HIGH,MODIFIER	gene-BXYJ_LOCUS3529,gene-BXYJ_LOCUS3529	gene-BXYJ_LOCUS3529	gene-BXYJ_LOCUS3529,rna-BXYJ_LOCUS3529	c.17_51delCCGCCCGCCAATCCACTGCCTCTGGCGTTCGACCA,n.17_51delCCGCCCGCCAATCCACTGCCTCTGGCGTTCGACCA	p.Ser6fs,.	KHN84294.1 Intraflagellar transport protein 43 -like protein [Toxocara canis]	GO:0030991//intraciliary transport particle A	-	-	-	-	-	0	43	TCCGCCCGCCAATCCACTGCCTCTGGCGTTCGACCA/TCCGCCCGCCAATCCACTGCCTCTGGCGTTCGACCA	0	0	46	TCCGCCCGCCAATCCACTGCCTCTGGCGTTCGACCA/TCCGCCCGCCAATCCACTGCCTCTGGCGTTCGACCA	0	0	34	TCCGCCCGCCAATCCACTGCCTCTGGCGTTCGACCA/TCCGCCCGCCAATCCACTGCCTCTGGCGTTCGACCA	0	0	58	TCCGCCCGCCAATCCACTGCCTCTGGCGTTCGACCA/TCCGCCCGCCAATCCACTGCCTCTGGCGTTCGACCA	0	19	75	TCCGCCCGCCAATCCACTGCCTCTGGCGTTCGACCA/T	25.3333	8	92	TCCGCCCGCCAATCCACTGCCTCTGGCGTTCGACCA/T	8.6957	12	107	TCCGCCCGCCAATCCACTGCCTCTGGCGTTCGACCA/T	11.215	0
CAJFCV020000002.1	3783116	CAG	C	INDEL	A3,A4,A5	3	frameshift_variant,non_coding_transcript_exon_variant	HIGH,MODIFIER	gene-BXYJ_LOCUS3529,gene-BXYJ_LOCUS3529	gene-BXYJ_LOCUS3529	gene-BXYJ_LOCUS3529,rna-BXYJ_LOCUS3529	c.58_59delAG,n.58_59delAG	p.Arg20fs,.	KHN84294.1 Intraflagellar transport protein 43 -like protein [Toxocara canis]	GO:0030991//intraciliary transport particle A	-	-	-	-	-	0	43	CAG/CAG	0	0	46	CAG/CAG	0	0	34	CAG/CAG	0	0	58	CAG/CAG	0	19	66	CAG/C	28.7879	8	82	CAG/C	9.7561	11	91	CAG/C	12.0879	0
CAJFCV020000002.1	3783120	A	ATTTTCT	INDEL	A3,A4,A5	3	stop_gained&disruptive_inframe_insertion,non_coding_transcript_exon_variant	HIGH,MODIFIER	gene-BXYJ_LOCUS3529,gene-BXYJ_LOCUS3529	gene-BXYJ_LOCUS3529	gene-BXYJ_LOCUS3529,rna-BXYJ_LOCUS3529	c.61_62insTTTTCT,n.61_62insTTTTCT	p.Lys21delinsIlePheTer,.	KHN84294.1 Intraflagellar transport protein 43 -like protein [Toxocara canis]	GO:0030991//intraciliary transport particle A	-	-	-	-	-	0	43	A/A	0	0	46	A/A	0	0	34	A/A	0	0	58	A/A	0	19	67	A/ATTTTCT	28.3582	8	81	A/ATTTTCT	9.8765	11	90	A/ATTTTCT	12.2222	0
CAJFCV020000002.1	8129228	A	AC	INDEL	A3,A6,A8	3	frameshift_variant	HIGH	rna-BXYJ_LOCUS4758	gene-BXYJ_LOCUS4758	rna-BXYJ_LOCUS4758	c.681_682insC	p.Lys228fs	AAZ67092.1 transposase [Adineta vaga]	-	GO:0003677//DNA binding;GO:0003700//transcription factor activity, sequence-specific DNA binding	GO:0006355//regulation of transcription, DNA-templated	Metabolism;Metabolism	Global and overview maps;Amino acid metabolism	ko01100//Metabolic pathways;ko00310//Lysine degradation	0	106	A/A	0	0	94	A/A	0	0	72	A/A	0	0	106	A/A	0	15	48	A/AC	31.25	0	54	A/A	0	0	47	A/A	0	8
CAJFCV020000002.1	8236736	CT	C	INDEL	A1,A11,A2,A3,A4,A8	6	frameshift_variant,non_coding_transcript_exon_variant	HIGH,MODIFIER	gene-BXYJ_LOCUS4787,gene-BXYJ_LOCUS4787	gene-BXYJ_LOCUS4787	gene-BXYJ_LOCUS4787,rna-BXYJ_LOCUS4787	c.54delA,n.54delA	p.Ala19fs,.	KAE9553687.1 hypothetical protein FO519_003135 [Halicephalobus sp. NKZ332]	GO:0005575//cellular_component;GO:0005622//intracellular;GO:0005623//cell;GO:0005634//nucleus;GO:0005635//nuclear envelope;GO:0005640//nuclear outer membrane;GO:0005737//cytoplasm;GO:0005783//endoplasmic reticulum;GO:0005789//endoplasmic reticulum membrane;GO:0005886//plasma membrane;GO:0005887//integral component of plasma membrane;GO:0012505//endomembrane system;GO:0016020//membrane;GO:0016021/…	GO:0001972//retinoic acid binding;GO:0003674//molecular_function;GO:0003824//catalytic activity;GO:0004857//enzyme inhibitor activity;GO:0005080//protein kinase C binding;GO:0005488//binding;GO:0005496//steroid binding;GO:0005501//retinoid binding;GO:0005504//fatty acid binding;GO:0005515//protein binding;GO:0008144//drug binding;GO:0008194//UDP-glycosyltransferase activity;GO:0008289//lipid bind…	GO:0001523//retinoid metabolic process;GO:0001889//liver development;GO:0002237//response to molecule of bacterial origin;GO:0002526//acute inflammatory response;GO:0003008//system process;GO:0005975//carbohydrate metabolic process;GO:0005996//monosaccharide metabolic process;GO:0006011//UDP-glucose metabolic process;GO:0006063//uronic acid metabolic process;GO:0006082//organic acid metabolic pro…	Metabolism;Metabolism;Metabolism;Metabolism;Metabolism;Metabolism;Metabolism;Metabolism	Global and overview maps;Xenobiotics biodegradation and metabolism;Xenobiotics biodegradation and metabolism;Xenobiotics biodegradation and metabolism;Metabolism of cofactors and vitamins;Carbohydrate metabolism;Carbohydrate metabolism;Metabolism of cofactors and vitamins	ko01100//Metabolic pathways;ko00980//Metabolism of xenobiotics by cytochrome P450;ko00982//Drug metabolism - cytochrome P450;ko00983//Drug metabolism - other enzymes;ko00830//Retinol metabolism;ko00040//Pentose and glucuronate interconversions;ko00053//Ascorbate and aldarate metabolism;ko00860//Porphyrin and chlorophyll metabolism	11	134	CT/C	8.209	0	83	CT/CT	0	13	55	CT/C	23.6364	14	107	CT/C	13.0841	5	36	CT/C	13.8889	8	66	CT/C	12.1212	0	52	CT/CT	0	6
CAJFCV020000002.1	9062174	T	TTACAGATATTAGAAAAATAATGTTAAAAGACTGCCTCAGGGTATTTTAAACTCATTTTTTAAAACCTTTCCCACTGCCCTG	INDEL	A11,A6,A9	3	stop_gained&conservative_inframe_insertion,non_coding_transcript_exon_variant	HIGH,MODIFIER	gene-BXYJ_LOCUS4951,gene-BXYJ_LOCUS4951	gene-BXYJ_LOCUS4951	gene-BXYJ_LOCUS4951,rna-BXYJ_LOCUS4951	c.607_608insCAGGGCAGTGGGAAAGGTTTTAAAAAATGAGTTTAAAATACCCTGAGGCAGTCTTTTAACATTATTTTTCTAATATCTGTA,n.1318_1319insCAGGGCAGTGGGAAAGGTTTTAAAAAATGAGTTTAAAATACCCTGAGGCAGTCTTTTAACATTATTTTTCTAATATCTGTA	p.Asp203delinsAlaGlyGlnTrpGluArgPheTerLysMetSerLeuLysTyrProGluAlaValPheTerHisTyrPheSerAsnIleCysAsn,.	-	-	-	-	-	-	-	0	12	T/.	0	0	91	T/T	0	14	28	T/TTACAGATATTAGAAAAATAATGTTAAAAGACTGCCTCAGGGTATTTTAAACTCATTTTTTAAAACCTTTCCCACTGCCCTG	50	0	95	T/T	0	0	3	T/T	0	0	32	T/T	0	0	5	T/T	0	31
CAJFCV020000002.1	11634855	G	GATCAAGGGCAGGCAGTTCTACCAAGATACATGCCAGACAGGGCCACTCGTCAGCAAGTAATGGTGTGC	INDEL	A1,A2,A8	3	frameshift_variant,non_coding_transcript_exon_variant	HIGH,MODIFIER	gene-BXYJ_LOCUS5368,gene-BXYJ_LOCUS5368	gene-BXYJ_LOCUS5368	gene-BXYJ_LOCUS5368,rna-BXYJ_LOCUS5368	c.1558_1559insATCAAGGGCAGGCAGTTCTACCAAGATACATGCCAGACAGGGCCACTCGTCAGCAAGTAATGGTGTGC,n.4631_4632insATCAAGGGCAGGCAGTTCTACCAAGATACATGCCAGACAGGGCCACTCGTCAGCAAGTAATGGTGTGC	p.Gly520fs,.	-	-	-	-	-	-	-	47	47	GATCAAGGGCAGGCAGTTCTACCAAGATACATGCCAGACAGGGCCACTCGTCAGCAAGTAATGGTGTGC/GATCAAGGGCAGGCAGTTCTACCAAGATACATGCCAGACAGGGCCACTCGTCAGCAAGTAATGGTGTGC	100	0	22	./.	0	0	0	G/G	0	48	48	GATCAAGGGCAGGCAGTTCTACCAAGATACATGCCAGACAGGGCCACTCGTCAGCAAGTAATGGTGTGC/GATCAAGGGCAGGCAGTTCTACCAAGATACATGCCAGACAGGGCCACTCGTCAGCAAGTAATGGTGTGC	100	0	0	./.	0	0	0	./.	0	0	0	./.	0	0
CAJFCV020000002.1	11645263	TC	T	INDEL	A1,A10,A2,A3,A4,A6,A7,A9	8	frameshift_variant,non_coding_transcript_exon_variant	HIGH,MODIFIER	gene-BXYJ_LOCUS5371,gene-BXYJ_LOCUS5371	gene-BXYJ_LOCUS5371	gene-BXYJ_LOCUS5371,rna-BXYJ_LOCUS5371	c.129delC,n.129delC	p.Ile44fs,.	-	-	-	-	-	-	-	3	3	./.	100	3	3	./.	100	2	2	TC/TC	100	8	8	./T	100	6	6	./T	100	7	7	./T	100	3	3	TC/TC	100	3
CAJFCV020000002.1	11645268	TA	T	INDEL	A2,A3,A4,A9	4	frameshift_variant,non_coding_transcript_exon_variant	HIGH,MODIFIER	gene-BXYJ_LOCUS5371,gene-BXYJ_LOCUS5371	gene-BXYJ_LOCUS5371	gene-BXYJ_LOCUS5371,rna-BXYJ_LOCUS5371	c.132delA,n.132delA	p.Arg45fs,.	-	-	-	-	-	-	-	0	89	TA/TA	0	0	56	TA/TA	0	2	35	TA/TA	5.7143	7	76	TA/T	9.2105	6	23	TA/T	26.087	6	28	TA/T	21.4286	3	38	TA/TA	7.8947	0
CAJFCV020000002.1	11777054	G	GGCCTCTTATACGCCTGGAAACTTGGTTCGCATCATCTGACTGTCAAATTCTTAGAATTCCCTATTATAATCAAATTTTCTGAC	INDEL	A11,A4,A9	3	frameshift_variant&stop_gained,non_coding_transcript_exon_variant	HIGH,MODIFIER	gene-BXYJ_LOCUS5389,gene-BXYJ_LOCUS5389	gene-BXYJ_LOCUS5389	gene-BXYJ_LOCUS5389,rna-BXYJ_LOCUS5389	c.238_239insGTCAGAAAATTTGATTATAATAGGGAATTCTAAGAATTTGACAGTCAGATGATGCGAACCAAGTTTCCAGGCGTATAAGAGGC,n.238_239insGTCAGAAAATTTGATTATAATAGGGAATTCTAAGAATTTGACAGTCAGATGATGCGAACCAAGTTTCCAGGCGTATAAGAGGC	p.Thr80fs,.	-	-	GO:0004748//ribonucleoside-diphosphate reductase activity, thioredoxin disulfide as acceptor;GO:0005524//ATP binding	GO:0006260//DNA replication;GO:0055114//oxidation-reduction process	-	-	-	0	62	G/G	0	0	87	G/G	0	12	73	G/GGCCTCTTATACGCCTGGAAACTTGGTTCGCATCATCTGACTGTCAAATTCTTAGAATTCCCTATTATAATCAAATTTTCTGAC	16.4384	0	97	G/G	0	0	25	G/G	0	19	55	G/GGCCTCTTATACGCCTGGAAACTTGGTTCGCATCATCTGACTGTCAAATTCTTAGAATTCCCTATTATAATCAAATTTTCTGAC	34.5455	0	56	G/G	0	0
CAJFCV020000003.1	295110	CCCGAACACCGGCCCGGGCCGGG	C	INDEL	A1,A2,A6,A7,A9	5	frameshift_variant	HIGH	rna-BXYJ_LOCUS5530	gene-BXYJ_LOCUS5530	rna-BXYJ_LOCUS5530	c.455_476delCCCGGCCCGGGCCGGTGTTCGG	p.Ala152fs	-	GO:0044284//mitochondrial crista junction;GO:0061617//MICOS complex	-	GO:0042407//cristae formation	-	-	-	8	8	C/C	100	0	43	CCCGAACACCGGCCCGGGCCGGG/CCCGAACACCGGCCCGGGCCGGG	0	2	2	CCCGAACACCGGCCCGGGCCGGG/CCCGAACACCGGCCCGGGCCGGG	100	6	6	C/C	100	0	0	CCCGAACACCGGCCCGGGCCGGG/CCCGAACACCGGCCCGGGCCGGG	0	3	3	CCCGAACACCGGCCCGGGCCGGG/CCCGAACACCGGCCCGGGCCGGG	100	2	2	CCCGAACACCGGCCCGGGCCGGG/CCCGAACACCGGCCCGGGCCGGG	100	5
CAJFCV020000003.1	766638	GGA	G	INDEL	A11,A2,A8	3	frameshift_variant,non_coding_transcript_exon_variant	HIGH,MODIFIER	gene-BXYJ_LOCUS5595,gene-BXYJ_LOCUS5595	gene-BXYJ_LOCUS5595	gene-BXYJ_LOCUS5595,rna-BXYJ_LOCUS5595	c.1879_1880delGA,n.3757_3758delGA	p.Asp627fs,.	XP_003093275.1 hypothetical protein CRE_05219 [Caenorhabditis remanei]	-	GO:0016747//transferase activity, transferring acyl groups other than amino-acyl groups	-	-	-	-	0	6	./.	0	0	72	GGA/GGA	0	43	48	GGA/G	89.5833	3	18	GGA/.	16.6667	0	1	./.	0	0	2	./.	0	0	3	GGA/GGA	0	0
CAJFCV020000003.1	816660	GAGCA	G	INDEL	A1,A2,A3,A4,A5,A6,A8,A9	8	frameshift_variant,non_coding_transcript_exon_variant	HIGH,MODIFIER	gene-BXYJ_LOCUS5608,gene-BXYJ_LOCUS5608	gene-BXYJ_LOCUS5608	gene-BXYJ_LOCUS5608,rna-BXYJ_LOCUS5608	c.940_943delGCAA,n.1020_1023delGCAA	p.Ala314fs,.	-	-	-	-	-	-	-	8	8	G/G	100	0	74	GAGCA/GAGCA	0	1	1	GAGCA/GAGCA	100	11	11	G/G	100	4	4	G/G	100	5	5	G/G	100	4	4	G/G	100	5
CAJFCV020000003.1	2574423	A	T	SNP	A6,A7,A9	3	stop_gained	HIGH	rna-BXYJ_LOCUS5863	gene-BXYJ_LOCUS5863	rna-BXYJ_LOCUS5863	c.52A>T	p.Lys18*	-	-	-	-	-	-	-	0	14	A/A	0	0	32	A/A	0	0	11	A/A	0	0	6	A/A	0	0	7	A/A	0	0	12	A/A	0	0	5	A/A	0	6
CAJFCV020000003.1	3536817	TCCAG	T	INDEL	A10,A2,A6	3	frameshift_variant,non_coding_transcript_exon_variant	HIGH,MODIFIER	gene-BXYJ_LOCUS6011,gene-BXYJ_LOCUS6011	gene-BXYJ_LOCUS6011	gene-BXYJ_LOCUS6011,rna-BXYJ_LOCUS6011	c.521_524delCTGG,n.1590_1593delCTGG	p.Thr174fs,.	XP_024506972.1 Glycoside hydrolase, superfamily domain-containing protein [Strongyloides ratti]	GO:0005575//cellular_component	GO:0003674//molecular_function;GO:0003796//lysozyme activity;GO:0003824//catalytic activity;GO:0004553//hydrolase activity, hydrolyzing O-glycosyl compounds;GO:0016787//hydrolase activity;GO:0016798//hydrolase activity, acting on glycosyl bonds	GO:0000270//peptidoglycan metabolic process;GO:0002376//immune system process;GO:0006022//aminoglycan metabolic process;GO:0006026//aminoglycan catabolic process;GO:0006027//glycosaminoglycan catabolic process;GO:0006807//nitrogen compound metabolic process;GO:0006950//response to stress;GO:0006952//defense response;GO:0006955//immune response;GO:0008150//biological_process;GO:0008152//metabolic …	-	-	-	0	0	TCCAG/TCCAG	0	3	3	./.	100	2	2	TCCAG/TCCAG	100	9	9	./T	100	1	1	TCCAG/TCCAG	100	0	0	TCCAG/TCCAG	0	2	2	TCCAG/TCCAG	100	4
CAJFCV020000003.1	3569998	T	TGAGAAACTGCTTCCTCTGAATGGAACGATCATTTGGTCATTCTGAAGAGCCG	INDEL	A11,A2,A6	3	frameshift_variant&stop_gained,non_coding_transcript_exon_variant	HIGH,MODIFIER	gene-BXYJ_LOCUS6016,gene-BXYJ_LOCUS6016	gene-BXYJ_LOCUS6016	gene-BXYJ_LOCUS6016,rna-BXYJ_LOCUS6016	c.26_27insAGAAACTGCTTCCTCTGAATGGAACGATCATTTGGTCATTCTGAAGAGCCGG,n.26_27insAGAAACTGCTTCCTCTGAATGGAACGATCATTTGGTCATTCTGAAGAGCCGG	p.Cys9fs,.	-	-	-	-	-	-	-	0	37	T/T	0	0	46	T/T	0	17	17	TGAGAAACTGCTTCCTCTGAATGGAACGATCATTTGGTCATTCTGAAGAGCCG/TGAGAAACTGCTTCCTCTGAATGGAACGATCATTTGGTCATTCTGAAGAGCCG	100	32	32	TGAGAAACTGCTTCCTCTGAATGGAACGATCATTTGGTCATTCTGAAGAGCCG/TGAGAAACTGCTTCCTCTGAATGGAACGATCATTTGGTCATTCTGAAGAGCCG	100	0	21	T/T	0	0	24	T/T	0	0	26	T/T	0	36
CAJFCV020000003.1	3728598	C	CATTT	INDEL	A1,A10,A2,A6,A9	5	frameshift_variant&stop_gained&splice_region_variant,non_coding_transcript_exon_variant	HIGH,MODIFIER	gene-BXYJ_LOCUS6054,gene-BXYJ_LOCUS6054	gene-BXYJ_LOCUS6054	gene-BXYJ_LOCUS6054,rna-BXYJ_LOCUS6054	c.43_46dupAAAT,n.43_46dupAAAT	p.Cys16fs,.	-	-	GO:0005515//protein binding	-	-	-	-	5	42	C/CATTT	11.9048	5	20	C/CATTT	25	2	14	C/C	14.2857	5	30	C/CATTT	16.6667	2	11	C/C	18.1818	2	19	C/C	10.5263	3	37	C/C	8.1081	5
[truncated: 23 more columns]

## Sheet: Sheet2
id	Symbol	Description	Annotation	Variant type	KEGG_B_class	Pathway	K_ID	GO Component	GO Function	GO Process
gene-BXYJ_LOCUS134	--	-	-		-	-	-	GO:0016020//membrane;GO:0019013//viral nucleocapsid	GO:0003723//RNA binding	-
gene-BXYJ_LOCUS1540	--	-	-		-	-	-	-	-	-
gene-BXYJ_LOCUS2362	--	-	-		-	-	-	-	-	-
gene-BXYJ_LOCUS2401	--	-	-		-	-	-	-	-	-
gene-BXYJ_LOCUS2478	--	-	-		-	-	-	GO:0000323//lytic vacuole;GO:0005575//cellular_component;GO:0005622//intracellular;GO:0005623//cell;GO:0005737//cytoplasm;GO:0005764//lysosome;GO:0005765//lysosomal membrane;GO:0005766//primary lysosome;GO:0005768//endosome;GO:0005770//late endosome;GO:0005773//vacuole;GO:0005774//vacuolar membrane;GO:0005783//endoplasmic reticulum;GO:0005794//Golgi apparatus;GO:0005886//plasma membrane;GO:000588…	GO:0003674//molecular_function;GO:0003824//catalytic activity;GO:0004175//endopeptidase activity;GO:0008233//peptidase activity;GO:0016787//hydrolase activity;GO:0070011//peptidase activity, acting on L-amino acid peptides	GO:0000003//reproduction;GO:0000902//cell morphogenesis;GO:0000904//cell morphogenesis involved in differentiation;GO:0001654//eye development;GO:0001745//compound eye morphogenesis;GO:0001751//compound eye photoreceptor cell differentiation;GO:0001754//eye photoreceptor cell differentiation;GO:0001775//cell activation;GO:0002252//immune effector process;GO:0002262//myeloid cell homeostasis;GO:00…
BXYJ_LOCUS2870	Bm1_29045	TKR78190.1 hypothetical protein	Genetic Information Processin; Translation	stop_gained, frame_shifted, non_coding_transcript_exon_variant	Translation	ko03013//RNA transport	K03254	GO:0000131//incipient cellular bud site;GO:0005575//cellular_component;GO:0005622//intracellular;GO:0005623//cell;GO:0005634//nucleus;GO:0005730//nucleolus;GO:0005737//cytoplasm;GO:0005815//microtubule organizing center;GO:0005829//cytosol;GO:0005852//eukaryotic translation initiation factor 3 complex;GO:0005856//cytoskeleton;GO:0005874//microtubule;GO:0010494//cytoplasmic stress granule;GO:00156…	GO:0003674//molecular_function;GO:0003676//nucleic acid binding;GO:0003723//RNA binding;GO:0003729//mRNA binding;GO:0003743//translation initiation factor activity;GO:0005102//receptor binding;GO:0005198//structural molecule activity;GO:0005488//binding;GO:0005515//protein binding;GO:0008135//translation factor activity, RNA binding;GO:0019899//enzyme binding;GO:0019900//kinase binding;GO:0019901…	GO:0000003//reproduction;GO:0001732//formation of cytoplasmic translation initiation complex;GO:0001932//regulation of protein phosphorylation;GO:0001933//negative regulation of protein phosphorylation;GO:0002181//cytoplasmic translation;GO:0002183//cytoplasmic translational initiation;GO:0002188//translation reinitiation;GO:0006412//translation;GO:0006413//translational initiation;GO:0006417//re…
gene-BXYJ_LOCUS2884	--	-	-		-	-	-	-	-	-
gene-BXYJ_LOCUS2885	F59C6.8	TKR58295.1 hypothetical protein	-	frameshift_variant,non_coding_transcript_exon_variant	-	-	-	GO:0016021//integral component of membrane	GO:0003983//UTP:glucose-1-phosphate uridylyltransferase activity;GO:0005524//ATP binding;GO:0016491//oxidoreductase activity;GO:0042626//ATPase activity, coupled to transmembrane movement of substances	GO:0009225//nucleotide-sugar metabolic process;GO:0055085//transmembrane transport;GO:0055114//oxidation-reduction process
gene-BXYJ_LOCUS2888	--	KAE9551997.1 hypothetical protein FO519_004795 [Halicephalobus sp. NKZ332]	-		-	-	-	GO:0000137//Golgi cis cisterna;GO:0000139//Golgi membrane;GO:0000922//spindle pole;GO:0005575//cellular_component;GO:0005622//intracellular;GO:0005623//cell;GO:0005737//cytoplasm;GO:0005783//endoplasmic reticulum;GO:0005793//endoplasmic reticulum-Golgi intermediate compartment;GO:0005794//Golgi apparatus;GO:0005795//Golgi stack;GO:0005798//Golgi-associated vesicle;GO:0005801//cis-Golgi network;GO…	GO:0000149//SNARE binding;GO:0003674//molecular_function;GO:0005488//binding;GO:0005515//protein binding;GO:0005524//ATP binding;GO:0008017//microtubule binding;GO:0008092//cytoskeletal protein binding;GO:0015631//tubulin binding;GO:0017016//Ras GTPase binding;GO:0017137//Rab GTPase binding;GO:0019899//enzyme binding;GO:0019900//kinase binding;GO:0019901//protein kinase binding;GO:0019905//syntax…	GO:0000003//reproduction;GO:0000212//meiotic spindle organization;GO:0000226//microtubule cytoskeleton organization;GO:0000278//mitotic cell cycle;GO:0000280//nuclear division;GO:0006464//cellular protein modification process;GO:0006486//protein glycosylation;GO:0006807//nitrogen compound metabolic process;GO:0006810//transport;GO:0006888//ER to Golgi vesicle-mediated transport;GO:0006900//membra…
gene-BXYJ_LOCUS2891	--	-	-		-	-	-	GO:0005575//cellular_component;GO:0005622//intracellular;GO:0005623//cell;GO:0005634//nucleus;GO:0005654//nucleoplasm;GO:0005737//cytoplasm;GO:0005768//endosome;GO:0005769//early endosome;GO:0012505//endomembrane system;GO:0031410//cytoplasmic vesicle;GO:0031974//membrane-enclosed lumen;GO:0031981//nuclear lumen;GO:0031982//vesicle;GO:0032991//macromolecular complex;GO:0043226//organelle;GO:00432…	GO:0018551//hydrogensulfite reductase activity	GO:0006810//transport;GO:0006873//cellular ion homeostasis;GO:0006885//regulation of pH;GO:0006887//exocytosis;GO:0006996//organelle organization;GO:0007010//cytoskeleton organization;GO:0007015//actin filament organization;GO:0007032//endosome organization;GO:0008104//protein localization;GO:0008150//biological_process;GO:0008154//actin polymerization or depolymerization;GO:0009987//cellular pro…
gene-BXYJ_LOCUS2892	tag-151	KAE9554954.1 hypothetical protein	-	frameshift_variant,non_coding_transcript_exon_variant	-	-	-	GO:0005575//cellular_component;GO:0005622//intracellular;GO:0005623//cell;GO:0005634//nucleus;GO:0005654//nucleoplasm;GO:0005730//nucleolus;GO:0005737//cytoplasm;GO:0005829//cytosol;GO:0030684//preribosome;GO:0030686//90S preribosome;GO:0030688//preribosome, small subunit precursor;GO:0031974//membrane-enclosed lumen;GO:0031981//nuclear lumen;GO:0032991//macromolecular complex;GO:0043226//organel…	GO:0000166//nucleotide binding;GO:0001882//nucleoside binding;GO:0001883//purine nucleoside binding;GO:0003674//molecular_function;GO:0003676//nucleic acid binding;GO:0003723//RNA binding;GO:0003824//catalytic activity;GO:0003924//GTPase activity;GO:0005488//binding;GO:0005525//GTP binding;GO:0016462//pyrophosphatase activity;GO:0016787//hydrolase activity;GO:0016817//hydrolase activity, acting o…	GO:0000461//endonucleolytic cleavage to generate mature 3'-end of SSU-rRNA from (SSU-rRNA, 5.8S rRNA, LSU-rRNA);GO:0000462//maturation of SSU-rRNA from tricistronic rRNA transcript (SSU-rRNA, 5.8S rRNA, LSU-rRNA);GO:0000469//cleavage involved in rRNA processing;GO:0000478//endonucleolytic cleavage involved in rRNA processing;GO:0000479//endonucleolytic cleavage of tricistronic rRNA transcript (SS…
gene-BXYJ_LOCUS2895	--	-	-		-	-	-	GO:0005575//cellular_component;GO:0005622//intracellular;GO:0005623//cell;GO:0005737//cytoplasm;GO:0044424//intracellular part;GO:0044464//cell part	GO:0003674//molecular_function;GO:0003676//nucleic acid binding;GO:0003723//RNA binding;GO:0005488//binding;GO:0008270//zinc ion binding;GO:0043167//ion binding;GO:0043169//cation binding;GO:0046872//metal ion binding;GO:0046914//transition metal ion binding;GO:0097159//organic cyclic compound binding;GO:1901363//heterocyclic compound binding	GO:0000003//reproduction;GO:0003006//developmental process involved in reproduction;GO:0006417//regulation of translation;GO:0007276//gamete generation;GO:0007281//germ cell development;GO:0007292//female gamete generation;GO:0008150//biological_process;GO:0009889//regulation of biosynthetic process;GO:0009987//cellular process;GO:0010468//regulation of gene expression;GO:0010556//regulation of m…
gene-BXYJ_LOCUS2896	vha-12	KHJ82218.1 hypothetical protein	Metabolism;Metabolism;Environmental Information Processing;Cellular Processes	frameshift_variant,non_coding_transcript_exon_variant	Global and overview maps;Energy metabolism;Signal transduction;Transport and catabolism	ko01100//Metabolic pathways;ko00190//Oxidative phosphorylation;ko04150//mTOR signaling pathway;ko04145//Phagosome	K02147;K02147;K02147;K02147	GO:0000221//vacuolar proton-transporting V-type ATPase, V1 domain;GO:0000275//mitochondrial proton-transporting ATP synthase complex, catalytic core F(1);GO:0000322//storage vacuole;GO:0000323//lytic vacuole;GO:0000324//fungal-type vacuole;GO:0000329//fungal-type vacuole membrane;GO:0000331//contractile vacuole;GO:0001726//ruffle;GO:0005575//cellular_component;GO:0005622//intracellular;GO:0005623…	GO:0000166//nucleotide binding;GO:0003674//molecular_function;GO:0003779//actin binding;GO:0003824//catalytic activity;GO:0005215//transporter activity;GO:0005488//binding;GO:0005515//protein binding;GO:0005524//ATP binding;GO:0008092//cytoskeletal protein binding;GO:0008144//drug binding;GO:0008324//cation transmembrane transporter activity;GO:0008553//hydrogen-exporting ATPase activity, phospho…	GO:0000041//transition metal ion transport;GO:0001503//ossification;GO:0001539//cilium or flagellum-dependent cell motility;GO:0001666//response to hypoxia;GO:0001678//cellular glucose homeostasis;GO:0003008//system process;GO:0006139//nucleobase-containing compound metabolic process;GO:0006163//purine nucleotide metabolic process;GO:0006355//regulation of transcription, DNA-templated;GO:0006357/…
gene-BXYJ_LOCUS3106	--	-	-		-	-	-	GO:0005840//ribosome;GO:0022627//cytosolic small ribosomal subunit	GO:0000166//nucleotide binding;GO:0003723//RNA binding;GO:0003735//structural constituent of ribosome;GO:0005524//ATP binding	GO:0006412//translation;GO:0015833//peptide transport
gene-BXYJ_LOCUS344	At1g67520	VDN83815.1 unnamed protein product	-	frameshift_variant,non_coding_transcript_exon_variant	-	-	-	-	GO:0004672//protein kinase activity;GO:0005524//ATP binding	GO:0006468//protein phosphorylation
gene-BXYJ_LOCUS3529	--	KHN84294.1 Intraflagellar transport protein 43 -like protein [Toxocara canis]	-		-	-	-	GO:0030991//intraciliary transport particle A	-	-
gene-BXYJ_LOCUS434	--	-	-		-	-	-	-	-	-
gene-BXYJ_LOCUS4787	ugt-58	KAE9553687.1 hypothetical protein	Metabolism;Metabolism;Metabolism;Metabolism;Metabolism;Metabolism;Metabolism;Metabolism	frameshift_variant,non_coding_transcript_exon_variant	Global and overview maps;Xenobiotics biodegradation and metabolism;Xenobiotics biodegradation and metabolism;Xenobiotics biodegradation and metabolism;Metabolism of cofactors and vitamins;Carbohydrate metabolism;Carbohydrate metabolism;Metabolism of cofactors and vitamins	ko01100//Metabolic pathways;ko00980//Metabolism of xenobiotics by cytochrome P450;ko00982//Drug metabolism - cytochrome P450;ko00983//Drug metabolism - other enzymes;ko00830//Retinol metabolism;ko00040//Pentose and glucuronate interconversions;ko00053//Ascorbate and aldarate metabolism;ko00860//Porphyrin and chlorophyll metabolism	K00699;K00699;K00699;K00699;K00699;K00699;K00699;K00699	GO:0005575//cellular_component;GO:0005622//intracellular;GO:0005623//cell;GO:0005634//nucleus;GO:0005635//nuclear envelope;GO:0005640//nuclear outer membrane;GO:0005737//cytoplasm;GO:0005783//endoplasmic reticulum;GO:0005789//endoplasmic reticulum membrane;GO:0005886//plasma membrane;GO:0005887//integral component of plasma membrane;GO:0012505//endomembrane system;GO:0016020//membrane;GO:0016021/…	GO:0001972//retinoic acid binding;GO:0003674//molecular_function;GO:0003824//catalytic activity;GO:0004857//enzyme inhibitor activity;GO:0005080//protein kinase C binding;GO:0005488//binding;GO:0005496//steroid binding;GO:0005501//retinoid binding;GO:0005504//fatty acid binding;GO:0005515//protein binding;GO:0008144//drug binding;GO:0008194//UDP-glycosyltransferase activity;GO:0008289//lipid bind…	GO:0001523//retinoid metabolic process;GO:0001889//liver development;GO:0002237//response to molecule of bacterial origin;GO:0002526//acute inflammatory response;GO:0003008//system process;GO:0005975//carbohydrate metabolic process;GO:0005996//monosaccharide metabolic process;GO:0006011//UDP-glucose metabolic process;GO:0006063//uronic acid metabolic process;GO:0006082//organic acid metabolic pro…
gene-BXYJ_LOCUS4951	--	-	-		-	-	-	-	-	-
gene-BXYJ_LOCUS5368	--	-	-		-	-	-	-	-	-
gene-BXYJ_LOCUS5371	--	-	-		-	-	-	-	-	-
gene-BXYJ_LOCUS5389	--	-	-		-	-	-	-	GO:0004748//ribonucleoside-diphosphate reductase activity, thioredoxin disulfide as acceptor;GO:0005524//ATP binding	GO:0006260//DNA replication;GO:0055114//oxidation-reduction process
gene-BXYJ_LOCUS5595	oatA	XP_003093275.1 hypothetical protein	-	frameshift_variant,non_coding_transcript_exon_variant	-	-	-	-	GO:0016747//transferase activity, transferring acyl groups other than amino-acyl groups	-
gene-BXYJ_LOCUS5608	--	-	-		-	-	-	-	-	-
gene-BXYJ_LOCUS6011	lys-3	XP_024506972.1 Glycoside hydrolase	-	frameshift_variant,non_coding_transcript_exon_variant	-	-	-	GO:0005575//cellular_component	GO:0003674//molecular_function;GO:0003796//lysozyme activity;GO:0003824//catalytic activity;GO:0004553//hydrolase activity, hydrolyzing O-glycosyl compounds;GO:0016787//hydrolase activity;GO:0016798//hydrolase activity, acting on glycosyl bonds	GO:0000270//peptidoglycan metabolic process;GO:0002376//immune system process;GO:0006022//aminoglycan metabolic process;GO:0006026//aminoglycan catabolic process;GO:0006027//glycosaminoglycan catabolic process;GO:0006807//nitrogen compound metabolic process;GO:0006950//response to stress;GO:0006952//defense response;GO:0006955//immune response;GO:0008150//biological_process;GO:0008152//metabolic …
gene-BXYJ_LOCUS6016	--	-	-		-	-	-	-	-	-
gene-BXYJ_LOCUS6054	--	-	-		-	-	-	-	GO:0005515//protein binding	-
gene-BXYJ_LOCUS2898	--	-	-		-	-	-	-	GO:0005515//protein binding;GO:0016301//kinase activity	GO:0032958//inositol phosphate biosynthetic process
gene-BXYJ_LOCUS4758	SETMAR	AAZ67092.1 transposase	Metabolism;Metabolism	frameshift_variant,non_coding_transcript_exon_variant	Global and overview maps;Amino acid metabolism	ko01100//Metabolic pathways;ko00310//Lysine degradation	K11433;K11433	-	GO:0003677//DNA binding;GO:0003700//transcription factor activity, sequence-specific DNA binding	GO:0006355//regulation of transcription, DNA-templated
gene-BXYJ_LOCUS5530	--	-	-		-	-	-	GO:0044284//mitochondrial crista junction;GO:0061617//MICOS complex	-	GO:0042407//cristae formation
gene-BXYJ_LOCUS5863	--	-	-		-	-	-	-	-	-
